# Supplementary material for: Large-scale environmental DNA survey reveals niche axes of a regional coastal fish community
Source: Sci Rep. 2026 Feb 16;16:3276. doi: 10.1038/s41598-025-31307-4 (PMC12909844; doi:10.1038/s41598-025-31307-4)
Supplement: Supplementary file 1 — Supplementary Material 1 [file 41598_2025_31307_MOESM1_ESM.xlsx]

## Sheet: Table S1
SI Table S1 | Sampling site list
FID	Sites	District	Sampling date	Sampling Time	Latitude	Longitude	Temperature	Salinity	Annual minimum SST	Annual maximum SST	chlorophyll a	particulate inorganic carbon	Volume filtered
					˚N	˚E	˚C	‰	˚C	˚C	mg m-3	mol m-3	ml
1	01_01_HUA_Hokkaido_Cape_Soya	HKD	2017-07-13	17:40:00	45.5227	141.936	21.5	29.9	1.49	21.6704	0.624188	0.000229312	2000
2	01_02_HUA_Hokkaido_Sarufutsu	HKD	2017-07-13	18:45:00	45.3409	142.17	18.5	29.9	0.985294	20.2245	0.746418	0.00022403	2000
3	01_03_HUA_Hokkaido_Usutaibe	HKD	2017-07-14	11:30:00	44.9607	142.584	19.4	28.5	-0.402087	19.8689	0.713315	0.000144248	2000
4	01_04_HUA_Hokkaido_Oumu	HKD	2017-07-14	13:30:00	44.6245	142.933	18	30.1	-0.637929	19.9539	0.621213	0.000433391	2000
5	01_05_HUA_Hokkaido_Monbetsu	HKD	2017-07-14	15:00:00	44.3549	143.364	21.2	29.2	-0.584239	19.9034	0.875807	0.00165452	2000
6	01_06_HUA_Hokkaido_Yubetsu	HKD	2017-06-18	14:30:00	44.2259	143.637	13.9	32	-0.901758	20.4187	1.20836	0.00135762	2000
7	01_07_HUA_Hokkaido_Notoro	HKD	2017-06-18	16:55:00	44.1018	144.216	16	32.1	-0.141729	20.4131	3.03629	0.000837007	2000
8	01_08_HUA_Hokkaido_Shari	HKD	2017-06-18	18:15:00	43.9354	144.452	12.2	30.5	-0.887726	19.4061	1.27663	0.000463443	2000
9	01_09_HUA_Hokkaido_Utoro	HKD	2017-06-20	1900-01-18 09:36:00	44.067	144.98	18.4	29.7	0.966748	21.4051	0.752031	9.38e-05	2000
10	01_10_HUA_Hokkaido_Rusha	HKD	2017-06-20	10:50:00	44.2002	145.197	12.7	25.6	1.49785	17.5068	0.785977	5.39e-05	2000
11	01_11_HUA_Hokkaido_Kuzurehama	HKD	2017-06-19	14:55:00	44.1973	145.333	8.9	29.7	0.478175	17.388	0.707597	9.63e-05	2000
12	01_12_HUA_Hokkaido_Matsunori	HKD	2017-06-19	13:10:00	43.953	145.133	10.2	28.7	-0.163509	19.2186	0.58688	6.53e-05	2000
13	01_13_HUA_Hokkaido_Shibetsu	HKD	2017-06-19	07:15:00	43.654	145.136	11.1	27.7	1.31347	19.2826	1.77784	0.00153876	2000
14	01_14_HUA_Hokkaido_Betsukai	HKD	2017-07-11	10:30:00	43.3896	145.287	20	27.7	0.421653	19.1908	4.96245	0.00139657	2000
15	01_15_HUA_Hokkaido_Cape_Nosappu	HKD	2017-07-11	13:00:00	43.3856	145.815	16.8	29.2	-0.409994	17.678	1.79824	0.000823763	2000
16	02_01_HUA_Hokkaido_Ochiishi	HKD	2017-07-11	15:00:00	43.2031	145.528	14.8	29.5	0.765927	16.6849	2.19158	0.000619569	2000
17	02_02_HUA_Hokkaido_Kiritappu	HKD	2017-07-13	07:45:00	43.0751	145.151	15.5	29.5	0.0142842	16.5279	3.37997	0.00150511	2000
18	02_03_HUA_Hokkaido_Akkeshi	HKD	2017-07-12	09:20:00	43.0048	144.859	20.5	29.6	0.195322	17.7515	4.28753	0.0027928	2000
19	02_04_HUA_Hokkaido_Konbumori	HKD	2017-07-12	11:10:00	42.9499	144.524	16.8	28.7	-0.0208383	18.6467	8.89681	0.0011006	2000
20	02_05_HUA_Hokkaido_Atsunai	HKD	2017-07-13	11:10:00	42.8078	143.823	21.1	28.9	-0.168753	19.974	3.72744	0.0015484	2000
21	02_06_HUA_Hokkaido_Port_Tokachi	HKD	2017-07-02	13:10:00	42.2856	143.323	16.5	28.8	0.540909	20.5153	4.19991	0.00222822	2000
22	02_07_HUA_Hokkaido_Meguro	HKD	2017-07-02	14:22:00	42.1185	143.319	17.9	27.5	0.266782	18.5687	2.24906	0.00110265	2000
23	02_08_HUA_Hokkaido_Cape_Erimo	HKD	2017-07-02	16:05:00	41.9255	143.25	11.7	33.1	-0.714178	18.0881	1.49809	0.00094704	2000
24	02_09_HUA_Hokkaido_Samani	HKD	2017-07-02	18:36:00	42.1225	142.918	10.3	27.8	0.479242	20.4292	0.910862	0.000953788	2000
25	02_10_HUA_Hokkaido_Harutachi	HKD	2017-07-29	13:19:00	42.2658	142.494	17.4	28.2	0.422535	20.1367	0.782172	0.000550391	2000
26	02_11_HUA_Hokkaido_Atsuga	HKD	2017-07-29	11:07:00	42.432	142.207	19.3	28.2	1.36822	20.9488	1.39559	0.00154728	2000
27	02_12_HUF_Hokkaido_Tomakomai	HKD	2017-07-03	14:20:00	42.6261	141.724	15.23	28.26	2.41966	20.3166	2.36605	0.00278271	1800
28	02_13_HUF_Hokkaido_Noboribetsu	HKD	2017-07-03	12:00:00	42.4398	141.166	15.99	31.78	2.26412	20.928	1.11135	0.000856122	2000
29	02_14_HUF_Hokkaido_Muroran	HKD	2017-06-18	11:30:00	42.3238	141.015	16.6	28.6	2.85265	20.736	1.09711	0.000617118	2000
30	02_15_HUF_Hokkaido_Date	HKD	2017-06-18	15:00:00	42.5003	140.783	17.8	28.7	3.05873	22.9911	1.01729	9.4e-05	2000
31	02_16_HUF_Hokkaido_Oshamanbe	HKD	2017-06-18	16:40:00	42.5302	140.4	17.7	27.9	4.10699	21.9962	1.39977	4.8e-05	2000
32	02_17_HUF_Hokkaido_Port_Yakumo	HKD	2017-06-22	17:40:00	42.2299	140.342	16.34	29.66	4.12979	21.5961	1.13877	0.000286879	1400
33	02_18_HUF_Hokkaido_Sunazaki_lighthouse	HKD	2017-06-22	15:45:00	42.1377	140.712	13.9	31	3.4572	22.5131	0.601293	0.000106683	2000
34	02_19_HUF_Hokkaido_Usujiri	HKD	2017-06-22	14:30:00	41.9503	140.931	13.2	29.56	2.61841	21.9828	0.516651	6.41e-05	2000
35	02_20_HUF_Hokkaido_Todohokke_hotspring	HKD	2017-06-22	13:00:00	41.8111	141.184	11.15	31.57	2.28305	21.3353	0.458924	5.75e-05	2000
36	03_01_HUF_Hokkaido_Cape_Shiokubi	HKD	2017-06-22	10:45:00	41.7114	140.972	12.42	32.24	6.75996	23.2099	0.47776	1.04e-05	2000
37	03_02_HUF_Hokkaido_Cape_Tachimachi	HKD	2017-06-22	09:20:00	41.746	140.721	15.87	33.25	7.08867	22.8414	4.73292	0.000188759	2000
38	03_03_HUF_Hokkaido_Nanaehama	HKD	2017-06-21	11:32:00	41.8111	140.703	17.79	33.04	7.0108	22.9379	7.78261	0.000308378	2000
39	03_04_HUF_Hokkaido_Shiriuchi	HKD	2017-07-06	11:05:00	41.64	140.432	15.53	33.73	7.1852	22.1599	1.38861	0.000265936	2000
40	03_05_HUF_Hokkaido_Matsumae	HKD	2017-07-06	09:25:00	41.3978	140.199	17.27	34.2	7.4753	24.5379	0.316068	0.000111136	2000
41	03_06_HUF_Hokkaido_Esashi_Kamomejima	HKD	2017-07-05	14:20:00	41.871	140.115	16.89	34.05	6.83992	24.9356	0.28866	7e-05	2000
42	03_07_HUF_Hokkaido_Setana_Nagaiso	HKD	2017-07-05	11:40:00	42.1498	139.913	17.2	33.56	6.4543	25.5033	0.259686	4.83e-05	2000
43	03_08_HUF_Hokkaido_Okujiri_Island_1	HKD	2017-06-28	16:30:00	42.1537	139.523	15.1	32.5	7.30978	25.9926	0.208719	8.25e-05	2000
44	03_09_HUF_Hokkaido_Okujiri_Island_2	HKD	2017-06-28	17:30:00	42.0712	139.467	15.9	32.2	6.89578	25.5508	0.223095	7.97e-05	2000
45	03_10_HUF_Hokkaido_Okujiri_Island_3	HKD	2017-06-28	14:00:00	42.1885	139.417	21.5	32.1	6.34315	25.2843	0.230811	1.51e-05	2000
46	03_11_HUF_Hokkaido_Okujiri_Island_4	HKD	2017-06-28	15:20:00	42.2517	139.559	18.7	32.4	6.82127	25.3292	0.211056	8.81e-05	2000
47	03_12_HUF_Hokkaido_Setana_Kitashimauta	HKD	2017-07-05	09:30:00	42.5861	139.827	18.3	34.12	6.23463	24.5165	0.238974	1.01e-05	2000
48	03_13_HUF_Hokkaido_Suttsuhama	HKD	2017-07-04	17:30:00	42.7691	140.281	17.6	33.54	5.07482	22.5208	0.345287	1.06e-05	2000
49	03_14_HUF_Hokkaido_Tomari_mura	HKD	2017-07-04	15:50:00	43.0444	140.506	18.13	28.87	5.57215	23.4709	0.290363	3.05e-05	950
50	03_15_HUF_Hokkaido_Shimamui	HKD	2017-07-04	13:40:00	43.3732	140.476	17.69	33.76	5.58757	23.633	0.23229	5.34e-05	2000
51	03_16_HUF_Hokkaido_Otaru	HKD	2017-07-04	10:15:00	43.2374	141.017	17.86	33.23	3.99086	23.3998	0.543265	0.000183033	2000
52	03_17_HUA_Hokkaido_Port_Atsuta	HKD	2017-06-15	09:30:00	43.4017	141.429	14.2	28.2	3.33785	24.055	9.16273	0.00110325	2000
53	03_18_HUA_Hokkaido_Okurige	HKD	2017-06-15	10:50:00	43.5073	141.368	14.8	28.4	3.06293	23.5009	3.78825	0.000907252	2000
54	03_19_HUA_Hokkaido_Ofuyu_beach	HKD	2017-06-15	11:55:00	43.7521	141.349	15.6	28	3.5223	23.6467	1.36555	0.000489595	2000
55	03_20_HUA_Hokkaido_Rumoi_Ogonmisaki	HKD	2017-06-15	14:00:00	43.9472	141.629	14.7	30.2	2.89673	23.3887	0.412563	9.3e-05	2000
56	03_21_HUF_Hokkaido_Rumoi_Onishika	HKD	2017-06-26	15:20:00	44.1376	141.654	14.52	33.76	2.94466	23.6809	0.376171	4.47e-05	2000
57	03_22_HUF_Hokkaido_Tomamae	HKD	2017-06-29	11:40:00	44.3166	141.658	14.4	33.48	2.87152	23.1597	0.477347	0.0002394	2000
58	03_23_HUF_Hokkaido_Yagishiri_Island_Shirahama	HKD	2017-06-27	13:30:00	44.4278	141.416	15.41	31.81	3.365	23.3738	0.246246	2.01e-05	2000
59	03_24_HUF_Hokkaido_Yagishiri_Island_Higashi	HKD	2017-06-27	11:00:00	44.4438	141.428	14.64	33.39	3.26854	23.3252	0.248953	1.94e-05	2000
60	03_25_HUF_Hokkaido_Teuri_Island_Aikage	HKD	2017-06-28	12:00:00	44.4173	141.321	14.84	33.63	3.66132	23.4253	0.245107	1.32e-05	2000
61	03_26_HUF_Hokkaido_Teuri_Island_Gome_Cape	HKD	2017-06-28	13:00:00	44.4421	141.326	15.08	33.82	3.54319	23.274	0.242822	1.24e-05	2000
62	03_27_HUF_Hokkaido_Shosanbetsu	HKD	2017-06-26	17:45:00	44.5657	141.777	14.49	30.9	2.1887	23.1393	0.983137	0.000437537	1000
63	03_28_HUA_Hokkaido_Teshio_River_mouth	HKD	2017-07-13	13:45:00	44.8675	141.738	21.2	25.2	2.56832	21.8775	0.513081	0.00021537	2000
64	03_29_HUA_Hokkaido_Wakasakanai	HKD	2017-07-13	15:15:00	45.0855	141.628	20.7	25.6	1.35155	22.0735	1.06967	0.000914832	2000
65	03_30_HUA_Hokkaido_Rishiri_Island_Minamihama	HKD	2017-07-04	16:30:00	45.1082	141.274	17.1	32	2.88641	21.7716	0.286714	3.25e-05	2000
66	03_31_HUA_Hokkaido_Rishiri_Island_Kutsugata	HKD	2017-07-04	17:30:00	45.1574	141.15	17.7	32.5	3.45885	22.4596	0.292755	1e-05	2000
67	03_32_HUA_Hokkaido_Rishiri_Island_Notsuka_Cape	HKD	2017-07-04	15:30:00	45.2339	141.276	18.6	28.5	3.28535	21.3709	0.320122	3.08e-05	2000
68	03_33_HUA_Hokkaido_Rebun_Island_Cape_Rannai	HKD	2017-07-05	15:05:00	45.2751	141.024	18	32.2	3.60816	22.343	0.308638	2.61e-05	2000
69	03_34_HUA_Hokkaido_Rebun_Island_Cape_Sukoton	HKD	2017-07-05	13:00:00	45.4632	140.969	17.7	32.1	3.36228	21.358	0.351277	2.27e-05	2000
70	03_35_HUA_Hokkaido_Rebun_Island_Kafukai	HKD	2017-07-05	14:20:00	45.3599	141.059	15.9	32	3.40543	21.5231	0.318766	2.18e-05	2000
71	03_37_HUA_Hokkaido_Wakkanai_Koetoi	HKD	2017-07-13	17:00:00	45.4122	141.748	20.6	26.9	1.85082	21.2018	1.05944	0.000389085	2000
72	04_01_CBM_Aomori_Siriyazaki	EMP	2017-07-08	09:00:00	41.4287	141.459	20.6	30.5	6.40884	22.006	0.657872	2.25e-05	2000
73	04_02_CBM_Aomori_Odanosawa_Port	EMP	2017-07-08	10:30:00	41.2235	141.404	19.9	32.3	7.8086	22.0611	0.811301	0.000104317	2000
74	04_03_CBM_Aomori_Sumichigai_Port	EMP	2017-07-07	17:20:00	41.2089	141.095	21.7	31.7	3.45643	24.2653	0.589688	0.000145085	2000
75	04_04_CBM_Aomori_Chuyamazaki	EMP	2017-07-08	13:20:00	41.1003	141.399	19.2	32.5	5.09766	21.4453	0.769104	0.000133472	2000
76	04_05_CBM_Aomori_Yokohama_Port	EMP	2017-07-07	16:00:00	41.088	141.244	20.5	29.6	4.68969	19.3756	0.377095	8.64e-05	2000
77	04_06_CBM_Aomori_Karibasawa_Port	EMP	2017-07-07	14:30:00	40.8953	141.081	22.6	30.6	5.95086	23.4511	0.38867	6.85e-05	2000
78	04_07_CBM_Aomori_Asamushi_Fishing_Park	EMP	2017-07-07	13:20:00	40.8904	140.859	23.9	26.4	6.38316	24.4667	0.539553	0.000333294	2000
79	04_08_CBM_Aomori_Misawa_Hamadori	EMP	2017-07-08	15:20:00	40.8012	141.406	23.7	32.7	7.54724	21.7191	1.27179	0.000132944	2000
80	04_09_CBM_Aomori_Ashigezaki_South	EMP	2017-07-09	09:00:00	40.5343	141.582	19.7	30.5	7.15931	22.0936	2.10435	0.000705174	2000
81	04_10_CBM_Iwate_Taneichimachi_Port	EMP	2017-07-09	10:24:00	40.3494	141.769	20.8	30.7	6.34756	20.7275	1.09271	0.000493921	2000
82	04_11_CBM_Iwate_Kuji_Moguranpia	EMP	2017-07-09	11:05:00	40.2206	141.818	22.4	32.4	7.26079	20.7545	1.19063	0.000248905	1000
83	04_12_CBM_Iwate_Shiraikaigan_Beach	EMP	2017-07-09	12:50:00	40.0312	141.888	20.8	32.3	7.49128	21.6194	0.921108	0.000363877	2000
84	04_13_CBM_Iwate_Masaki_Lighthouse_North	EMP	2017-07-09	14:45:00	39.752	141.996	20.2	32.7	7.6439	20.5319	1.04228	0.00135965	2000
85	04_14_CBM_Iwate_Jodogahama_Port	EMP	2017-07-09	16:00:00	39.6479	141.981	23.2	29.9	7.58139	20.5035	1.14	0.000961685	2000
86	04_15_CBM_Iwate_Miyako_Shirahama_Fishing_Port	EMP	2017-07-10	08:45:00	39.6115	141.976	23	26.9	7.56123	20.447	1.15138	0.000964716	2000
87	04_16_CBM_Iwate_Aneyoshi_Fishing_Port	EMP	2017-07-10	09:35:00	39.5324	142.053	20	32.2	7.33141	20.5038	0.631955	0.000272185	2000
88	04_17_CBM_Iwate_Ishihama_Fishing_Port	EMP	2017-07-10	10:50:00	39.5212	142.03	22.3	32	7.62812	20.1972	0.956099	0.000271602	2000
89	04_18_CBM_Iwate_Yamada_Bay_North	EMP	2017-07-10	12:30:00	39.4792	142.002	26.6	30.7	7.80791	19.9531	0.624674	0.000166807	2000
90	04_20_UTO_Iwate_Otsuchi	EMP	2017-06-28	17:52:00	39.3479	141.931	18.6	30.2	7.90647	20.5351	0.836789	0.000151943	2000
91	04_21_UTO_Iwate_Kamaishi	EMP	2017-07-10	15:14:00	39.2708	141.898	25.1	26.7	8.00903	20.6895	0.773041	0.000106015	2000
92	04_22_UTO_Iwate_Toni	EMP	2017-07-10	14:25:00	39.1917	141.87	20.8	30.4	8.15453	20.4094	0.549789	1.53e-05	2000
93	04_23_UTO_Iwate_Ofunato	EMP	2017-07-10	12:21:00	39.0483	141.736	26.2	23.1	7.77188	20.8923	0.553177	3.59e-05	2000
94	04_24_UTO_Iwate_Hirota	EMP	2017-07-10	10:35:00	38.9783	141.627	25.1	25.8	7.42664	21.9866	0.648791	9.28e-05	2000
95	04_25_CBM_Miyagi_Ishihama_Fishing_Port	EMP	2017-07-11	09:25:00	38.9106	141.651	22.2	30.1	7.63079	21.7159	0.481152	0.000107118	2000
96	04_26_CBM_Miyagi_Osaki_Kanko_Harbor	EMP	2017-07-11	10:10:00	38.8611	141.667	23.2	32.4	7.91696	21.5568	0.463954	0.000104239	2000
97	04_27_CBM_Miyagi_Tatehanazaki	EMP	2017-07-11	12:00:00	38.8086	141.57	25.2	32.2	7.59637	21.6376	0.480736	0.000190879	2000
98	04_28_CBM_Miyagi_Kamiwarisaki_Fishing_Port	EMP	2017-07-11	14:30:00	38.6384	141.52	24.1	32.2	7.79287	22.324	0.679415	0.000215548	2000
99	04_29_CBM_Miyagi_Kugunarihama_Fishing_Port	EMP	2017-07-12	11:50:00	38.3073	141.488	26.2	29.3	6.8587	23.2646	1.09297	0.000651455	2000
100	04_30_CBM_Miyagi_Shobutahama_Fishing_Port	EMP	2017-07-12	15:05:00	38.2826	141.063	27.4	26.8	7.17259	26.0121	3.76413	0.0012585	2000
101	04_32_CBM_Fukushima_Haragamaobama_Beach	EMP	2017-07-27	09:20:00	37.8313	140.964	23.9	26.4	7.85713	24.7034	5.20447	0.000501839	2000
102	04_33_CBM_Fukushima_Kitaizumi_Beach	EMP	2017-07-27	10:35:00	37.656	141.02	23.5	27.5	7.90856	24.1731	0.914027	0.000356382	2000
103	04_34_CBM_Fukushima_Hisanohama_Fishing_Port_North	EMP	2017-07-28	09:55:00	37.1548	141.001	22.9	28.6	8.32331	23.8766	0.327784	0.000143104	1600
104	04_35_CBM_Fukushima_Bentenjima_South	EMP	2017-07-28	10:30:00	37.1173	141	24.2	28.4	8.20124	23.7829	0.369236	0.000157031	2000
105	04_36_CBM_Fukushima_Matsushita_Park	EMP	2017-07-28	12:45:00	36.9365	140.915	22.3	32.2	9.09556	23.4686	0.575005	0.000203099	2000
106	04_37_IFE_Ibaraki_Kitaibaraki	EMP	2017-06-18	17:57:00	36.8577	140.798	18.9	29.5	8.27115	23.982	0.609651	0.000489565	2000
107	04_38_IFE_Ibaraki_Hitachi	EMP	2017-06-19	08:58:00	36.5812	140.662	17.8	29	9.79388	22.9812	0.796163	0.000460218	2000
108	04_39_IFE_Ibaraki_Hitachinaka	EMP	2017-06-19	12:20:00	36.3858	140.623	19.4	30.1	10.6273	24.3387	0.78363	0.000627472	2000
109	04_40_IFE_Ibaraki_Hokota	EMP	2017-06-19	14:05:00	36.2087	140.567	19.9	29	10.1228	24.3732	1.55789	0.000676703	2000
110	04_41_IFE_Ibaraki_Kashima	EMP	2017-06-18	12:40:00	35.9702	140.679	21.3	28.7	11.8584	24.8745	3.28117	0.000728955	2000
111	05_01_CBM_Aomori_Cape_Tappi	EMJ	2017-07-01	16:45:00	41.2605	140.348	19.4	30.8	8.36139	24.3643	0.38989	8.67e-05	2000
112	05_02_CBM_Aomori_Tairadate_Beach	EMJ	2017-07-01	15:22:00	41.1841	140.639	19.6	33.3	8.09749	23.4561	0.424021	8.19e-05	2000
113	05_03_CBM_Aomori_Nakadomari_Kodomari	EMJ	2017-07-02	08:48:00	41.1219	140.263	20.6	27.7	8.1132	25.3058	0.370411	0.000125678	2000
114	05_04_CBM_Aomori_Asuka_Shiokoshi	EMJ	2017-07-01	12:50:00	40.875	140.686	22.6	33	6.79395	24.0945	0.578633	0.00027288	2000
115	05_05_CBM_Aomori_Dekishima_Beach	EMJ	2017-07-02	09:55:00	40.8449	140.272	21.6	27.1	6.97315	25.6674	0.517007	0.000163142	2000
116	05_06_CBM_Aomori_Odosezaki	EMJ	2017-07-02	10:57:00	40.7673	140.063	23.1	27.1	8.02294	25.6258	0.447847	0.000138633	2000
117	05_07_CBM_Akita_Chigokizaki	EMJ	2017-07-02	12:57:00	40.413	139.951	21.6	22.9	7.69218	26.9037	1.06824	0.000623452	2000
118	05_08_CBM_Akita_Noshiro_Beach	EMJ	2017-07-02	14:44:00	40.2412	140.008	22.8	19.1	6.81037	26.9198	1.6565	0.00113351	2000
119	05_09_CBM_Akita_Nyudozaki	EMJ	2017-07-03	10:15:00	40.0037	139.705	21.1	21.4	7.73274	27.799	1.16388	0.00101486	2000
120	05_10_CBM_Akita_Shiosezaki_Godzilla_Rock	EMJ	2017-07-03	11:40:00	39.8589	139.757	20.9	29.7	7.83633	27.9057	1.66646	0.00179325	2000
121	05_11_CBM_Akita_Shimashiki_Fishing_Port	EMJ	2017-07-03	13:57:00	39.5421	140.046	21.6	12.7	7.5862	29.2167	3.3313	0.00168165	2000
122	05_12_CBM_Akita_Konoura_Beach	EMJ	2017-07-03	15:20:00	39.2446	139.912	21.7	12.2	7.95625	28.3511	3.0017	0.00144207	2000
123	05_13_CBM_Yamagata_Tobishima_Arasaki	EMJ	2017-07-04	12:13:00	39.1935	139.54	24	NA	8.79182	28.6303	0.328378	0.000252702	1200
124	05_14_CBM_Yamagata_Tobishima_Fishing_Park	EMJ	2017-07-04	10:53:00	39.1835	139.549	20.6	NA	8.80767	28.5614	0.34855	0.000281037	2000
125	05_15_CBM_Yamagata_Tobishima_Beach	EMJ	2017-07-04	12:43:00	39.1826	139.545	20.6	NA	8.8057	28.6059	0.344513	0.00027326	2000
126	05_16_CBM_Yamagata_Miyaumi_Beach	EMJ	2017-07-03	16:28:00	38.9735	139.83	22.3	11.3	7.88879	28.7843	3.51581	0.00616712	2000
127	05_17_CBM_Yamagata_Yura_Beach	EMJ	2017-07-05	08:52:00	38.7206	139.684	21.5	NA	8.07674	28.2998	2.38355	0.000918823	2000
128	05_18_CBM_Niigata_Wakigawa	EMJ	2017-07-05	10:00:00	38.4408	139.483	21.7	NA	10.336	29.448	3.38866	0.00206183	2000
129	05_19_CBM_Niigata_Iwafune_Beach	EMJ	2017-07-05	11:10:00	38.2001	139.428	20.2	NA	8.75805	28.5477	5.52137	0.00445793	1600
130	05_21_NUS_Niigata_Sado_Kitakoura	EMJ	2017-07-28	15:56:00	38.2741	138.51	26.3	32.2	9.40946	29.1358	0.233001	2.83e-05	2000
131	05_22_NUS_Niigata_Sado_Tassha	EMJ	2017-07-28	09:38:00	38.0746	138.245	26.3	30.3	9.49861	29.15	0.219664	1.84e-05	2000
132	05_23_NUS_Niigata_Sado_Kotoura	EMJ	2017-07-27	13:57:00	37.8034	138.249	27.1	33.1	9.38536	28.9511	0.22208	5.24e-05	2000
133	05_24_NUS_Niigata_Sado_Sawane	EMJ	2017-07-27	10:24:00	38.0047	138.285	28.3	28.6	9.62089	29.417	0.375444	0.000318226	2000
134	05_25_TUS_Niigata_Aoyama_Beach	EMJ	2017-07-13	09:48:00	37.8956	138.977	27.5	29.3	8.64276	28.8565	1.71587	0.00347475	2000
135	05_26_TUS_Niigata_Maze_Shishigahana	EMJ	2017-07-13	11:37:00	37.7144	138.785	27.2	29	9.35948	28.6883	1.32825	0.00336636	2000
136	05_27_TUS_Niigata_Izumozaki_Fishing_Park	EMJ	2017-07-13	14:45:00	37.5463	138.69	27.5	32.8	11.3558	28.7485	0.813117	0.000617172	2000
137	05_28_TUS_Niigata_Kashiwazaki_Central_Beach	EMJ	2017-07-13	16:16:00	37.3777	138.552	27.9	22.1	9.43181	28.9208	0.686839	0.000475932	1700
138	05_29_TUS_Niigata_Joetsu_Kakizaki	EMJ	2017-07-13	17:46:00	37.2663	138.37	27.7	29.2	9.70471	28.7726	0.807723	0.000473512	2000
139	05_30_TUS_Niigata_Joetsu_Kuroi_Beach	EMJ	2017-07-14	05:55:00	37.2141	138.296	26.7	31.9	9.44797	28.4729	0.961147	0.000911972	2000
140	05_31_TUS_Niigata_Joetsu_Nadachiomachi	EMJ	2017-07-14	07:55:00	37.1627	138.085	26.2	32	9.74532	28.2661	0.552605	0.000623515	2000
141	05_32_TUS_Niigata_Itoigawa_Onibushi	EMJ	2017-07-14	09:33:00	37.0878	137.956	27.8	29	10.371	28.8596	0.636152	0.000763042	2000
142	05_33_TUS_Niigata_Itoigawa_Oumi	EMJ	2017-07-14	11:39:00	37.0254	137.794	26.8	25.2	9.93392	28.8327	0.522523	0.000626497	2000
143	05_34_TUS_Toyama_Asahi	EMJ	2017-07-14	13:52:00	36.9757	137.591	28.3	28.5	10.0153	28.3224	1.05356	0.00148229	2000
144	05_35_TUS_Toyama_Imizu_Ashiarakata	EMJ	2017-07-14	15:46:00	36.7613	137.167	30	14.8	9.24145	29.4538	2.88277	0.00356026	2000
145	05_36_TUS_Toyama_Uotsu_Ishidahama	EMJ	2017-07-14	18:56:00	36.8669	137.415	27.4	28.3	9.81264	29.2775	1.31297	0.00202399	2000
146	05_37_KUM_Toyama_Himi_Ozakai	EMJ	2017-07-07	14:56:00	36.9225	137.031	26	32.3	11.111	29.3759	0.563526	0.000347147	2000
147	05_38_KUM_Ishikawa_Noto_Marine_Center	EMJ	2017-07-07	10:10:00	37.3044	137.242	26.8	32.6	9.77572	28.9304	0.255084	4.79e-05	2000
148	05_39_KUM_Ishikawa_Noto_Ebisuzaki	EMJ	2017-07-07	12:05:00	37.2082	137.057	26.3	30.5	9.79497	29.538	0.304083	7.06e-05	2000
149	05_40_KUM_Ishikawa_Suzu_Kodomari	EMJ	2017-07-07	08:38:00	37.4466	137.357	24.6	28.5	10.2561	29.1502	0.302456	0.000129422	2000
150	06_01_TUM_Chiba_Choshi	WMP	2017-06-29	11:30:00	35.6946	140.858	23.2	32.2	10.8081	25.8122	3.24061	0.00194771	2000
151	06_02_TUM_Chiba_Kujukuri	WMP	2017-06-29	14:45:00	35.5315	140.46	25.3	32.6	11.7894	26.4657	3.56756	0.000813499	2000
152	06_03_TUM_Chiba_Katsuura	WMP	2017-06-27	13:00:00	35.1725	140.345	22.2	33.4	14.0475	27.9536	0.574168	0.000137743	2000
153	06_04_TUM_Chiba_Kamogawa_Kominato	WMP	2017-06-27	11:15:00	35.1191	140.184	21.8	32.5	14.939	28.6109	0.601389	7.12e-05	2000
154	06_05_TUM_Chiba_Minamiboso_Chikura	WMP	2017-06-27	09:30:00	34.9429	139.965	22.5	33.4	14.9241	29.3908	0.489532	7.24e-05	2000
155	06_06_TUM_Chiba_Minamiboso_Nojimazaki	WMP	2017-06-27	08:40:00	34.8997	139.888	22.1	32.9	15.86	28.5359	0.482416	6.61e-05	2000
156	06_07_TUM_Chiba_Tateyama_Banda	WMP	2017-06-28	08:30:00	34.9759	139.768	22.4	32.8	14.6846	27.8471	0.561859	0.000100103	2000
157	06_08_TUM_Chiba_Kyonan_Ryushima	WMP	2017-06-28	10:20:00	35.1183	139.828	22.2	32.9	13.9589	28.0152	1.81118	0.000188214	2000
158	06_09_TUM_Chiba_Futtsu_Futtsu_Cape	WMP	2017-06-28	11:40:00	35.3141	139.786	22.9	29.8	11.3937	28.9283	10.9133	0.000476308	2000
159	06_10_TUM_Chiba_Sodegaura_Sodegaura_Seaside_Park	WMP	2017-06-28	13:40:00	35.4562	139.952	24.3	27.8	9.75031	28.8199	13.6325	0.000172221	2000
160	06_11_TUM_Chiba_Chiba_Port	WMP	2017-06-28	15:30:00	35.597	140.091	24.2	28.8	10.2265	29.6016	5.46055	0.000193856	2000
161	06_12_CBM_Chiba_Urayasu_Hinode_Beach	WMP	2017-07-21	05:22:00	35.6411	139.94	27.6	27.4	9.83646	29.3365	8.57375	0.000238153	1200
162	06_13_CBM_Tokyo_Koto_Seikai	WMP	2017-07-21	09:30:00	35.615	139.776	29.5	24	11.4337	20.6046	22.227	1.15e-05	800
163	06_14_CBM_Kanagawa_Kawasaki_Higashiogishimanishi_Park	WMP	2017-07-21	08:26:00	35.4858	139.745	28.2	31.9	10.1918	28.4389	11.7739	0.000376495	1400
164	06_15_CBM_Kanagawa_Negishi_Quay	WMP	2017-07-21	07:16:00	35.4055	139.635	29.6	31.1	11.4701	21.464	7.76762	0.000302698	1000
165	06_16_CBM_Kanagawa_Sarushima_Island	WMP	2017-06-29	13:52:00	35.287	139.696	24	33	11.504	28.2302	10.224	0.000360759	2000
166	06_17_CBM_Kanagawa_Yokosuka_Hashirimizu	WMP	2017-06-29	10:32:00	35.2613	139.74	22.9	33	12.0382	27.7022	10.1862	0.000393553	2000
167	06_18_CBM_Kanagawa_Misakimachi	WMP	2017-06-29	08:37:00	35.1631	139.613	21.7	34.1	13.6808	27.7596	1.09336	0.00014912	2000
168	06_19_CBM_Kanagawa_Enoshima_Island	WMP	2017-06-29	06:40:00	35.2992	139.487	22	32.1	13.6693	27.914	0.768891	0.000174757	2000
169	06_20_CBM_Kanagawa_Ninomiya_Beach	WMP	2017-06-29	05:41:00	35.2918	139.248	21.5	34.2	14.6491	27.5372	1.38777	0.000125952	2000
170	06_21_CBM_Kanagawa_Manazuru_Banbaura	WMP	2017-06-28	05:35:00	35.1413	139.158	21.5	34.1	14.3682	27.9783	0.692947	0.000117138	2000
171	06_22_CBM_Shizuoka_Hatsushima_Island	WMP	2017-06-27	13:50:00	35.0397	139.167	22.6	34.9	14.4589	27.8729	0.505393	8.22e-05	2000
172	06_23_CBM_Shizuoka_Ito_Izu_Oceanic_Park	WMP	2017-06-28	14:13:00	34.8822	139.132	21.9	34.1	14.4505	27.5953	0.417005	3.3e-05	2000
173	06_24_SZM_Shizuoka_Shirada	WMP	2017-07-24	14:40:00	34.7999	139.063	22	32.8	14.512	27.3204	0.443658	2.29e-05	2000
174	06_25_CBM_Shizuoka_Cape_Tsumekizaki	WMP	2017-06-28	12:50:00	34.6607	138.988	21.7	34.3	14.5	27.3173	0.587363	6.59e-05	2000
175	06_26_CBM_Shizuoka_Minamiizu_Ose	WMP	2017-06-28	10:37:00	34.6126	138.86	22.3	34.7	14.2271	27.2567	0.414767	6.1e-05	2000
176	06_27_SZM_Shizuoka_Minamiizu_Mera	WMP	2017-08-07	14:30:00	34.6625	138.791	25.9	32.5	14.2352	27.5804	0.409926	7.42e-05	2000
177	06_28_SZM_Shizuoka_Matsuzaki	WMP	2017-08-07	16:00:00	34.7608	138.775	26.5	32	14.2679	27.8301	0.425465	9.49e-05	2000
178	06_29_SZM_Shizuoka_Toi	WMP	2017-08-07	17:30:00	34.9176	138.786	26.4	32.4	13.4198	28.0691	0.377192	0.000132493	2000
179	06_30_SZM_Shizuoka_Osezaki	WMP	2017-08-07	19:00:00	35.0241	138.788	26.9	30.7	13.464	29.4464	1.1112	0.00083295	2000
180	06_31_SZM_Shizuoka_Numazu_Shige	WMP	2017-07-24	18:30:00	35.0622	138.877	27.1	27.7	14.1173	28.1772	2.68077	0.00148943	2000
181	06_32_SZM_Shizuoka_Yui_Beach	WMP	2017-07-15	14:00:00	35.075	138.545	26.8	27.9	13.9863	28.4999	2.25383	0.00555006	2000
182	06_33_SZM_Shizuoka_Miho_Peninsula	WMP	2017-07-15	16:00:00	35.0201	138.523	25.7	30.6	14.2537	28.1574	1.96636	0.00384035	2000
183	06_34_SZM_Shizuoka_Ooi_River_Port	WMP	2017-07-23	11:03:00	34.7773	138.303	25.2	19.5	14.1417	28.1693	0.537429	0.00124678	2000
184	06_35_SZM_Shizuoka_Cape_Omaezaki	WMP	2017-07-23	14:50:00	34.5952	138.227	27.1	30.6	13.7108	28.5388	0.627535	0.000873733	2000
185	06_36_SZM_Shizuoka_Fukuroi_Nakashinden	WMP	2017-07-31	13:00:00	34.6659	137.966	29.2	32.1	12.9256	28.5466	1.19397	0.00167402	2000
186	06_37_SZM_Shizuoka_Hamamatsu_Maisaka	WMP	2017-07-31	18:30:00	34.6774	137.599	28.7	32	12.7803	29.4344	1.1149	0.000667288	2000
187	06_38_SZM_Aichi_Cape_Irago	WMP	2017-08-08	13:30:00	34.5885	137.02	27.5	30.2	10.2575	28.728	3.21548	0.00035883	2000
188	06_39_SZM_Aichi_Tahara_Shinzaka	WMP	2017-08-08	16:00:00	34.6761	137.224	28.4	29.5	7.89494	28.7116	9.65477	0.000439125	1500
189	06_40_SZM_Aichi_Minamichita_Morozaki	WMP	2017-08-09	12:30:00	34.7118	136.967	29.8	28.5	8.79376	29.1512	8.98375	0.000592051	2000
190	06_41_SZM_Aichi_Nishio_Isshiki	WMP	2017-08-09	14:30:00	34.7879	137.015	29.9	19.5	9.17711	26.8665	13.4243	0.00125963	1000
191	06_42_SZM_Aichi_Nishio_Komorozaki	WMP	2017-08-09	15:00:00	34.775	137.033	30.2	25.7	7.99697	25.0395	12.3069	0.00113547	1000
192	06_43_SZM_Aichi_Nishio_Terabe	WMP	2017-08-09	16:00:00	34.782	137.132	27.5	32	8.842	25.8213	12.5757	0.000143877	2000
193	06_44_RKU_Osaka_Tokoname_Rinkucho	WMP	2017-07-10	08:05:00	34.8763	136.827	26.9	26	10.0208	27.6847	17.1829	0.00132432	2000
194	06_45_RKU_Osaka_Mie_Suzuka	WMP	2017-07-10	10:00:00	34.8963	136.638	26.8	17.8	11.7054	29.5309	8.5399	0.00100791	2000
195	06_46_RKU_Osaka_Tsu_Kurima	WMP	2017-07-10	11:35:00	34.7484	136.532	28.9	22.5	9.40623	27.729	6.09561	0.000829203	2000
196	06_47_RKU_Osaka_Mie_Meiwa	WMP	2017-07-10	13:45:00	34.5981	136.623	30.2	25.6	8.79006	24.3883	4.43665	0.000443651	2000
197	06_48_RKU_Osaka_Mie_Ise_Futamiura	WMP	2017-07-10	14:40:00	34.5093	136.775	28	27.2	9.17106	23.6781	4.69253	0.000810707	2000
198	06_49_RKU_Osaka_Mie_Ijika	WMP	2017-07-11	09:20:00	34.4453	136.923	25.6	30.2	11.0124	26.8904	1.91737	0.00045814	2000
199	06_50_RKU_Osaka_Mie_Nakiri	WMP	2017-07-11	10:30:00	34.2765	136.897	26.8	30.1	12.6184	29.2115	1.00755	0.000184935	2000
200	06_51_RKU_Osaka_Mie_Okaura	WMP	2017-07-11	11:50:00	34.2986	136.655	28.1	28.8	14.3529	28.5767	0.668345	0.000112999	2000
201	06_52_RKU_Osaka_Mie_Kanzaki_Bay	WMP	2017-07-11	13:35:00	34.2707	136.512	28.6	28.7	14.7217	30.0064	0.413683	0.000106468	2000
202	06_53_RKU_Osaka_Mie_Higashinagashima	WMP	2017-07-11	14:40:00	34.2002	136.349	26.9	29.1	14.7587	29.8472	0.574439	0.000143726	2000
203	06_55_RKU_Osaka_Mie_Kumano	WMP	2017-07-12	11:30:00	33.8904	136.107	27.8	30.2	15.261	28.6156	0.396887	0.000337455	2000
204	06_57_RKU_Osaka_Wakayama_Taiji	WMP	2017-06-28	10:50:00	33.5853	135.959	22.5	28	15.0381	29.4947	0.232509	0.000178151	2000
205	06_58_JSR_Wakayama_Shionomisaki	WMP	2017-07-07	10:15:00	33.4352	135.761	24.8	32.7	16.5682	30.3078	0.231105	4.32e-05	2000
206	06_59_JSR_Wakayama_Susamicho	WMP	2017-07-07	12:40:00	33.5076	135.578	25.6	33.3	16.5776	30.4981	0.211916	0.000101029	2000
207	06_60_JSR_Wakayama_Shirahama_Hioki	WMP	2017-07-07	14:50:00	33.5697	135.431	25.1	29.4	16.3197	30.3478	0.34047	5.03e-05	2000
208	06_61_JSR_Wakayama_Shirahama_Rinkai	WMP	2017-07-07	16:35:00	33.6941	135.338	26.6	33	14.5328	29.6639	0.472539	5.75e-05	2000
209	06_62_RKU_Osaka_Wakayama_Inami	WMP	2017-06-27	11:45:00	33.7803	135.238	24.3	30.7	14.3749	30.7849	0.574357	9.23e-05	2000
210	06_63_RKU_Osaka_Wakayama_Mihama	WMP	2017-06-27	10:25:00	33.8934	135.112	23.7	30.4	13.3013	30.0662	0.496075	9.79e-05	2000
211	06_64_RKU_Osaka_Wakayama_Arida_Hirogawa	WMP	2017-06-27	09:20:00	34.0257	135.159	23.1	30.5	13.8088	29.8844	0.601454	7.25e-05	2000
212	06_65_RKU_Osaka_Wakayama_Bansho_Garden	WMP	2017-06-26	15:35:00	34.1902	135.14	23.4	30.5	12.3524	27.8217	1.06395	0.000309709	2000
213	06_66_KBU_Hyogo_Sumoto	WMP	2017-06-29	12:52:00	34.2563	134.916	22.5	30.5	11.0638	29.4424	1.18718	0.000220103	2000
214	06_67_KBU_Hyogo_Minamiawaji	WMP	2017-06-29	11:10:00	34.1936	134.731	23.1	29.8	10.0105	29.7861	1.70017	0.000606574	2000
215	07_01_KBU_Tokushima_Komikoyama	WMP	2017-07-04	10:30:00	34.0204	134.598	26.1	20.6	9.67206	30.2165	1.79214	0.000509423	2000
216	07_02_KBU_Tokushima_Anan_Nakabayashicho	WMP	2017-07-06	08:45:00	33.9067	134.698	24.2	29.1	11.0626	28.7085	1.29847	0.000417645	2000
217	07_03_KBU_Tokushima_Anan_Cape_Gamouda	WMP	2017-07-06	10:10:00	33.8355	134.748	24.3	24.9	11.6736	30.3375	0.709546	0.000211435	2000
218	07_04_KBU_Tokushima_Minami_Hiwasaura	WMP	2017-07-05	16:50:00	33.7361	134.55	24.1	29.2	13.6499	30.4636	0.324315	4.14e-05	2000
219	07_05_KBU_Tokushima_Mugicho_Uchizuma	WMP	2017-07-05	16:00:00	33.6564	134.409	25.8	29.7	12.383	30.3172	0.286144	5.43e-05	2000
220	07_06_KBU_Kochi_Toyocho	WMP	2017-07-05	14:50:00	33.5118	134.28	23.7	30.5	13.022	27.42	0.24858	2.56e-05	2000
221	07_07_KBU_Kochi_Kochi_Muroto_Cape	WMP	2017-07-05	13:05:00	33.2447	134.176	26.6	30	16.3602	30.5773	0.205152	0.000103871	2000
222	07_08_KBU_Kochi_Muroto_Kiragawacho	WMP	2017-07-05	11:30:00	33.3344	134.088	29.9	30.3	16.6335	31.5351	0.185354	9.26e-05	2000
223	07_09_KBU_Kochi_Aki_Shimoyama	WMP	2017-07-05	10:20:00	33.4666	133.941	27.4	30.3	16.9137	30.9831	0.262686	0.000248495	2000
224	07_10_KBU_Kochi_Aki_Akanoko	WMP	2017-07-05	09:20:00	33.5098	133.837	26.8	30.3	16.4911	29.95	0.246147	0.000240956	2000
225	07_11_KBU_Kochi_Tosa_Usacho	WMP	2017-06-07	11:45:00	33.4271	133.458	22.2	32.1	16.185	31.392	0.231134	0.000188599	2000
226	07_12_KBU_Kochi_Nakatosacho	WMP	2017-06-07	09:45:00	33.249	133.248	21.9	31.9	16.3474	30.7073	0.283759	0.000192252	2000
227	07_13_KBU_Kochi_Kuroshiocho	WMP	2017-06-07	08:18:00	33.0643	133.108	21.6	29	15.9189	31.0302	0.22745	0.000105406	2000
228	07_14_KBU_Kochi_Shimanto	WMP	2017-06-06	18:41:00	32.9256	132.997	22.4	29.4	15.8147	27.8851	0.214074	0.000109787	2000
229	07_15_KBU_Kochi_Tosashimizu_Ashizurimisaki	WMP	2017-06-06	17:11:00	32.724	133.012	22.7	29.4	16.5354	30.4917	0.17444	9.58e-05	2000
230	07_16_KBU_Kochi_Sukumo	WMP	2017-06-06	15:04:00	32.9249	132.655	24.9	33.7	17.0034	30.3898	0.297609	2.08e-05	2000
231	07_17_KBU_Ehime_Uwajima	WMP	2017-06-06	13:10:00	33.0671	132.425	25.4	34	14.5096	29.0476	0.550104	3.46e-05	2000
232	07_18_KBU_Ehime_Seiyo	WMP	2017-06-06	10:56:00	33.3155	132.4	22.6	30.3	12.3215	28.0007	0.581808	3.33e-05	2000
233	07_19_KBU_Ehime_Ikata_Cape_Sada	WMP	2017-06-05	16:28:00	33.3455	132.017	19.4	29.3	12.1563	24.906	0.782233	0.000395092	2000
234	07_20_KUE_Nagasaki_Oita_Saganoseki	WMP	2017-07-21	11:45:00	33.2579	131.899	25.2	33.1	12.1887	25.8868	0.930925	0.000403898	2000
235	07_21_KUE_Nagasaki_Oita_Tsukumi	WMP	2017-07-21	13:30:00	33.0759	131.9	28	33.4	12.9762	26.5951	1.09274	0.000152446	2000
236	07_22_KUE_Nagasaki_Oita_Saiki	WMP	2017-07-21	15:45:00	32.9389	132.021	27.5	33.5	13.4787	26.5148	0.853269	0.000149732	2000
237	07_23_KUE_Nagasaki_Miyazaki_Nobeoka	WMP	2017-06-20	13:00:00	32.5034	131.71	22.8	30.5	16.5081	26.3926	0.729128	0.000370668	2000
238	07_24_KUE_Nagasaki_Miyazaki_Tsuno	WMP	2017-06-20	15:20:00	32.2628	131.576	22.5	21.8	16.3122	28.8601	0.36897	0.000442092	2000
239	07_25_KUE_Nagasaki_Miyazaki_Awakigaharacho	WMP	2017-06-21	07:45:00	31.9331	131.472	23.7	30.5	15.7258	29.2745	1.17723	0.000978805	2000
240	07_26_KUE_Nagasaki_Miyazaki_Nichinan	WMP	2017-06-21	09:40:00	31.6367	131.457	23.4	32.2	17.0746	29.1517	0.436937	0.000380389	2000
241	07_27_KUE_Nagasaki_Miyazaki_Kushima_Cape_Toi	WMP	2017-06-21	13:35:00	31.3886	131.307	23.8	27.2	16.2841	28.8595	0.370354	0.000200542	2000
242	07_28_KUE_Nagasaki_Kagoshima_Kimotsuki_Uchinoura	WMP	2017-06-21	15:20:00	31.276	131.087	23	30.1	15.9615	29.2008	0.696747	0.000583445	2000
243	07_29_KUE_Nagasaki_Kagoshima_Minamiosumi_Cape_Sata	WMP	2017-06-21	17:40:00	31.0073	130.674	21	32.1	16.8945	29.3179	0.250956	4.83e-05	2000
244	07_30_KUE_Nagasaki_Kagoshima_Tarumizu	WMP	2017-07-28	12:50:00	31.5094	130.695	32.5	30.1	15.1089	31.654	1.42282	0.000718546	2000
245	08_01_KUM_Ishikawa_Wajima_Hegurajima_1	WMJ	2017-07-06	11:05:00	37.8447	136.913	25.2	32.6	10.3767	28.179	0.200053	3.41e-05	2000
246	08_02_KUM_Ishikawa_Wajima_Hegurajima_2	WMJ	2017-07-06	12:17:00	37.85	136.914	25.7	34.6	10.3792	28.1154	0.199341	3.4e-05	2000
247	08_03_KUM_Ishikawa_Wajima_Hegurajima_3	WMJ	2017-07-06	13:25:00	37.8549	136.923	24.5	35.6	10.3864	28.1053	0.199273	3.57e-05	2000
248	08_04_KUM_Ishikawa_Wajima_Wajimazaki	WMJ	2017-07-05	17:30:00	37.407	136.898	23.8	32	10.0755	28.3213	0.302448	9.39e-05	2000
249	08_05_KUM_Ishikawa_Wajima_Monzenmachi	WMJ	2017-07-05	16:20:00	37.2437	136.703	24.9	29.7	10.2064	28.3271	0.386083	0.000146369	2000
250	08_06_KUM_Ishikawa_Hakui_Taki_Marina	WMJ	2017-07-05	13:47:00	36.9227	136.758	26.7	21.8	9.58124	27.6246	0.680908	0.000425254	2000
251	08_07_KUM_Ishikawa_Kahoku_Shirao_Beach	WMJ	2017-07-05	12:45:00	36.7181	136.682	25.7	21.7	13.053	28.8574	0.878413	0.00375905	1500
252	08_08_KUM_Ishikawa_Nomi	WMJ	2017-07-05	10:44:00	36.4303	136.427	25.3	28.4	10.3913	29.4163	0.613902	0.00110245	2000
253	08_09_KUM_Fukui_Awara	WMJ	2017-07-05	09:05:00	36.2583	136.184	24	27	10.1605	28.6938	0.771066	0.0037668	2000
254	08_10_KUM_Fukui_Echizen_Cape	WMJ	2017-06-23	10:50:00	35.9825	135.958	25	33.3	10.6607	30.0511	0.257203	2.9e-05	2000
255	08_11_KUM_Fukui_Mihama	WMJ	2017-06-23	14:05:00	35.6846	135.977	26.4	32.1	10.2349	30.6785	0.485428	0.000487761	2000
256	08_12_KUM_Fukui_Wakasa	WMJ	2017-06-23	15:56:00	35.5669	135.841	25	33.5	9.88245	31.4826	0.559779	9.19e-05	2000
257	08_13_KUM_Fukui_Oi_Obama_Bay	WMJ	2017-06-23	18:00:00	35.5329	135.663	26.5	33.8	10.417	31.0152	0.447054	0.000127692	2000
258	08_14_KUM_Fukui_Otomi	WMJ	2017-06-19	09:50:00	35.5399	135.501	24.3	32.6	10.8253	30.6214	0.504292	0.000352256	2000
259	08_15_KUM_Kyoto_Maizuru	WMJ	2017-06-22	09:36:00	35.4902	135.368	23.1	30.7	10.9962	29.7594	1.51659	0.00253292	2000
260	08_16_KUM_Kyoto_Miyazu	WMJ	2017-06-27	17:30:00	35.5683	135.253	24	31.1	10.857	30.1837	1.66001	0.00133046	2000
261	08_17_KUM_Kyoto_Kanmurijima_1	WMJ	2017-07-10	10:30:00	35.7238	135.432	26.5	30.6	11.662	30.2012	0.25109	8.92e-05	2000
262	08_18_KUM_Kyoto_Kanmurijima_2	WMJ	2017-07-10	11:30:00	35.7112	135.436	26.2	32	11.5611	30.1998	0.257489	9.23e-05	2000
263	08_19_KUM_Kyoto_Kanmurijima_3	WMJ	2017-07-10	12:33:00	35.6759	135.426	26	32.1	11.461	30.3115	0.29637	0.000142554	2000
264	08_21_KUM_Kyoto_Kyotango_Sodeshi	WMJ	2017-06-27	14:55:00	35.7645	135.203	22.1	32.6	11.5159	29.8428	0.284533	4.69e-05	2000
265	08_22_KUM_Kyoto_Kyotango_Aminocho	WMJ	2017-06-27	12:40:00	35.6957	135.031	24.6	30.3	11.612	28.9938	0.311197	9.34e-05	2000
266	08_23_KUM_Hyogo_Toyooka	WMJ	2017-06-27	10:10:00	35.6598	134.749	22.7	32.4	11.8117	29.9194	0.316087	8.44e-05	2000
267	08_24_KUM_Tottori_Iwami	WMJ	2017-06-29	09:45:00	35.6069	134.344	23	30.8	11.6644	30.0447	0.304859	4.88e-05	2000
268	08_25_KUM_Tottori_Ketakacho	WMJ	2017-06-28	17:00:00	35.5236	134.018	24	31	11.5466	30.0819	0.312689	0.000100734	2000
269	08_26_KUM_Tottori_Kotoura	WMJ	2017-06-28	15:30:00	35.506	133.705	23.6	31.3	11.9382	29.0331	0.383175	0.000122701	2000
270	08_27_SMU_Shimane_Okinoshima_1	WMJ	2017-07-26	13:59:00	36.1659	133.243	27.8	29.8	12.53	29.986	0.26518	1.46e-05	2000
271	08_28_SMU_Shimane_Okinoshima_2	WMJ	2017-07-26	14:50:00	36.2481	133.187	28.3	32.1	12.6039	29.1705	0.27095	1.16e-05	2000
272	08_29_SMU_Shimane_Okinoshima_3	WMJ	2017-07-26	16:18:00	36.3367	133.276	27.8	31.9	12.7906	28.4669	0.280233	1.99e-05	2000
273	08_30_SMU_Shimane_Okinoshima_4	WMJ	2017-07-26	17:40:00	36.3061	133.339	26.9	30.2	12.6035	28.7998	0.282037	1.89e-05	2000
274	08_31_SMU_Tottori_Daisen	WMJ	2017-07-11	12:45:00	35.4967	133.455	27.8	29.5	11.2273	29.8882	0.497546	0.000126488	2000
275	08_32_SMU_Shimane_Matsue_Mihonosekicho	WMJ	2017-07-11	10:30:00	35.5722	133.303	28	30.1	12.4179	30.071	0.379186	9.8e-05	2000
276	08_33_SMU_Shimane_Matsue_Kashimacho	WMJ	2017-07-14	08:02:00	35.5408	132.966	26.9	29.8	13.3642	29.4847	0.278259	2.01e-05	2000
277	08_34_SMU_Shimane_Izumo_Cape_Hino	WMJ	2017-07-14	09:57:00	35.4325	132.627	26.8	30.3	13.2477	29.7891	0.307986	2.4e-05	2000
278	08_35_SMU_Shimane_Oda_Hanecho	WMJ	2017-07-14	11:30:00	35.2461	132.527	27.2	29.2	12.837	29.3688	0.315411	1.67e-05	2000
279	08_36_SMU_Shimane_Oda_Minacho	WMJ	2017-07-19	11:00:00	35.143	132.387	29.5	30.2	13.0439	29.5989	0.307718	1.55e-05	2000
280	08_37_SMU_Shimane_Gotsu	WMJ	2017-07-19	12:20:00	35.0356	132.245	30.8	30.6	12.4194	29.938	0.304198	2.41e-05	2000
281	08_38_SMU_Shimane_Hamada	WMJ	2017-07-19	14:52:00	34.9258	132.085	30.1	29.8	13.5114	30.0572	0.268974	5.14e-05	2000
282	08_39_SMU_Shimane_Masuda	WMJ	2017-07-19	16:13:00	34.7597	131.891	33.2	29.9	12.8892	30.01	0.272945	1.05e-05	2000
283	08_40_NFU_Yamaguchi_Hagi_Susa	WMJ	2017-07-17	09:50:00	34.646	131.592	27.5	29.4	12.5844	28.8277	0.265556	1.43e-05	2000
284	08_41_NFU_Yamaguchi_Hagi_Oi_Uyama_Cape	WMJ	2017-07-17	11:50:00	34.483	131.441	28.8	30.1	12.9517	26.8038	0.292451	3.6e-05	2000
285	08_42_NFU_Yamaguchi_Nagato_Senzaki	WMJ	2017-07-04	17:30:00	34.4069	131.175	25.8	32.1	13.6429	26.978	0.287809	7.17e-05	2000
286	08_43_NFU_Yamaguchi_Hagi_Mishima_1	WMJ	2017-07-16	13:40:00	34.7879	131.149	26.5	32.4	13.633	29.8425	0.24866	3.59e-05	2000
287	08_44_NFU_Yamaguchi_Hagi_Mishima_2	WMJ	2017-07-16	10:55:00	34.7596	131.15	26.2	30.4	13.6568	30.213	0.246784	3.03e-05	2000
288	08_45_NFU_Yamaguchi_Shimonoseki_Tsunoshima	WMJ	2017-07-04	15:45:00	34.3726	130.871	26.1	29.8	13.6403	27.3374	0.346437	5.44e-05	2000
289	08_46_NFU_Yamaguchi_Shimonoseki_Yoshimo	WMJ	2017-07-04	13:50:00	34.0997	130.87	28.1	30.3	13.0467	28.0228	0.562598	7.67e-05	2000
290	09_01_KUE_Nagasaki_Fukuoka_Kitakyushu_Wakamatsu	WMJ	2017-07-05	14:00:00	33.9445	130.839	25.5	29.9	12.0978	26.1902	1.51341	0.00116155	2000
291	09_02_KUE_Nagasaki_Fukuoka_Munakata_Konominato	WMJ	2017-07-05	11:50:00	33.8501	130.48	26.2	30.1	12.5353	28.3956	0.723426	0.00016968	2000
292	09_03_KUE_Nagasaki_Fukuoka_Shikanoshima	WMJ	2017-07-05	09:35:00	33.6857	130.29	26.1	30.5	12.179	27.2076	1.15916	0.000308773	2000
293	09_04_KUE_Nagasaki_Fukuoka_Itoshima_Shimakeya	WMJ	2017-07-05	06:10:00	33.5953	130.109	24.8	30.5	11.8827	28.922	0.730237	0.000224639	2000
294	09_05_KUE_Saga_Karatsu_Minatomachi	WMJ	2017-07-14	08:30:00	33.5249	129.959	26	29.8	12.2145	28.9121	0.865245	0.000284109	2000
295	09_06_KUE_Saga_Karatsu_Chinzeimachi	WMJ	2017-07-14	09:45:00	33.5522	129.85	26.9	30.4	12.3129	28.3879	0.511993	0.000146692	2000
296	09_07_KUE_Nagasaki_Matsuura_Takashimacho	WMJ	2017-07-14	11:15:00	33.4305	129.744	29.4	30.6	13.3946	28.9679	0.715559	0.000112815	2000
297	09_08_KUE_Nagasaki_Hirado_Kasugacho	WMJ	2017-07-14	14:20:00	33.3414	129.441	27.4	30.7	13.4351	28.724	0.494208	9.22e-05	2000
298	09_09_KUE_Nagasaki_Seikai_Osetocho	WMJ	2017-07-11	15:56:00	32.9556	129.628	27	32.2	13.439	28.8003	0.484537	0.000194387	2000
299	09_10_KUE_Nagasaki_Nomozaki	WMJ	2017-07-11	12:10:00	32.5934	129.758	27.4	32.3	13.7794	29.7697	0.538753	0.00024441	2000
300	09_11_KUE_Nagasaki_Unzen_Chijiwacho	WMJ	2017-07-12	14:55:00	32.779	130.191	28.1	25.9	12.1081	28.8193	1.10062	0.000374111	2000
301	09_12_KUE_Nagasaki_Minamishimabara_Kuchinotsucho	WMJ	2017-07-12	13:06:00	32.5938	130.167	25.5	30.2	13.0643	27.9123	2.23037	0.000416157	2000
302	09_13_HUA_Kumamoto_Amakusa_Itsuwamachi	WMJ	2017-06-10	10:00:00	32.5526	130.118	22.4	34.6	13.366	27.781	1.31723	0.000303824	2000
303	09_14_HUA_Kumamoto_Amakusa_Tomioka	WMJ	2017-06-07	09:00:00	32.5363	130.037	19.6	34.3	13.7016	28.5484	0.612663	0.000254079	2000
304	09_15_HUA_Kumamoto_Amakusa_Shikisakimisaki	WMJ	2017-06-10	08:40:00	32.5296	130.012	21.8	34.7	13.6299	28.7551	0.546011	0.000239258	2000
305	09_16_HUA_Kumamoto_Amakusa_Shirakio	WMJ	2017-06-07	09:50:00	32.5001	130.045	20.3	34	13.9863	29.0997	0.514028	0.00014594	2000
306	09_17_HUA_Kumamoto_Amakusa_Oe	WMJ	2017-06-06	08:30:00	32.3231	129.986	20.4	34.5	14.0691	30.4494	0.335309	6.3e-05	2000
307	09_18_KUE_Kagoshima_Izumi_Nagashima	WMJ	2017-07-27	13:55:00	32.1178	130.177	27.8	32.4	15.1173	30.1323	1.00017	0.000237474	2000
308	09_19_KUE_Kagoshima_Ichikikushikino_Hashima	WMJ	2017-07-27	16:00:00	31.7766	130.18	30.5	33.3	15.3325	29.7989	0.561327	0.000220385	2000
309	09_20_KUE_Kagoshima_Minamisatsuma_Kasasacho	WMJ	2017-07-27	18:15:00	31.4231	130.171	30.9	32.8	16.2713	30.1052	0.259202	3.02e-05	2000
310	09_21_KUE_Kagoshima_Makurazaki_Hinokamimisakicho	WMJ	2017-07-28	08:05:00	31.2519	130.28	28.7	32.1	17.0551	30.1294	0.234047	2.59e-05	2000
311	09_22_KUE_Kagoshima_Ibusuki_Yamagawaokachiyogamizu	WMJ	2017-07-28	09:35:00	31.1667	130.592	30.1	30.5	16.7626	30.5555	0.3444	0.000164496	2000
312	09_23_KUE_Nagasaki_Tsushima_Kamitsushimacho_Waniura	WMJ	2017-06-11	18:55:00	34.6983	129.44	19.8	30.3	14.309	29.4354	0.360841	2.63e-05	2000
313	09_24_KUE_Nagasaki_Tsushima_Kamitsushimacho_	WMJ	2017-06-11	15:55:00	34.5697	129.291	21.5	32.1	13.9547	29.7047	0.310372	1.05e-05	2000
314	09_25_KUE_Nagasaki_Tsushima_Kamitsushimacho_	WMJ	2017-06-11	11:24:00	34.4327	129.371	21.7	32.2	14.0352	29.2203	0.37396	3.74e-05	2000
315	09_26_KUE_Nagasaki_Tsushima_Kamiagatacho_Shitaru	WMJ	2017-06-12	07:40:00	34.2423	129.316	19.9	30.2	14.6252	29.233	0.321332	1.36e-05	2000
316	09_27_KUE_Nagasaki_Tsushima_Izuharamachi_Komoda	WMJ	2017-06-12	14:00:00	34.2344	129.19	20.4	29.8	14.3772	29.6718	0.282838	2.8e-05	2000
317	09_28_KUE_Nagasaki_Tsushima_Izuharamachi_Tsutsu	WMJ	2017-06-12	11:40:00	34.1139	129.181	19.8	30.7	14.8847	29.7648	0.289383	1.03e-05	2000
318	09_29_KUE_Nagasaki_Iki_Ashibecho	WMJ	2017-07-31	14:00:00	33.8387	129.769	31.3	33.3	14.1968	27.9429	0.373088	0.000194442	2000
319	09_30_KUE_Nagasaki_Iki_Gonouracho_Komakinishifure	WMJ	2017-07-31	12:45:00	33.7977	129.654	27.8	33.2	14.3096	28.5971	0.35187	0.000136069	2000
320	09_31_KUE_Nagasaki_Iki_Gonouracho_Hatsuyamahigashifure	WMJ	2017-07-31	11:00:00	33.7164	129.718	31.3	32	13.7678	29.0005	0.429361	0.000193413	2000
321	09_32_KUE_Nagasaki_Goto_Shinkamigotocho_Sonego	WMJ	2017-07-14	09:25:00	33.1017	129.106	28.2	30.5	12.2157	29.499	0.420807	6.62e-05	2000
322	09_33_KUE_Nagasaki_Goto_Shinkamigotocho_Tomosumigo	WMJ	2017-07-14	10:50:00	32.9977	129.179	26	33.1	13.8978	28.4776	0.518995	0.000103767	2000
323	09_34_KUE_Nagasaki_Goto_Shinkamigotocho_Naraogo	WMJ	2017-07-13	17:40:00	32.828	129.065	25.5	30.3	14.6426	30.1679	0.356935	4.14e-05	2000
324	09_35_KUE_Nagasaki_Goto_Fukuejima_Togicho	WMJ	2017-07-13	10:00:00	32.7573	128.825	26.6	31.9	14.9575	28.9339	0.535877	2.66e-05	2000
325	09_36_KUE_Nagasaki_Goto_Fukuejima_Tamanouramachi	WMJ	2017-07-13	11:40:00	32.7058	128.658	28.2	32.5	15.0156	29.3869	0.31218	3.09e-05	2000
326	09_37_KUE_Nagasaki_Goto_Fukuejima_Nonokirecho	WMJ	2017-07-13	13:40:00	32.6401	128.845	27.1	30.5	14.9328	29.0678	0.412031	6.49e-05	2000
327	09_38_KUA_Kumamoto_Amakusa_Oshima_1	WMJ	2017-07-13	10:20:00	32.1849	129.97	26.5	34.1	15.2725	30.5523	0.462444	0.000137599	2000
328	09_39_KUA_Kumamoto_Amakusa_Oshima_2	WMJ	2017-07-13	10:45:00	32.1805	129.968	26.7	34.2	15.2727	30.3221	0.449967	0.000140947	2000
329	09_40_KUA_Kumamoto_Amakusa_Katashima	WMJ	2017-07-13	11:00:00	32.15	129.975	26.1	34.2	14.5938	30.3864	0.428105	0.000133925	2000
330	09_41_KUA_Kumamoto_Amakusa_Gesushima_Komori	WMJ	2017-06-06	11:00:00	32.1632	130.017	21.7	34.7	15.1277	29.139	0.549408	0.00014869	2000
331	09_42_KUA_Kumamoto_Amakusa_Gesushima_Satsuki	WMJ	2017-06-06	10:05:00	32.1698	130.037	20	34.6	14.9428	29.0286	0.640023	0.000159109	2000
332	09_43_KUE_Kagoshima_Satsumasendai_Shimokoshikishima_1	WMJ	2017-07-20	13:50:00	31.7456	129.78	29.3	33.5	16.0589	29.8064	0.206157	2.52e-05	2000
333	09_44_KUE_Kagoshima_Satsumasendai_Shimokoshikishima_2	WMJ	2017-07-20	12:20:00	31.6609	129.679	30.4	24.5	16.166	30.7594	0.19082	3.7e-05	2000
334	09_45_KUE_Kagoshima_Satsumasendai_Shimokoshikishima_3	WMJ	2017-07-20	11:15:00	31.6601	129.731	29	30.5	16.0956	29.579	0.190686	3.26e-05	2000
335	10_01_RKU_Osaka_Misakicho_Tannowa	WMI	2017-06-26	14:28:00	34.3317	135.165	23.2	29.6	9.64812	25.8537	3.78307	0.000334131	2000
336	10_02_RKU_Osaka_Kaizuka_Nishikinohama	WMI	2017-06-26	12:34:00	34.4382	135.335	24.8	27	9.15438	29.9033	3.21441	0.000566158	2000
337	10_03_RKU_Osaka_Suminoe_Nankokita	WMI	2017-06-26	09:57:00	34.6441	135.415	24	16.7	10.7205	27.9246	10.1488	0.000916774	2000
338	10_04_HYO_Hyogo_Kobe_Airport	WMI	2017-07-07	11:30:00	34.6412	135.227	28.7	22.6	9.33355	30.3189	8.78457	0.000786629	2000
339	10_05_HYO_Hyogo_Kobe_Suma	WMI	2017-07-14	10:30:00	34.6416	135.118	29	26.7	10.1429	22.9538	2.99355	0.000439967	2000
340	10_06_HYO_Hyogo_Akashi_Futamicho	WMI	2017-07-14	11:35:00	34.6909	134.884	27.9	29.6	10.5712	26.9671	3.46434	0.000805447	2000
341	10_07_HYO_Hyogo_Himeji_Kiba	WMI	2017-07-14	12:55:00	34.7715	134.725	29.6	26.8	9.55547	29.6075	4.22983	0.000402631	1000
342	10_08_HYO_Hyogo_Tatsuno_Mitsucho	WMI	2017-07-14	14:30:00	34.7727	134.547	30.1	27.8	8.79771	30.3546	4.58311	0.000559875	800
343	10_09_HYO_Okayama_Bizen_Hinasecho	WMI	2017-07-21	15:45:00	34.734	134.279	29.5	29.6	9.40289	32.4064	3.0249	0.00168367	2000
344	10_10_HYO_Okayama_Shin_Okayama_Port	WMI	2017-07-21	11:08:00	34.6045	133.986	30.2	18.3	17.6178	33.2462	5.25113	0.00184842	1800
345	10_11_HYO_Okayama_Kurashiki_Kojimakarakotocho	WMI	2017-07-12	16:20:00	34.461	133.875	26	29.9	9.98099	30.2775	4.54521	0.00137456	2000
346	10_12_HYO_Okayama_Asakuchi_Yorishimacho	WMI	2017-07-11	16:20:00	34.4664	133.577	29.3	19.5	9.89396	30.5195	5.57026	0.00192512	1000
347	10_13_HYO_Okayama_Fukuyama_Komurohama	WMI	2017-07-11	17:47:00	34.3696	133.364	27.2	27	10.3801	30.6714	2.58894	0.000591718	2000
348	10_14_JST_Hiroshima_Takehara_Motoba	WMI	2017-06-30	14:00:00	34.326	132.923	21.8	30.7	11.1784	28.579	2.87812	0.00290772	2000
349	10_15_JST_Hiroshima_Hatsukaichi_Hayashigahara	WMI	2017-06-12	11:30:00	34.2753	132.268	21.2	28.3	11.2795	28.765	2.92697	0.00014423	2000
350	10_16_JST_Yamaguchi_Tsuzumigaura	WMI	2017-06-19	14:30:00	34.0759	132.21	25.4	29.1	11.1842	26.5711	1.39627	0.000464216	2000
351	10_17_NFU_Yamaguchi_Kaminoseki_Nagashima	WMI	2017-07-15	16:20:00	33.8264	132.107	22.6	32.8	11.3278	27.026	1.08542	0.000475046	2000
352	10_18_NFU_Yamaguchi_Shunan_Sukumojima	WMI	2017-07-15	18:25:00	33.9796	131.759	26.9	30.1	10.8189	26.67	1.29016	0.000385035	2000
353	10_19_NFU_Yamaguchi_Ube_Higashikiwa	WMI	2017-07-17	16:10:00	33.9966	131.363	28	30.2	10.2677	29.8995	1.94525	0.00170532	2000
354	10_20_NFU_Yamaguchi_Shimonoseki_Chofusotouracho	WMI	2017-07-15	09:00:00	33.9885	130.994	27.1	29.2	10.8802	26.3515	3.26438	0.00291974	2000
355	10_21_KUE_Fukuoka_Kitakyushu_Kusami	WMI	2017-07-05	15:30:00	33.81	130.984	26	28.7	8.01039	28.632	3.34042	0.00245605	500
356	10_22_KUE_Oita_Nakatsu_Oshinden	WMI	2017-07-19	15:30:00	33.6033	131.225	37.5	27.7	7.73907	31.6145	2.6178	0.00186082	800
357	10_23_KUE_Oita_Usa_Shimootome	WMI	2017-07-19	14:30:00	33.5814	131.333	36.3	22.3	8.53668	27.797	4.16634	0.0016613	800
358	10_24_KUE_Oita_Kunisak_Kunisakimachihama	WMI	2017-07-19	12:45:00	33.6307	131.697	29.5	30.4	9.05378	27.7114	1.12702	0.00041872	2000
359	10_25_HYO_Ehime_Ozu_Nagahamacho	WMI	2017-07-10	17:30:00	33.5904	132.457	22.8	29.4	12.0098	25.771	0.844702	0.000245132	2000
360	10_26_HYO_Ehime_Iyo_Futamicho	WMI	2017-07-10	16:40:00	33.6862	132.632	23.8	27.3	10.3081	23.8588	0.998256	0.000395757	2000
361	10_27_HYO_Ehime_Matsuyama_Katsuokacho	WMI	2017-07-10	15:20:00	33.9071	132.71	22.4	29.6	11.654	25.4388	1.65176	0.00117901	2000
362	10_28_HYO_Ehime_Imabari_Kikumacho	WMI	2017-07-10	14:35:00	34.0187	132.811	23.9	29.4	11.3864	27.3906	1.64227	0.000861506	2000
363	10_29_HYO_Ehime_Imabari_Sakurai	WMI	2017-07-11	06:50:00	33.9855	133.064	23.5	27.9	10.8076	26.1762	4.38435	0.00190441	2000
364	10_30_HYO_Ehime_Niihama_Kuroshima	WMI	2017-07-11	10:00:00	33.9911	133.343	28.3	29.3	10.0642	31.3518	1.34307	0.00030309	2000
365	10_31_HYO_Kagawa_Kanonji_Minoura	WMI	2017-07-11	11:30:00	34.0476	133.614	29.4	28	9.7313	30.7983	1.80286	0.000239085	2000
366	10_32_HYO_Kagawa_Mitoyo_Takumacho	WMI	2017-07-11	12:25:00	34.2558	133.576	25.9	29.8	9.71337	30.9466	1.85926	0.000559206	2000
367	10_33_HYO_Kagawa_Sakaide_Ogoshicho	WMI	2017-07-11	14:20:00	34.3828	133.896	25.2	29.6	9.24994	30.2395	5.03342	0.00139976	2000
368	10_34_HYO_Kagawa_Takamatsu_Ajicho	WMI	2017-07-12	13:16:00	34.3965	134.144	24.5	28.7	8.98038	30.1546	3.95493	0.00109153	2000
369	10_35_HYO_Kagawa_Higashikagawa_Matsubara	WMI	2017-07-12	11:30:00	34.2584	134.381	26	28.9	8.979	30.2993	1.54703	0.000360338	2000
370	10_36_KBU_Tokushima_Naruto_Omoizaki	WMI	2017-07-21	13:30:00	34.2503	134.611	29.8	32.6	9.38748	29.7095	1.49005	0.000195771	2000
371	10_37_KBU_Hyogo_Sumoto_Nakagawaracho	WMI	2017-06-29	14:18:00	34.3805	134.896	22	30.3	10.0354	28.9114	1.4113	0.000112498	2000
372	10_38_KBU_Hyogo_Awaji_Kamaguchi	WMI	2017-06-29	15:24:00	34.4867	134.956	22.7	30.3	9.72912	26.0187	1.65412	0.000129846	2000
373	10_39_KBU_Hyogo_Awaji_Ei	WMI	2017-06-29	16:45:00	34.4666	134.818	22.1	30.4	11.3129	28.9073	1.34134	5.59e-05	2000
374	10_40_KBU_Hyogo_Sumoto_Goshikicho	WMI	2017-07-21	11:21:00	34.3861	134.763	29.4	32.1	8.98321	29.1328	0.928641	6.94e-05	2000
375	10_41_HYO_Kagawa_Shodoshima_Tonoshocho_Kobe	WMI	2017-07-21	13:55:00	34.5472	134.297	27.5	29.3	8.91325	29.9555	2.38609	0.00106032	2000
376	10_42_HYO_Kagawa_Shodoshima_Tonoshocho_Sonota	WMI	2017-07-21	12:45:00	34.4789	134.189	29.6	29.8	9.17624	29.6293	4.40779	0.00136449	1800
377	10_43_HYO_Kagawa_Sakaide_Yoshima	WMI	2017-07-12	14:40:00	34.3831	133.821	25	29.7	9.72507	30.4481	4.19997	0.00156949	2000
378	10_44_HYO_Hiroshima_Onomichi_Setodacho	WMI	2017-07-10	11:42:00	34.256	133.083	23.1	29.3	11.4705	30.4373	2.10209	0.00197784	2000
379	10_45_HYO_Ehime_Imabari_Miyakubocho	WMI	2017-07-10	12:25:00	34.17	133.088	22.8	29	10.9567	29.7312	1.68861	0.00100034	2000
380	10_46_HYO_Ehime_Imabari_Yoshiumicho	WMI	2017-07-10	13:34:00	34.1088	133.032	23.4	29.5	11.0174	26.9695	1.75121	0.00127639	2000
381	10_47_JST_Hiroshima_Ikinojima	WMI	2017-06-22	14:30:00	34.299	132.918	20.8	29.7	11.2817	28.1776	2.75109	0.00297704	2000
382	10_48_JST_Hiroshima_Osakikamijima	WMI	2017-06-30	12:20:00	34.2495	132.856	21.9	29.8	11.7656	26.8714	2.12709	0.00174556	2000
383	10_49_JST_Hiroshima_Kure_Shimokamagarijima	WMI	2017-06-22	12:00:00	34.1722	132.671	20.4	30.1	11.3609	27.6466	1.66955	0.00115933	2000
384	10_51_NFU_Yamaguchi_Oshima_Ihota	WMI	2017-07-15	13:10:00	33.9474	132.464	25.9	29.9	10.7922	26.4421	1.24614	0.000708415	2000
385	10_52_KUE_Oita_Hayami_Hiji	WMI	2017-07-19	10:55:00	33.3494	131.57	27.7	29.7	11.3237	25.8477	1.95286	0.000715157	2000
386	10_53_JST_Yamaguchi_Oshima_Wada	WMI	2017-06-26	12:00:00	33.9408	132.401	22.1	29.8	10.9288	28.2093	1.20535	0.000602155	2000
387	11_01_KUE_Nagasaki_Higashisonogi_Kawatana	WMI	2017-07-11	17:42:00	33.0558	129.825	28.1	24.1	10.502	31.5605	2.72844	0.000308787	2000
388	11_02_KUE_Nagasaki_Nishisonogi_Tokitsu	WMI	2017-07-11	14:16:00	32.8577	129.823	25.2	32.5	11.0908	30.5879	1.98445	0.000381474	2000
389	11_03_KUE_Fukuoka_Yanagawa_Yamatomachi	WMI	2017-07-17	08:05:00	33.0951	130.388	29.1	17.2	8.92753	31.7719	9.85038	0.000409998	400
390	11_04_KUE_Kumamoto_Arao_Oshima	WMI	2017-07-17	09:55:00	32.9959	130.415	32.2	20.1	9.97671	30.7521	13.1142	0.00226283	400
391	11_05_KUE_Kumamoto_Uto_Nagahamamachi	WMI	2017-07-17	12:20:00	32.7016	130.572	32.2	24.2	11.2462	30.7524	7.63848	0.0018117	1350
392	11_06_HUA_Kumamoto_Amakusa_Ariakemachi	WMI	2017-06-07	06:20:00	32.5052	130.302	20.3	34	11.999	29.0418	5.02474	0.000774664	2000
393	11_07_KUE_Nagasaki_Shimabara_Reinan	WMI	2017-07-12	11:40:00	32.7798	130.382	25.3	27.4	11.1109	30.1352	6.7207	0.0016448	2000
394	11_08_KUE_Saga_Fujitsu_Oura	WMI	2017-07-12	09:30:00	32.9737	130.224	26.6	20.5	9.9631	30.9447	12.5991	0.00263147	2000
395	11_10_KUE_Kumamoto_Ashikita_Ashikita-machi	WMI	2017-07-17	15:10:00	32.3737	130.497	30.5	25.2	11.837	31.3494	4.58476	0.00194703	2000
396	11_11_KUE_Kumamoto_Minamata_Shiomicho	WMI	2017-06-22	10:54:00	32.2017	130.371	21.6	29.5	12.9885	31.4254	1.44388	0.000451454	2000
397	11_12_HUA_Kumamoto_Amakusa_Shinwamachi	WMI	2017-06-06	12:50:00	32.3227	130.199	21	33.8	13.1034	30.2832	1.59832	0.000365851	2000
398	12_01_CBM_Tokyo_Oshima_Okada	IOI	2017-07-14	08:00:00	34.7893	139.388	25.2	35.1	15.0041	27.9605	0.449858	7.02e-05	2000
399	12_02_CBM_Tokyo_Oshima_Senzu_1	IOI	2017-07-14	07:13:00	34.7754	139.429	24	34.5	14.7022	27.7025	0.445292	7.19e-05	2000
400	12_03_CBM_Tokyo_Oshima_Senzu_2	IOI	2017-07-13	17:11:00	34.7484	139.443	23.1	35.4	14.7493	27.7958	0.434377	5.51e-05	2000
401	12_04_CBM_Tokyo_Oshima_Sashikiji	IOI	2017-07-14	05:05:00	34.6786	139.431	23.4	34.1	14.8538	27.6783	0.408362	6.48e-05	2000
402	12_05_CBM_Tokyo_Oshima_Nomashi	IOI	2017-07-14	05:50:00	34.6936	139.384	24.3	34.6	14.379	27.8449	0.383393	3.87e-05	2000
403	12_06_CBM_Tokyo_Oshima_Tamanohama	IOI	2017-07-14	06:30:00	34.7251	139.352	25.2	34.5	14.4805	27.5412	0.397774	2.92e-05	2000
404	12_07_CBM_Tokyo_Oshima_Motomachi	IOI	2017-07-14	08:43:00	34.7618	139.349	25.3	35.5	14.5421	27.8916	0.423952	4.23e-05	2000
405	12_08_CBM_Tokyo_Toshima_Sonota_1	IOI	2017-07-13	13:10:00	34.5346	139.281	24.6	34.8	14.8567	28.0761	0.359001	8.39e-05	2000
406	12_09_CBM_Tokyo_Toshima_Sonota_2	IOI	2017-07-13	12:30:00	34.5312	139.273	24.4	34.5	15.046	28.0684	0.359183	8.43e-05	2000
407	12_10_CBM_Tokyo_Niijima_Wakago	IOI	2017-07-12	12:40:00	34.4255	139.281	24.8	34.5	14.3676	27.5208	0.454159	7.71e-05	2000
408	12_11_CBM_Tokyo_Niijima_Awaiura	IOI	2017-07-12	13:22:00	34.4114	139.287	24.8	35.5	14.4756	27.5931	0.466153	7.65e-05	2000
409	12_12_CBM_Tokyo_Niijima_Hinokiyama	IOI	2017-07-12	14:15:00	34.3982	139.284	24.7	35.5	14.5335	27.5791	0.474766	7.74e-05	2000
410	12_13_CBM_Tokyo_Niijima_Setoyama	IOI	2017-07-12	15:15:00	34.3602	139.245	25.3	35.2	14.39	27.4412	0.43257	7.87e-05	2000
411	12_14_CBM_Tokyo_Niijima_Miyatsukayama	IOI	2017-07-12	15:56:00	34.3947	139.257	24.8	35.7	14.555	27.637	0.452052	7.8e-05	2000
412	12_15_CBM_Tokyo_Shikinejima_Tomari_Beach	IOI	2017-07-11	16:28:00	34.3366	139.211	25.5	35	14.7021	27.8186	0.394248	7.58e-05	2000
413	12_16_CBM_Tokyo_Shikinejima_Konokuchi_Park	IOI	2017-07-12	05:52:00	34.3267	139.226	23.5	34.5	14.3941	27.6986	0.422629	7.27e-05	2000
414	12_17_CBM_Tokyo_Shikinejima_Fishery_Port	IOI	2017-07-12	05:02:00	34.3198	139.22	23.5	34.4	14.3659	27.7057	0.42019	7.19e-05	2000
415	12_18_CBM_Tokyo_Shikinejima_Nakanoura	IOI	2017-07-11	15:38:00	34.3291	139.206	24.5	35.8	14.5022	27.7815	0.390817	7.54e-05	2000
416	12_19_CBM_Tokyo_Kozujima_Kobeyama	IOI	2017-07-10	11:35:00	34.2426	139.146	26.6	35	14.7139	27.845	0.36157	7.67e-05	2000
417	12_20_CBM_Tokyo_Kozujima_Hashiruma	IOI	2017-07-10	13:30:00	34.2312	139.171	24.8	34.7	14.9528	27.9565	0.365138	7.41e-05	2000
418	12_21_CBM_Tokyo_Kozujima_Tako	IOI	2017-07-10	15:30:00	34.2052	139.158	24.2	35	14.7942	28.0979	0.356429	7.47e-05	2000
419	12_22_CBM_Tokyo_Kozujima_Neginoba_1	IOI	2017-07-11	06:46:00	34.189	139.122	23.8	34.8	14.7043	28.3742	0.336791	7.57e-05	2000
420	12_23_CBM_Tokyo_Kozujima_Neginoba_1	IOI	2017-07-11	07:10:00	34.1894	139.122	24.5	34.9	14.7067	28.3716	0.336934	7.57e-05	2000
421	12_24_CBM_Tokyo_Kozujima_Nagumiyama	IOI	2017-07-11	05:22:00	34.2371	139.136	24.5	34.8	14.6725	27.8815	0.358854	7.65e-05	2000
422	12_25_CBM_Tokyo_Miyakejima_Kamitsuki	IOI	2017-06-23	15:40:00	34.1239	139.539	24.7	35.5	15.4576	28.5044	0.354117	5.51e-05	2000
423	12_26_CBM_Tokyo_Miyakejima_Miike_Port	IOI	2017-06-24	05:10:00	34.075	139.563	24.2	34.6	15.4437	28.42	0.354666	4.59e-05	2000
424	12_27_CBM_Tokyo_Miyakejima_Chotaro_Pond	IOI	2017-06-24	05:44:00	34.0538	139.538	24.5	34.9	15.5106	28.4616	0.344329	4.64e-05	2000
425	12_28_CBM_Tokyo_Miyakejima_Tomigahama	IOI	2017-06-24	06:48:00	34.0544	139.481	25.1	34.8	15.4977	28.5223	0.335663	3.8e-05	2000
426	12_29_CBM_Tokyo_Miyakejima_Igaya	IOI	2017-06-23	16:40:00	34.1033	139.489	25.7	35.8	16.063	28.2249	0.333216	4.62e-05	2000
427	12_30_CBM_Tokyo_Miyakejima_Izu	IOI	2017-06-23	14:50:00	34.1223	139.508	25.5	35.5	15.3632	28.4492	0.352498	5.2e-05	2000
428	12_31_CBM_Tokyo_Mikurajima_Mikura_Port_1	IOI	2017-06-22	12:46:00	33.8958	139.588	24.7	34.7	15.6843	28.7388	0.29241	4.04e-05	2000
429	12_32_CBM_Tokyo_Mikurajima_Mikura_Port_2	IOI	2017-06-22	13:12:00	33.8962	139.589	24.8	35.2	15.6855	28.738	0.292361	4.05e-05	2000
430	12_33_CBM_Tokyo_Mikurajima_Mikura_Beach	IOI	2017-06-22	14:49:00	33.8984	139.592	24.9	34.9	15.6968	28.7233	0.292333	4.12e-05	2000
431	12_34_CBM_Tokyo_Mikurajima_Mikura_Port_3	IOI	2017-06-23	06:12:00	33.8975	139.587	24.3	35.1	15.6843	28.7545	0.291746	4.04e-05	2000
432	12_35_CBM_Tokyo_Mikurajima_East_Coast	IOI	2017-06-23	08:33:00	33.8834	139.627	25.1	34.4	15.5232	28.7279	0.293784	4.1e-05	2000
433	12_36_CBM_Tokyo_Mikurajima_Southeast_Coast	IOI	2017-06-23	09:19:00	33.8595	139.628	25	35.4	15.3888	28.7176	0.291087	3.94e-05	2000
434	12_37_CBM_Tokyo_Mikurajima_South_Coast	IOI	2017-06-23	09:36:00	33.853	139.604	25.4	34.8	15.6779	28.6658	0.285126	3.32e-05	2000
435	12_38_CBM_Tokyo_Hachijojima_Debana	IOI	2017-06-22	05:07:00	33.1574	139.752	24.3	35.2	14.7009	29.2768	0.338996	3.67e-05	2000
436	12_39_CBM_Tokyo_Hachijojima_Sokodo	IOI	2017-06-21	15:55:00	33.1284	139.811	24.6	33.6	14.4502	28.9851	0.328932	4.21e-05	2000
437	12_40_CBM_Tokyo_Hachijojima_Sueyoshi	IOI	2017-06-21	12:00:00	33.0696	139.837	24.4	34.4	14.5549	28.8227	0.314505	2.7e-05	2000
438	12_41_CBM_Tokyo_Hachijojima_Aigae_Port	IOI	2017-06-21	12:50:00	33.06	139.816	24.6	34.4	14.6444	29.056	0.303115	3.05e-05	2000
439	12_42_CBM_Tokyo_Hachijojima_Yaene_Port	IOI	2017-06-22	06:11:00	33.1006	139.77	24.6	34.7	14.8905	29.514	0.332249	2.75e-05	2000
440	12_43_CBM_Tokyo_Aogashima_Sanbou_Port_1	IOI	2017-06-20	13:10:00	32.4472	139.758	25.3	35.2	16.2166	29.6934	0.154246	3.2e-05	2000
441	12_44_CBM_Tokyo_Aogashima_Sanbou_Port_2	IOI	2017-06-20	11:30:00	32.4462	139.761	26	35.6	16.2377	29.7837	0.154227	3.2e-05	2000
442	12_45_TUO_Tokyo_Ogasawara_Chichijima_Futami_Port	IOI	2017-06-22	09:10:00	27.0945	142.196	28.4	33.1	20.0841	29.6665	0.0753416	3.44e-05	2000
443	12_46_TUO_Tokyo_Ogasawara_Chichijima_Miyanohama	IOI	2017-06-22	11:12:00	27.1036	142.195	31.5	33.9	20.0304	30.5328	0.0764425	3.57e-05	2000
444	12_47_TUO_Tokyo_Ogasawara_Chichijima_Oomura_Beach	IOI	2017-06-22	12:36:00	27.0928	142.192	31	33.5	20.0776	29.8507	0.0755896	3.44e-05	2000
445	12_48_TMU_Tokyo_Minami_iwojima_1	IOI	2017-06-14	15:14:00	24.2273	141.469	NA	NA	23.3826	30.7604	0.0395636	3.36e-05	2000
446	12_49_TMU_Tokyo_Minami_iwojima_2	IOI	2017-06-15	08:55:00	24.2273	141.469	NA	NA	23.3826	30.7604	0.0395636	3.36e-05	2000
447	12_51_TMU_Tokyo_Minami_iwojima_4	IOI	2017-06-17	10:30:00	24.2273	141.469	NA	NA	23.3826	30.7604	0.0395636	3.36e-05	2000
448	12_51_TMU_Tokyo_Minami_iwojima_5	IOI	2017-06-17	13:00:00	24.2273	141.469	NA	NA	23.3826	30.7604	0.0395636	3.36e-05	2000
449	13_01_CBM_Kagoshima_Yakushima_Miyanoura	SRI	2017-06-25	16:00:00	30.4232	130.581	26.1	29.9	19.191	30.8066	0.128159	4.38e-05	2000
450	13_03_CBM_Kagoshima_Yakushima_Kurio	SRI	2017-06-26	10:30:00	30.2707	130.414	26.1	28.9	19.5742	30.6125	0.130387	3.56e-05	2000
451	13_04_CBM_Kagoshima_Yakushima_Nagata_Cape	SRI	2017-06-26	12:15:00	30.3914	130.38	26.1	32	19.2815	30.7866	0.132313	3.66e-05	2000
452	13_05_CBM_Kagoshima_Yakushima_Isso	SRI	2017-06-26	13:25:00	30.4575	130.488	26.3	28.3	19.244	30.8127	0.128038	4.44e-05	2000
453	13_06_CBM_Kagoshima_Amamioshima_Tatsugo	SRI	2017-06-29	08:45:00	28.4785	129.616	28.5	32.5	21.6694	29.432	0.107401	6.1e-05	2000
454	13_07_CBM_Kagoshima_Amamioshima_Naze_Nesebu	SRI	2017-06-29	11:00:00	28.3844	129.395	28.3	33	21.2376	31.8723	0.101847	7.68e-05	2000
455	13_08_CBM_Kagoshima_Amamioshima_Uken	SRI	2017-06-29	13:10:00	28.3036	129.215	29.3	33.3	21.6104	31.0544	0.110695	6.34e-05	2000
456	13_09_CBM_Kagoshima_Amamioshima_Setouchi	SRI	2017-06-29	17:40:00	28.1567	129.294	27.6	33.1	21.4464	30.0455	0.115911	4.11e-05	2000
457	13_10_CBM_Kagoshima_Amamioshima_Sokaru	SRI	2017-06-29	15:45:00	28.1302	129.372	27.8	33.4	21.3021	30.074	0.092745	6.33e-05	2000
458	13_11_CBM_Kagoshima_Amamioshima_Naze_Kominato	SRI	2017-06-30	10:10:00	28.3069	129.538	27.8	32.4	21.5643	30.9944	0.11655	6.79e-05	2000
459	13_12_CBM_Kagoshima_Amamioshima_Ayamaru_Cape	SRI	2017-06-30	13:30:00	28.4738	129.719	30.7	32.8	21.6881	31.0177	0.106331	6.18e-05	2000
460	13_13_HUF_Kagoshima_Tokunoshima_Kanami	SRI	2017-07-10	14:30:00	27.892	128.96	26.36	34.85	22.4132	29.9488	0.0969926	2.33e-05	2000
461	13_14_HUF_Kagoshima_Tokunoshima_Inokawa	SRI	2017-07-10	16:10:00	27.7869	129.017	26.86	34.86	21.8312	30.2326	0.0818817	2.98e-05	2000
462	13_16_HUF_Kagoshima_Tokunoshima_Otsukawa	SRI	2017-07-10	11:20:00	27.7857	128.892	28.53	34.11	22.1429	30.9448	0.089325	1.52e-05	2000
463	13_17_CBM_Kagoshima_Okinoerabujima_Kasaishi	SRI	2017-07-08	11:15:00	27.4101	128.674	30.4	33.4	21.6155	30.6274	0.0834609	3.82e-05	2000
464	13_18_CBM_Kagoshima_Okinoerabujima_Ashikiyora	SRI	2017-07-08	16:30:00	27.3431	128.601	32.5	26.2	21.3677	29.7203	0.0800405	3.55e-05	2000
465	13_19_CBM_Kagoshima_Okinoerabujima_Chinacho	SRI	2017-07-08	17:35:00	27.3973	128.552	29.4	33.1	21.3182	31.5119	0.0899095	3.79e-05	2000
466	13_20_CBM_Kagoshima_Okinoerabujima_Inobe	SRI	2017-07-08	18:20:00	27.4179	128.644	29.2	33.1	23.4723	30.3242	0.0911292	3.93e-05	2000
467	13_21_CBM_Kagoshima_Yoronjima_Furusato	SRI	2017-06-27	15:40:00	27.0535	128.452	29.2	30.3	21.2522	32.5161	0.0673843	5.31e-05	2000
468	13_22_CBM_Kagoshima_Yoronjima_Maehama	SRI	2017-06-27	16:40:00	27.0211	128.442	27.5	28.8	21.0453	32.1773	0.0693522	4.65e-05	2000
469	13_23_CBM_Kagoshima_Yoronjima_Chabana_Port	SRI	2017-06-27	18:10:00	27.0516	128.402	27.2	32.5	21.4109	31.9596	0.0691386	5.06e-05	2000
470	13_24_CBM_Kagoshima_Yoronjima_Chabana	SRI	2017-06-27	17:30:00	27.0612	128.417	28.2	31.9	21.6558	32.1967	0.0679011	4.99e-05	2000
471	13_25_CBM_Okinawa_Izenajima_Uchihana	SRI	2017-08-18	12:00:00	26.955	127.945	32.8	34.8	21.4871	31.3984	0.105818	6.93e-05	2000
472	13_26_CBM_Okinawa_Izenajima_Futamigaura	SRI	2017-08-18	12:40:00	26.9129	127.948	34.4	36.6	21.336	31.4418	0.103886	7.11e-05	2000
473	13_27_OCR_Okinawa_Kunigami_Ginama	SRI	2017-07-09	14:50:00	26.8487	128.253	31.2	31.9	21.6803	32.0501	0.0966054	5.03e-05	2000
474	13_28_OCR_Okinawa_Kunigami_Oku	SRI	2017-07-09	14:00:00	26.8469	128.287	29.8	32.2	21.5205	32.3219	0.0876573	5.7e-05	2000
475	13_29_OCR_Okinawa_Kunigami_Aha	SRI	2017-07-09	13:00:00	26.7165	128.293	29	30.2	21.0241	30.1499	0.0961146	5.83e-05	2000
476	13_30_CBM_Okinawa_Higashij_Kawata	SRI	2017-08-17	12:40:00	26.6264	128.175	32.8	34.8	21.1124	32.1162	0.125859	6.3e-05	2000
477	13_31_OCR_Okinawa_Nago_Teniya	SRI	2017-07-09	11:07:00	26.5668	128.137	30.7	30.4	20.9388	32.0992	0.123048	4.95e-05	2000
478	13_32_CBM_Okinawa_Ginoza	SRI	2017-08-18	07:25:00	26.4756	127.991	31.8	34.9	21.0819	30.4334	0.178768	5.61e-05	2000
479	13_33_OCR_Okinawa_Uruma_Yonashiroyahira	SRI	2017-06-26	11:30:00	26.3321	127.922	29	33	20.9946	29.5982	0.508624	0.00226993	2000
480	13_34_OCR_Okinawa_Nakagusuku_Okuma	SRI	2017-06-26	12:55:00	26.2524	127.793	28.4	33.9	20.7606	30.3999	0.25687	0.000508242	2000
481	13_35_OCR_Okinawa_Itoman_Komesu	SRI	2017-06-26	14:10:00	26.0854	127.692	28.7	33.8	21.0906	30.5862	0.100049	7.43e-05	2000
482	13_36_OCR_Okinawa_Naha_Wakasa	SRI	2017-06-26	15:40:00	26.2241	127.673	28.4	33.5	21.7792	30.3683	0.163446	0.000113166	2000
483	13_37_OCR_Okinawa_Yomitan_Cape_Zanpa	SRI	2017-06-26	10:05:00	26.4405	127.714	29	33.7	21.7049	31.0552	0.105984	4.89e-05	2000
484	13_38_CBM_Okinawa_Kunigami_Onna	SRI	2017-08-17	15:35:00	26.504	127.844	31.4	34.8	21.1484	31.0318	0.119078	4.4e-05	2000
485	13_39_OCR_Okinawa_Nago_Miyazato	SRI	2017-07-10	08:40:00	26.5907	127.965	30.1	32.2	21.3153	31.1991	0.159903	1.84e-05	2000
486	13_40_OCR_Okinawa_Motobu_Bise	SRI	2017-07-10	10:26:00	26.7084	127.883	29.5	32.5	21.42	31.398	0.115814	5.09e-05	2000
487	13_41_OCR_Okinawa_Nago_Yaga	SRI	2017-07-10	09:35:00	26.6503	128.029	30.9	31.9	21.3446	30.9016	0.451334	0.000415144	2000
488	13_42_OCR_Okinawa_Ogimi_Shioya	SRI	2017-07-09	15:55:00	26.6795	128.098	29.5	32.5	20.7292	31.6569	0.335254	0.000680188	2000
489	13_43_CBM_Okinawa_Kunigami_Iji	SRI	2017-08-17	09:10:00	26.768	128.198	31.8	34.5	20.9446	31.756	0.110077	7.37e-05	2000
490	13_44_OCR_Okinawa_Kumejima_Hiyajo	SRI	2017-06-13	15:30:00	26.3814	126.789	28.5	28.2	23.5752	31.815	0.0827803	4.92e-05	2000
491	13_45_OCR_Okinawa_Kumejima_Mifuga	SRI	2017-06-13	16:20:00	26.3862	126.754	28	32	22.8228	32.0035	0.0831889	4.47e-05	2000
492	13_46_OCR_Okinawa_Kumejima_Tokujimu	SRI	2017-06-13	17:15:00	26.2947	126.813	29	32.5	23.4494	32.1347	0.103068	6.22e-05	2000
493	13_47_OCR_Okinawa_Zamamijima_Asa	SRI	2017-07-20	14:40:00	26.2414	127.308	34.1	33.5	23.8162	31.9112	0.118195	4.78e-05	2000
494	13_48_OCR_Okinawa_Zamamijima_Kozamami	SRI	2017-07-20	15:20:00	26.2253	127.311	32.7	32.5	23.8597	31.3212	0.131141	5.41e-05	2000
495	13_49_OCR_Okinawa_Zamamijima_Ama	SRI	2017-07-20	13:40:00	26.2259	127.284	33.1	32.9	24.381	31.9182	0.133479	4.63e-05	2000
496	13_50_OCR_Okinawa_Minamidaitojima_Kyuto	SRI	2017-07-25	12:40:00	25.8326	131.267	30.6	32.2	21.4029	30.7286	0.0465093	7.76e-05	2000
497	13_51_OCR_Okinawa_Minamidaitojima_Minami	SRI	2017-07-25	13:20:00	25.8135	131.233	30.3	32.5	21.4349	27.8464	0.0462841	7.5e-05	2000
498	13_52_OCR_Okinawa_Minamidaitojima_Ikenosawa	SRI	2017-07-25	13:50:00	25.8274	131.216	33	32.5	21.488	28.7096	0.046567	7.35e-05	2000
499	13_53_OCR_Okinawa_Minamidaitojima_Kita	SRI	2017-07-25	14:30:00	25.8695	131.228	30.1	30.9	21.3976	29.3432	0.0477751	6.85e-05	2000
500	13_54_OCR_Okinawa_Minamidaitojima_Honba_Beach	SRI	2017-07-25	15:10:00	25.8719	131.25	31	33.5	21.3338	29.9089	0.0473581	7.09e-05	2000
501	13_55_HUF_Okinawa_Miyakojima_Funakusu	SRI	2017-07-14	15:20:00	24.9374	125.246	30.8	33.3	22.6824	30.7813	0.54869	0.000582192	2000
502	13_56_HUF_Okinawa_Miyakojima_Hirata	SRI	2017-07-14	13:20:00	24.8838	125.273	32.5	33.8	22.6459	30.995	0.328334	0.000330668	2000
503	13_57_HUF_Okinawa_Miyakojima_Shimajiri	SRI	2017-07-14	12:20:00	24.8775	125.288	31.8	29.3	22.4841	31.0066	0.339521	0.000294046	2000
504	13_58_HUF_Okinawa_Miyakojima_Shimoji	SRI	2017-07-14	06:35:00	24.7338	125.265	30.1	32.5	22.2928	31.1695	0.14083	0.00027448	2000
505	13_59_HUF_Okinawa_Miyakojima_Gusukube	SRI	2017-07-15	08:10:00	24.7296	125.432	29.2	28	21.9893	29.5627	0.0897967	5.24e-05	2000
506	13_60_HUF_Okinawa_Miyakojima_Irabu	SRI	2017-07-14	17:35:00	24.8108	125.178	31.2	32.4	23.3057	31.6612	0.1354	0.000324768	2000
507	13_61_CBM_Okinawa_Ishigakijima_Hirakubo_Cape	SRI	2017-07-05	05:54:00	24.606	124.327	29.2	34.6	23.2189	31.3282	0.0809606	6.28e-05	2000
508	13_62_CBM_Okinawa_Ishigakijima_Hirakubo_Beach	SRI	2017-07-05	06:45:00	24.5491	124.293	29.8	34.3	23.33	31.1338	0.0961941	5.81e-05	2000
509	13_63_CBM_Okinawa_Ishigakijima_Itona_Beach	SRI	2017-07-05	09:45:00	24.4822	124.224	30	34.8	23.1967	30.9798	0.127183	4.56e-05	2000
510	13_64_CBM_Okinawa_Ishigakijima_Inoda	SRI	2017-07-05	07:37:00	24.4672	124.253	29.9	33.8	23.3584	30.8086	0.122562	5.19e-05	2000
511	13_65_CBM_Okinawa_Ishigakijima_Shiraho_Beach	SRI	2017-07-05	08:40:00	24.3548	124.246	29.6	28.9	23.5467	31.2969	0.0819613	5.52e-05	2000
512	13_66_CBM_Okinawa_Ishigakijima_Kabira	SRI	2017-07-05	11:00:00	24.4691	124.142	31.2	33.5	23.1551	30.9855	0.166182	5.02e-05	2000
513	13_67_CBM_Okinawa_Ishigakijima_Sakieda	SRI	2017-07-05	11:45:00	24.4208	124.087	32.7	33.1	23.0948	31.0823	0.238363	0.000127943	2000
514	13_68_CBM_Okinawa_Ishigakijima_Kannonzaki	SRI	2017-07-05	12:45:00	24.3657	124.111	33.7	34.5	22.6809	31.2615	0.762402	0.00435495	2000
515	13_69_CBM_Okinawa_Hatomajima_Northeast	SRI	2017-07-06	13:40:00	24.4779	123.826	29.6	35.4	23.3501	30.7021	0.0938966	7.49e-05	2000
516	13_70_CBM_Okinawa_Iriomotejima_Uehara_Northeast	SRI	2017-07-06	12:40:00	24.4095	123.836	30.1	35.5	23.3168	31.1708	0.170985	0.000131146	2000
517	13_71_CBM_Okinawa_Iriomotejima_Unarisaki	SRI	2017-07-06	11:15:00	24.4272	123.764	31.5	34.9	23.3988	31.1776	0.0854541	4.97e-05	2000
518	13_72_CBM_Okinawa_Iriomotejima_Idanohama	SRI	2017-07-06	10:15:00	24.3443	123.724	29.9	35.5	24.0198	31.3984	0.079722	5.02e-05	2000
519	13_73_CBM_Okinawa_Iriomotejima_Sabazaki	SRI	2017-07-06	09:55:00	24.3512	123.703	29.7	35.9	23.4108	31.5166	0.0776798	4.74e-05	2000
520	13_74_CBM_Okinawa_Iriomotejima_Sakiyama	SRI	2017-07-06	09:35:00	24.3346	123.683	29.3	35.9	23.3692	31.6201	0.0761484	4.98e-05	2000
521	13_75_CBM_Okinawa_Iriomotejima_Paimizaki	SRI	2017-07-06	09:05:00	24.3125	123.665	28.8	35.3	23.3745	31.4943	0.0727897	4.97e-05	2000
522	13_76_CBM_Okinawa_Iriomotejima_Haimida_Beach	SRI	2017-07-06	06:02:00	24.2725	123.831	30	34.4	23.5819	31.8116	0.103285	8.65e-05	2000
523	13_77_CBM_Okinawa_Iriomotejima_Haeminaka	SRI	2017-07-06	07:00:00	24.2743	123.903	30.4	34.9	23.0221	31.5511	0.536228	0.0021908	2000
524	13_78_CBM_Okinawa_Yonagunijima_Sono_Port_East	SRI	2017-07-03	16:39:00	24.4742	123.006	29.9	35.2	23.6547	31.3006	0.0636677	5.45e-05	2000
525	13_79_CBM_Okinawa_Yonagunijima_Agarizaki	SRI	2017-07-03	17:35:00	24.4639	123.042	29.9	35.2	23.7321	31.2753	0.0623714	6.01e-05	2000
526	13_80_CBM_Okinawa_Yonagunijima_Hgawa_Beach	SRI	2017-07-03	18:37:00	24.4408	122.988	31	35.4	23.6829	31.6162	0.0594914	5.14e-05	2000
527	13_81_CBM_Okinawa_Yonagunijima_Kataburu_Beach	SRI	2017-07-04	07:08:00	24.44	122.988	29.1	35.3	23.6828	31.6201	0.0594631	5.14e-05	2000
528	13_82_CBM_Okinawa_Yonagunijima_Dannu_Beach	SRI	2017-07-04	07:28:00	24.4649	122.955	28.6	34.2	23.6442	31.5107	0.062458	5.26e-05	2000

## Sheet: Table S2
SI Table S2 | Non-coastal species list that are removed for taxonomic assignments
RID	Family	Scientific name	Habitat/Source
1	Chimaeridae	Chimaera phantasma	deep-sea
2	Squalidae	Squalus suckleyi	deep-sea
3	Arhynchobatidae	Bathyraja smirnovi	deep-sea
4	Albulidae	Pterothrissus gissu	deep-sea
5	Synaphobranchidae	Simenchelys parasitica	deep-sea
6	Congridae	Gnathophis heterognathos	deep-sea
7	Cyprinidae	Acheilognathus rhombeus	freshwater
8	Cyprinidae	Acheilognathus tabira tohokuensis	freshwater
9	Cyprinidae	Aphyocypris kikuchii	freshwater
10	Cyprinidae	Carassius auratus langsdorfii	freshwater
11	Cyprinidae	Carassius auratus subsp KINBUNA	freshwater
12	Cyprinidae	Carassius cuvieri	freshwater
13	Cyprinidae	Carassius gibelio	freshwater
14	Cyprinidae	Ctenopharyngodon idella	freshwater
15	Cyprinidae	Cyprinus carpio carpio	freshwater
16	Cyprinidae	Cyprinus carpio Hyogo	freshwater
17	Cyprinidae	Cyprinus megalophthalmus	freshwater
18	Cyprinidae	Gnathopogon elongatus elongatus	freshwater
19	Cyprinidae	Gnathopogon elongatus elongatus Aichi	freshwater
20	Cyprinidae	Hemibarbus barbus	freshwater
21	Cyprinidae	Hemibarbus labeo	freshwater
22	Cyprinidae	Ischikauia steenackeri	freshwater
23	Cyprinidae	Nipponocypris sieboldii	freshwater
24	Cyprinidae	Nipponocypris temminckii	freshwater
25	Cyprinidae	Pseudogobio esocinus Clade A	freshwater
26	Cyprinidae	Pseudogobio esocinus Clade C	freshwater
27	Cyprinidae	Pseudogobio esocinus esocinus	freshwater
28	Cyprinidae	Pseudorasbora elongata	freshwater
29	Cyprinidae	Pseudorasbora parva	freshwater
30	Cyprinidae	Pseudorasbora parva Chiba	freshwater
31	Cyprinidae	Pungtungia herzi	freshwater
32	Cyprinidae	Rhodeus ocellatus kurumeus	freshwater
33	Cyprinidae	Rhodeus ocellatus ocellatus	freshwater
34	Cyprinidae	Rhynchocypris lagowskii steindachneri	freshwater
35	Cyprinidae	Rhynchocypris lagowskii steindachneri Shiga	freshwater
36	Cyprinidae	Rhynchocypris lagowskii steindachneri Shizuoka	freshwater
37	Cyprinidae	Rhynchocypris oxycephalus jouyi Kanagawa	freshwater
38	Cyprinidae	Rhynchocypris oxycephalus jouyi Nagasaki	freshwater
39	Cyprinidae	Rhynchocypris percnura sachalinensis	freshwater
40	Cyprinidae	Squalidus chankaensis tsuchigae	freshwater
41	Cyprinidae	Squalidus gracilis gracilis	freshwater
42	Cyprinidae	Squalidus japonicus japonicus	freshwater
43	Cyprinidae	Tanakia lanceolata Okayama	freshwater
44	Cyprinidae	Tanakia limbata Okayama	freshwater
45	Cyprinidae	Pseudaspius sachalinensis	freshwater
46	Cyprinidae	U98.5_Carassius auratus auratus	freshwater
47	Cyprinidae	Nipponocypris temminckii	freshwater
48	Cyprinidae	U98.5_Phoxinus phoxinus tumensis gotu1	freshwater
49	Cyprinidae	U98.5_Phoxinus phoxinus tumensis gotu2	freshwater
50	Cyprinidae	U98.5_Rhynchocypris lagowskii steindachneri Shizuoka gotu1	freshwater
51	Cyprinidae	U98.5_Rhynchocypris lagowskii steindachneri Shizuoka gotu2	freshwater
52	Cyprinidae	U98.5_Rhynchocypris lagowskii steindachneri Shizuoka gotu3	freshwater
53	Cyprinidae	U98.5_Rhynchocypris oxycephalus jouyi Kanagawa gotu1	freshwater
54	Cyprinidae	U98.5_Rhynchocypris oxycephalus jouyi Nagasaki	freshwater
55	Cyprinidae	U98.5_Tanakia lanceolata Shiga Nagahama	freshwater
56	Cyprinidae	Opsariichthys platypus	freshwater
57	Cyprinidae	Opsariichthys platypus Korea	freshwater
58	Cobitidae	Cobitis sp BIWAE typeA NorthernKyoto	freshwater
59	Cobitidae	Cobitis sp BIWAE typeB Niigata	freshwater
60	Cobitidae	Misgurnus anguillicaudatus	freshwater
61	Cobitidae	Misgurnus anguillicaudatus Aomori	freshwater
62	Cobitidae	Misgurnus anguillicaudatus Chiba	freshwater
63	Cobitidae	Misgurnus anguillicaudatus Kyoto Kameoka	freshwater
64	Cobitidae	Misgurnus anguillicaudatus Kyoto KamoGawa	freshwater
65	Cobitidae	Misgurnus anguillicaudatus Niigata	freshwater
66	Cobitidae	Misgurnus bipartitus	freshwater
67	Cobitidae	Cobitis delicata	freshwater
68	Cobitidae	Misgurnus dabryanus	freshwater
69	Cobitidae	Misgurnus dabryanus Shizuoka	freshwater
70	Cobitidae	U98.5_Cobitis sp BIWAE typeB Lake Biwa gotu2	freshwater
71	Cobitidae	U98.5_Cobitis sp BIWAE typeB Niigata	freshwater
72	Cobitidae	U98.5_Cobitis sp BIWAE typeC Kanagawa	freshwater
73	Cobitidae	U98.5_Misgurnus anguillicaudatus Niigata gotu1	freshwater
74	Cobitidae	U98.5_Misgurnus anguillicaudatus Okinawa Is	freshwater
75	Nemacheilidae	Barbatula oreas	freshwater
76	Nemacheilidae	Barbatula oreas	freshwater
77	Nemacheilidae	Hemimyzon pengi	freshwater
78	Nemacheilidae	Lefua echigonia Yamagata population	freshwater
79	Nemacheilidae	Lefua nikkonis	freshwater
80	Nemacheilidae	U98.5_Barbatula oreas gotu1	freshwater
81	Nemacheilidae	U98.5_Barbatula oreas gotu2	freshwater
82	Amblycipitidae	Liobagrus reini Clade1	freshwater
83	Sisoridae	Pareuchiloglanis sp CBM ZF 17808	freshwater
84	Siluridae	Silurus asotus	freshwater
85	Osmeridae	Hypomesus olidus	freshwater
86	Salangidae	Neosalanx tangkahkeii	freshwater
87	Salmonidae	Oncorhynchus kisutch	food materials
88	Salmonidae	Salmo trutta	freshwater
89	Gonostomatidae	Cyclothone alba	deep-sea
90	Gonostomatidae	Cyclothone pallida	deep-sea
91	Gonostomatidae	U98.5_Cyclothone pseudopallida PSE063	deep-sea
92	Sternoptychidae	Maurolicus australis	deep-sea
93	Phosichthyidae	U98.5_Woodsia nonsuchae gotu1	deep-sea
94	Phosichthyidae	Vinciguerria sp CBM ZF 14736	deep-sea
95	Phosichthyidae	Woodsia nonsuchae	deep-sea
96	Stomiidae	Stomias affinis	deep-sea
97	Stomiidae	Stomias nebulosus	deep-sea
98	Stomiidae	Stomias sp CBM ZF 14696	deep-sea
99	Melanostomiidae	U98.5_Leptostomias sp CBM DNA 15 239	deep-sea
100	Chlorophthalmidae	Chlorophthalmus borealis	deep-sea
101	Paralepididae	U98.5_Lestrolepis nigroventralis	deep-sea
102	Myctophidae	Benthosema pterotum	deep-sea
103	Myctophidae	Bolinichthys distofax	deep-sea
104	Myctophidae	Bolinichthys indicus	deep-sea
105	Myctophidae	Diaphus anderseni	deep-sea
106	Myctophidae	Diaphus brachycephalus	deep-sea
107	Myctophidae	Diaphus garmani	deep-sea
108	Myctophidae	Diaphus gigas	deep-sea
109	Myctophidae	Diaphus parri	deep-sea
110	Myctophidae	Diaphus perspicillatus	deep-sea
111	Myctophidae	Diaphus sp HUMZ 220400	deep-sea
112	Myctophidae	Diaphus watasei	deep-sea
113	Myctophidae	Hygophum reinhardtii	deep-sea
114	Myctophidae	Hygophum sp CBM ZF 14740	deep-sea
115	Myctophidae	Lampanyctus alatus	deep-sea
116	Myctophidae	Lampanyctus tenuiformis	deep-sea
117	Myctophidae	Dasyscopelus asper	deep-sea
118	Myctophidae	Notoscopelus japonicus	deep-sea
119	Myctophidae	Stenobrachius nannochir	deep-sea
120	Myctophidae	U98.5_Benthosema suborbitale gotu1	deep-sea
121	Myctophidae	U98.5_Benthosema suborbitale gotu2	deep-sea
122	Myctophidae	U98.5_Bolinichthys indicus	deep-sea
123	Myctophidae	Diaphus effulgens	deep-sea
124	Myctophidae	U98.5_Diogenichthys atlanticus gotu1	deep-sea
125	Myctophidae	Diogenichthys laternatus	deep-sea
126	Myctophidae	U98.5_Lampadena luminosa gotu1	deep-sea
127	Myctophidae	U98.5_Lampadena speculigera	deep-sea
128	Myctophidae	U98.5_Lampadena urophaos atlantica	deep-sea
129	Myctophidae	Dasyscopelus orientalis	deep-sea
130	Myctophidae	U98.5_Symbolophorus sp cf rufinus	deep-sea
131	Trachipteridae	Trachipterus ishikawae	deep-sea
132	Bregmacerotidae	Bregmaceros sp	deep-sea
133	Bregmacerotidae	Bregmaceros atlanticus	deep-sea
134	Bregmacerotidae	Bregmaceros nectabanus	deep-sea
135	Bregmacerotidae	Bregmaceros sp Kyoto	deep-sea
136	Macrouridae	Coelorinchus kamoharai	deep-sea
137	Moridae	U98.5_Lepidion lepidion gotu1	deep-sea
138	Gadidae	Gadus chalcogrammus	deep-sea
139	Gadidae	Gadus macrocephalus	deep-sea
140	Ophidiidae	Bassozetus zenkevitchi	deep-sea
141	Ophidiidae	Hoplobrotula armata	deep-sea
142	Ophidiidae	Bassozetus zenkevitchi	deep-sea
143	Ophidiidae	U98.5_Brotula sp CBM ZF 15570 gotu1	deep-sea
144	Ophidiidae	U98.5_Brotula sp CBM ZF 15570 gotu2	deep-sea
145	Adrianichthyidae	Oryzias latipes	freshwater
146	Adrianichthyidae	Oryzias latipes	freshwater
147	Adrianichthyidae	Oryzias latipes Kyoto	freshwater
148	Adrianichthyidae	Oryzias latipes Kyoto	freshwater
149	Adrianichthyidae	Oryzias latipes var HIMEDAKA	freshwater
150	Adrianichthyidae	Oryzias latipes var HIMEDAKA	freshwater
151	Adrianichthyidae	Oryzias sakaizumii Niigata	freshwater
152	Belonidae	Cololabis saira	oceanic
153	Poeciliidae	Gambusia affinis	freshwater
154	Poeciliidae	Gambusia affinis	freshwater
155	Trachichthyidae	U98.5_Paratrachichthys prosthemius	deep-sea
156	Berycidae	Beryx decadactylus	deep-sea
157	Berycidae	Beryx splendens	deep-sea
158	Gasterosteidae	Gasterosteus aculeatus subsp. 2	freshwater
159	Gasterosteidae	Pungitius pungitius	freshwater
160	Gasterosteidae	Pungitius tymensis	freshwater
161	Gasterosteidae	U98.5_Gasterosteus aculeatus subsp. 2	freshwater
162	Scorpaenidae	Helicolenus hilgendorfii	deep-sea
163	Scorpaenidae	Scorpaena pepo	deep-sea
164	Triglidae	Lepidotrigla kishinouyi	deep-sea
165	Triglidae	Lepidotrigla microptera	deep-sea
166	Peristediidae	Scalicus sp	deep-sea
167	Cottidae	Cottus hangiongensis	freshwater
168	Cottidae	Rheopresbe kazika	freshwater
169	Cottidae	Cottus pollux spp complex	freshwater
170	Cottidae	Cottus reinii	freshwater
171	Cottidae	Cottus sp	freshwater
172	Serranidae	Chelidoperca hirundinacea	deep-sea
173	Epinephelidae	Liopropoma japonicum	deep-sea
174	Callanthiidae	Callanthias japonicus	deep-sea
175	Centrarchidae	Lepomis macrochirus	freshwater
176	Centrarchidae	Micropterus salmoides salmoides	freshwater
177	Centrarchidae	Micropterus dolomieu	freshwater
178	Priacanthidae	Cookeolus japonicus	deep-sea
179	Priacanthidae	Priacanthus hamrur	deep-sea
180	Priacanthidae	Priacanthus tayenus	deep-sea
181	Bramidae	Eumegistus illustris	deep-sea
182	Bramidae	Pterycombus petersii	deep-sea
183	Emmelichthyidae	Emmelichthys karnellai	deep-sea
184	Emmelichthyidae	Erythrocles microceps	deep-sea
185	Emmelichthyidae	Erythrocles schlegelii	deep-sea
186	Lutjanidae	Etelis coruscans	deep-sea
187	Lutjanidae	Paracaesio stonei	deep-sea
188	Lutjanidae	Pristipomoides sieboldii	deep-sea
189	Lutjanidae	Randallichthys filamentosus	deep-sea
190	Cichlidae	Oreochromis niloticus	freshwater
191	Cichlidae	Oreochromis niloticus	freshwater
192	Cichlidae	Oreochromis sp 'red tilapia'	freshwater
193	Cichlidae	Oreochromis sp 'red tilapia'	freshwater
194	Zoarcidae	Bothrocara hollandi	deep-sea
195	Zoarcidae	Bothrocara zestum	deep-sea
196	Odontobutidae	Odontobutis obscurus	freshwater
197	Luvaridae	Luvarus imperialis	oceanic
198	Gempylidae	Diplospinus multistriatus	deep-sea
199	Gempylidae	Gempylus serpens	deep-sea
200	Gempylidae	Lepidocybium flavobrunneum	deep-sea
201	Gempylidae	Nealotus tripes	deep-sea
202	Gempylidae	U98.5_Gempylus serpens gotu1	deep-sea
203	Gempylidae	U98.5_Gempylus serpens gotu2	deep-sea
204	Trichiuridae	Lepidopus caudatus	deep-sea
205	Trichiuridae	Trichiurus japonicus	deep-sea
206	Scombridae	Katsuwonus pelamis	oceanic
207	Scombridae	Scomber scombrus	food materials
208	Scombridae	Thunnus alalunga-orientalis spp complex	oceanic
209	Scombridae	Thunnus albacares-obesus spp complex	oceanic
210	Scombridae	Thunnus tonggol	oceanic
211	Xiphiidae	Xiphias gladius	oceanic
212	Istiophoridae	Tetrapturus angustirostris	oceanic
213	Centrolophidae	Hyperoglyphe japonica	oceanic
214	Centrolophidae	Psenopsis anomala	oceanic
215	Nomeidae	Cubiceps squamiceps	oceanic
216	Nomeidae	Psenes maculatus	oceanic
217	Nomeidae	Nomeus gronovii	oceanic
218	Ariommatidae	Ariomma lurida	oceanic
219	Ariommatidae	U98.5_Ariomma lurida gotu1	oceanic
220	Stromateidae	Pampus punctatissimus	oceanic
221	Channidae	Channa argus	freshwater
222	Caproidae	Antigonia rubescens	deep-sea
223	Caproidae	Antigonia rubicunda	deep-sea
224	Caproidae	Antigonia capros	deep-sea

## Sheet: Table S3
SI Table S3 | Species list after taxonomic assignments (including spp complex)
SID	Family	Scientific name	Average identity	Representative Sequence
			%
1	Triakididae	Mustelus manazo	100	CACCGCGGTTATACGAGTAACTCATATTAACACACCCCGGCGTAAAGAGTGGTTTAAGAATGACCTTTTAATAACTAAAGTTTAGACCTCATAAAGCTGTTATACGCACTCATGAGTGGAATAATCAACAACGAAAGTGACTTTACATATTAAGGAGCCTTGATGCCACGATAGTTGAGACCC
2	Triakididae	Triakis scyllium	100	CCACCGCGGTTATACGAGTGACTCATATTAACACATCCCGGCGTAAAGAGTGATTTAAGGATAGCCTGAAACAACTAAAGTTTAGACCTCATAAGGCTGTTATACGCACCCATGAATGGAATTATCAACAACGAAAGTGACTTTATATATTAAGGAACCTTGATGACACGATAGTTGGGACC
3	Carcharhinidae	Carcharhinus limbatus	100	CACCGCGGTTATACGAGTAACTCATATTAACACACCCCGGCGTAAAGAGTGATTAAAGAATGACCTCTAACTACTAAAGTTTAGACCTCATAAAACTGTTATACGTATCCATGAGTGGAATAAACAACAACGAAAGTGACTTTATATATTAAGGAACCTTGATGTCACGACAGTTGGGACCC
4	Carcharhinidae	Carcharhinus tjutjot	100	CACCGCGGTTATACGAGTAACTCACATTAACACATCCCGGCGTAAAGAGTGATTAAAGAACGACCTTTAACTACTAAAGTTAAGACCTCATAAAACTGTTATACGTATCCATGAATGGAATAAACAACAACGAAAGTGACTTTATAAATCAAGGAACCTTGATGTCACGACAGTTGGGACCC
5	Carcharhinidae	Negaprion acutidens	100	CACCGCGGTTATACGAGTAACTCACATTAACACATTTCCGGCGTAAAGAGTGATTAAAGAATGACCTCCAACTACTAAAGTTTAGACCTCATAAAACTGTTATACGTACCTATGAGAAGAATAAACAACAACGAAAGTGACTTTATAATATAAAGGAACCTTGACCTCACGACAGTTGGGACCC
6	Sphyrnidae	Sphyrna lewini	100	CACCGCGGTTATACGAGTGACTCACATTAACACACCACGGCGTAAAGAGTGATTAAAGAATGACCTCAAACTTACTAAAGTTCAGACCTCATAAAGCCGTTATACGCATCCATGAGTAGAATAAACAACAACGAAAGTGACTTTATAAATATAAGAAACCTTGATGTCACGACAGTTGGGACCC
7	Rajidae	Beringraja pulchra	100	CACCGCGGTTATACGAGTAACTCACATTAATACTTCACGGCGTAAAGGGTGATTAAAATTTTCTAAAAGTACTAAAGTTATAACCTTATAAAGCTGTCATACGCACCCATAAAAGGAATAATACACTGACGAAAGTGACTTTAACAATTTAGAGCTTTTGACCTCACGACAGTTAAGACA
8	Urolophidae	Urolophus aurantiacus	100	CACCGCGGTTATACGAGTAACACAAATTAATACTCCCCGGCGTCAAGGGTGATTAGAAGAAATATCTTACTAAAATAAAGTTAAGACCCCATCAGGCTGTTATACGCTCCCATGTCTTAAAACATCACTCACGAAAGTAACTTTAAATACAAAGACTTTTTGAATTCACGACAGTTAAGGCCC
9	Dasyatidae	Dasyatidae sp1	93.9	CACCGCGGTTATACGAGTGACACAAATTAATATTCCACGGCGTTAAGGGTGATTAGAAATATCTCATCCAAAATAAAGTTAAGACTCCATTAAGCTGTCATACGCTCTTATGTTTGGAAACATCATTCACGAAAGTAACTTTATACAAACAGAATTTTTGACCTCACGACAGTTAAGACCC
10	Dasyatidae	Hemitrygon akajei	99.99	CACCGCGGTTATACGAGTGACGCAAACTAATATTCCACGGCGTTAAGGGTGATTAGAAATATCTTATCCAAAATAAAGTTAAGACCCCATTAAGCTGTCATACGCTCTCATGCTTAAAAATATCACTCACGAAAGTAACTTTACATAAAATAGAGTTTTTGACCTCACGACAGTTAAGACCC
11	Dasyatidae	Hemitrygon laevigata	100	CACCGCGGTTATACGAGTAACACAAACTAATATTACCACGGCGTTAAGGGTGATTAGAAATATCTTACCCAAAATAAAGTTAAGACCCCATTAAGCTGTTATACGCTCTCATGCTTAAAAACATCATTCACGAAAGTAACTTTATATAAAAAAGAGTTTTTGACCTCACGACAGTTAAGACCC
12	Dasyatidae	Bathytoshia brevicaudata	97.8	CACCGCGGTTATACGAGTGACACAAATTAATATCCTACGGCGTTAAGGGTGATTAGAAATATCTTACCCAAAATAAAGTTAAGACCTCATTAAGCTGTCATACGCTCTCATGCTTAAAAACACCATTCACGAAAGTAACTTTATATAAACAGAATTTTTGACCTCACGACAGTTAAGGCCC
13	Dasyatidae	Maculabatis sp cf microphthalma	97.8	CACCGCGGTTATACGAGTGACACAAATTAATATTCCACGGCGTTAAAGGTGATTAGAAATATCTTACTCAAAATAAAGTTAAGACCCCATTAAGCTGTCATACGCTCTCATGCTTAAAAACATCATTCACGAAAGTAACTTTATATAAACAGAGTTTTTGACCTCACGACAGTTAAGACCC
14	Dasyatidae	Pastinachus ater	100	CACCGCGGTTATACGAGTGACACAAATTAATATCCTACGGCGTTAAGGGTGATTAGAAACCATCTTACCAAAAATAAAGTTGAGACCCCATCAAGCTGTCATACGCTATTATGACTGGAACTATCACTCACGAAAGTAACTTTATATAAGACAGAGCTTTTGACCTCACGACAGTTAAGACCC
15	Dasyatidae	Taeniurops meyeni	100	CCACCGCGGTTATACGAGTAACACAAACTAATATTCCACGGCGTTAAGGGTGATTAGAAAGATCTTACCCAAAATAAAGTTAAGACCCCATTAAGCTGTCATACGCTCCTATGCTTAAAAACATCATTCACGAAAGTAACTTTATAAAATAAAGAGTTTTTGACCTCACGACAGTTAAGACC
16	Gymnuridae	Gymnura zonura	99.4	CACCCCGGTTATACGAGCGACACAAATTAATATTCTACGGCGTTAAGGGTGATTAGAATTAATCTCATCTTAAATAAAGTTAAGACCTCATTAAGCTGTCATACGCTTTTATGCTTAAAAACACCACCCACGAAAGTAACTTTATACAAACAGAATTTTTGACCTCACGACAGTTAAGGCCC
17	Gymnuridae	Gymnura japonica	100	CCACCGCGGTTATACGAGTAACACAAACTAATATTCCACGGCGTTAAGGGTGATTAGAAAGATCTTACCCAAAATAAAGTTAAGACCCCATTAAGCTGTCATACGCTCCTATGCTTAAAAACATCATTCACGAAAGTAACTTTATAAAATAAAGAGTTTTTGACCTCACGACAGTTAAGACC
18	Aetobatidae	Aetobatus narutobiei	100	CACCGCGGTTATACGAGTAACTCAAGTTAATATTTTCACGGCGTTAAGGGTGATTAAAAAAAATCTTATTACAAGTAAAGTTAATACCTCATTAAGTCGTCATACACTCCCATGTTTGGAAACATCAATCACAAAGGTAACTTTACACAAAAAGAACTTTTGACCTCACGACAGTTAAGACCC
19	Aetobatidae	Aetobatus ocellatus	100	CACCGCGGTTATACGAGCAACCCAAGTTAATATTTCCACGGCGTTAAGGGTGATTAAAGAAAATCTTACCACAAGTAAAGTTAATACCACATTAAGTCGTCATACACTCCCATGTTTGGAAATATCAATTACAAAAGTAACTTTACACAAAAAGAACTTTCGACCTCACGACAGTTAAGACCC
20	Rhinopteridae	Rhinoptera javanica	100	CACCGCGGTTATACGAGTAACGCAAATTAATATTACACGGCGTTAAGGGTGATTAGAAATAATCTCATCAAAATAAAGTTAAGACCTCATTAAGCTGTCATACGCTCTTATGACTGAAAACACCATTCACGAAAGTAACTTTATACAAACAGAATTTTTGACCTCACGACAGTTAAGACCC
21	Acipenseridae	Huso huso	100	CACCGCGGTTATACGAGAGGCCCCAACTGATGGTCCACGGCGTAAAGCGTGATTAAAGGATGCCCATTATACTAGAGCCAAAAGCCCCCTAAGCTGTCATACGCACCTGAGGGCCCGAAGCCCAACCACGAAGGTAGCTCTACCCAACAAGGACCCCTTGAACCCACGACAACTGAGACAC
22	Elopidae	Elops hawaiensis	100	CACCGCGGTTATACGAAAGGCCCGAGTTGATGGTCACCGGCGTAAAGAGTGATTATAGCATGTTAAAATAACTAAAGCCAAAGCCCTTCCCGGCTGTCATACGCACCCGAAGGCATGAGGCCCCTACACGAAAGTAGCTTTAACCACAAGACCCCTAGAACTCACGACAGCCAAGACAC
23	Megalopidae	Megalops cyprinoides	100	CACCGCGGTTATACGAGAGGTCCAAATTGACAGCCATCGGCGTAAAGAGTGGTTATAGACCCCTACACAACTAAAGCCAAAACTCCTCCCAGCTGTCATACGCACCCGAAGACAAGAGGCCCAACCACGAAAGTAGCTTTAATCACAAACCCCTAGAACCCACGACAGCCAGGACAC
24	Anguillidae	Anguilla japonica	99.98	CACCGCGGTTATACGAGGGGCTCAAATTGATATTACACGGCGTAAAGCGTGATTAAAAAACAAACAAACTAAAGCCAAACACTTCCCAAGCTGTCATACGCTACCGGATAAAACGAAGCCCCACTACGAAAGTGGCTTTAACACCTTTGAACTCACGACAGTTGAGAAAC
25	Anguillidae	Anguilla marmorata	100	CACCGCGGTTATACGAGGGGCTCAAATTGATATTACACGGCGTAAAGCGTGATTAAAAAACAAACAAACTAAAGCCAAACACTTCCCAAGCTGTCATACGCTACCGGACAAAACGAAGCCCCACTACGAAAGTAGCTTTAACACCTTTGAACTCACGACAGTTGAGAAA
26	Moringuidae	Moringuidae sp	90.5	CACCGCGGTTATACGAGAAGCCCATATTGATATTTCTCGGCGTAAAGGGTGATTAGAGAAAAAAAACACTAAAGCCATAAAATCTCTAAGCTGTCATACGCTAACGAGACCAAGAGGCCCCACAACGAAGGTAGCTTTAATAAACCTTGAACTCACAACAGTCAGGATA
27	Muraenidae	Anarchias seychellensis	100	CACCGCGGTTATACGAGAGGCCCAAATTGATGCTCCACCGGCGTAAAGTGTGATTAGAGAAATTATATATTAAGGCCAAATACTCCTCATGCTGTCATACGCTAATAGGATCCAAGAAGCCCAACTACGAAAGTGGCCTTATTACACTTGAACTCACGACAGCCAGACCAC
28	Muraenidae	Anarchias sp1	87.7	CACCGCGGTTATACGAGGGGCCCGAATCGATGCTCCACCGGCGTAAAGTGTGATTAGAGAAAGATTTATACTAAAGCCAAACACTCCTTATGCTGTCATACGCCAACAGGACGAACGAAGCCCGACTACGAAAGTGGCTTTAATACACTTGAACTCACGACAGCTAGGCCA
29	Muraenidae	Anarchias sp2	88.8	CACCGCGGTTATACGATGGGCCCAAATTGATACTTCACCGGCGTAAAGTGTGATTAGAGACGATGAAAACTAAGGCTAAATACTCCTTACGCTGTCATACGCTAATAGGATCCAAGAACCCCAACTACGAAAGTGGCCTTACCACACTTGAACTCACGACAGCCAGAATAC
30	Muraenidae	Anarchias sp3	91.8	CACCGCGGTTATACGAGGGGCCCAAATCGATGCTCCACCGGCGTAAAGTGTGATTAGAGAGATTTCAGACTAAAGCTAAATACTCCTTATGCTGTCATACGCTAATAGGATCCAAGAAGCCCAACTACGAAAGTGGCTTTATTACACTTGAACTCACGACAGCTAGGCTAC
31	Muraenidae	Anarchias sp4	88.9	CACCGCGGTTATACGAGGGGCCCGAATTGATGCTCCGCCGGCGTAAAGCGTGATTAAAGAAACAGACATACTAAAGCCAAATACTCCCCATGCTGTCATACGCTAACGGGATCCAAGAAGCCCAACTACGAAGGTGGCTTTACAACACTTGAACTCACGACAGCCAGAACAC
32	Muraenidae	Echidna nebulosa	99.9	AACCGCGGTTATACGAGAGGCCCAAATTGACGCACCACGGCGTAAAGTGTGATTAGAGATCAACCCAGACTAAAGCCGAACACCCCTTATGCTGTCATACGCCATGGGGGTCACGAAGCTCAACAGCGAAAGTGGCTTTATGAATCTTGAACTCACGACAGCTAGGACAC
33	Muraenidae	Echidna polyzona	99.25	AACCGCGGTTATACGAGAGGCTCGAATTGATGCACCACGGCGTAAAGTGTGATTAAAGATAATCAAAACTAGAGCCAAACACCCCCTATGCTGTCATACGCCATGGGGGTCACGAAGCCCAACAACGAAAGTGGTTCTATTAACCTTGAACTCACGACAGCTAAGATAC
34	Muraenidae	Enchelycore sp cf anatina	98.8	AACCGCGGTTATACGAGAGGCCCAAATTGACGCACCACGGCGTAAAGTGTGATTAGAGACAAAAAGAAACTAGGACCGAACGCCCCCTATGCTGTCATACGCTACGGAGGACACGAAGCCCGACAACGAAAGTGGCCCTATGAGCCTTGAACTCACGACAGCTAAGACAC
35	Muraenidae	Enchelynassa sp cf canina	99.76	AACCGCGGTTATACGAGGGGCCCAAATTGACGCATCACGGCGTAAAGTGTGATTAGAGACACTCTTAAACTAGAGCCAAATACCCCTTATGCAGTCATACGCCATGGGGGTCAAGAAGCCCAACAACGAAAGTGGTTCTATAAATCTTGAACTCACGACAGCTAGGATAC
36	Muraenidae	Gymnomuraena zebra	99.4	AACCGCGGTTATACGAGGGGCCCAAATTGACGCGACACGGCGTAAAGTGTGATTAGAGATAGACTCAAACTAGAGCCGAACCCCCCTTATGCTGTCATACGCCATGGGGGACACGAAGTCCGACAACGAAAGTGGCTCTACAAACCTTGAACTCACGACAGCTACGGCAC
37	Muraenidae	Gymnothorax buroensis	99.82	CACCGCGGTTATACGAGGGGCCCAAACTGATAAATCACGGCGTAAAGTGTGATTAAAGACATACGATATACTAAAGCTAAATAGCCCCTATGCTGTCATACGCCATGGGGCCCACGAAGTCCAACAACGAAAGTGGCTTTATAAACCTTGAACTCACGACAGTCAGGGCAC
38	Muraenidae	Gymnothorax chilospilus	99.83	AACCGCGGTTATACGAGGGACCCAAATTGATAAATCACGGCGTAAAGTGTGATTAGAGGCAAACCAAACTAGAGCCAAATACCCCTTATGCAGTCATACGCCATAGGGGTCACGAAGACCAACAACGAAGGTGGTTCTATAAAACTTGAACTCACGACAGCTAGGACAC
39	Muraenidae	Gymnothorax enigmaticus	99.4	AACCGCGGTTACACGAGAGGCCCGAATTGACACATCACGGCGTAAAGTGTGATTAGAGATAGGACAGACTAGAGCCAAACACCCCTTATGCTGTCATACGCCATGGGGGTCACGAAGACCAACGACGAAGGTGGTTCTAACAAAATAATCTTGAACTCACGACAGCCAAGATA
40	Muraenidae	Gymnothorax flavimarginatus	99.62	AACCGCGGTTATACGAGAGGCCCAAATTGACGCACCACGGCGTAAAGTGTGATTAAAGATTAAATTAAACTAGAACCAAATACCCCCTATGCTGTCATACGCCATGGGGGTTATGAAGTCCGACAACGAAAGTGGTTCTATAAACCTTGAACTCACGACAGCTAAGACAC
41	Muraenidae	Gymnothorax fuscomaculatus	100	AACCGCGGTTATACGAGAGGCCCAAATTGACGCATCACGGCGTAAAGTGTGATTAGAGACAAACCCAAAATAGAACTAAACACCCCCTATGCTGTCATACGCCATGGGAGTTACGAAGACCAACAACGAAAGTGGTTCTATAAACCTTGAACTCACGACAGCTAAGATAC
42	Muraenidae	Gymnothorax intesi	100	AACCGCGGTTACACGAGAGGCCCGAATTGACACATCACGGCGTAAAGTGTGATTAGAGATAAACTAGACTAGAGCCAAACACCCCTTATGCTGTCATACGCCATGGGGGTCACGAAGACCGACGACGAAAGTGGTTCTAATAACCTAATCTTGAACTCACGACAGCCAAGGTAC
43	Muraenidae	Gymnothorax isingteena	100	CACCGCGGTTATACGAGAGGCCCAAATTGATGCAATACGGCGTAGAGTGTGATTAGAGACAAAAACAAACTAAAGCCAAACACCCCCTATACTGTCATACGCCATGGGGAGTAAGAAGCCCAACAACGAAAGTGGCTTTAAACATCTTGAACTCACGACAGCTAAGGCAC
44	Muraenidae	Gymnothorax javanicus	99.66	AACCGCGGTTATACGAGAGGCCCAAATTGATATATCACGGCGTAAAGTGTGATTAGAGACAAACCAAAACTAGAACTAAATACCCCCTATGCTGTCATACGCCATGGAGGTCACGAAGCCCAACAACGAAAGTGGTTCTACAAACCTTGAACTCACGACAGCTAAGGTAC
45	Muraenidae	Gymnothorax kidako	99.98	AACCGCGGTTATACGAGAGGCCCAAATTGACGCATCACGGCGTAAAGTGTGATTAGAGACAAACTCAAAATAGAACCAAACACCCCTTATGCTGTCATACGCCATGGGGGGCACGAAGCCCAACAACGAAAGTGGTTTTATGAATCTTGAACTCACGACAGCTAAGACAC
46	Muraenidae	Gymnothorax meleagris	99.73	AACCGCGGTTACACGAGAGGCCCGAATTGACACATCACGGCGTAAAGTGTGATTAGAGATAAACCAGACTAGAGCCAAACACCCCTTATGCTGTCATACGCCATGGGGGTCACGAAGATCAACGACGAAGGTGGTTCTAATAACCTAATCTTGAACTCACGACAGCCAAGATAC
47	Muraenidae	Gymnothorax phasmatodes	98.8	AACCGCGGTTATACGAGAGGCCCGAATTGATAAAACACGGCGTAAAGTGTGATTAGAGACAATAACTAACTAGAGCCAAATACCCCTTATGCAGTCATACGCCATGGGGGTCACGAAGACCAACAACGAAAGTGGTTCTACAATGCTTGAACTCACGACAGCTAGGGCAC
48	Muraenidae	Gymnothorax pictus	99.4	AACCGCGGTTATACGAGAGGCCCAAATTGACAAATCACGGCGTAAAGTGTGATTAGAGATAACCCTAAAATAGAGCCAAACACCCCCTATGCTGTCATACGCCATGGGGGACACGAAGACCGGCAACGAAAGTGGCTCTATTAATCTTGAACTCACGACAGCTAAGATAC
49	Muraenidae	Gymnothorax pindae	100	AACCGCGGTTATACGAGAGGCCCGAATTGACGCCCCACGGCGTAAAGTGTGATTAGAGACTAACCTCAACTAAAGCCGAATACCCCTTATGCTGTCATACGCCATAGGGGTCACGAAGCCCGACAGCGAAAGTGGCTTTATAAATCTTGAACTCACGACAGCTAAGACAC
50	Muraenidae	Gymnothorax pseudothyrsoideus	99.4	CAACCGCGGTTATACGAGGGGCCCAAATTGATTCATCACGGCGTAGAGTGTGATTAGAGGAAAAATCTAAACTGAAGCCAAATACCCTTTATGCTGTCATACGCCATGAGGGTCACGAAGCCCAACAACGAAAGTGGTTTCATAAAACTTGAACTCACGATAGCTAGGGCAC
51	Muraenidae	Gymnothorax sp cf bacalladoi	99.4	AACCGCGGTTATACGAGAGACCCAAATTGATGTACTACGGCGTAAAGTGTGATTAGAGATATATTAAAATAGAACCAAATACCCCTTATGCTGTCATACGCCATGGGGGTCACGAAGACCAACAGCGAAAGTGGTTTTATAAATCTTGAACTCACGACAGCTAAGACAC
52	Muraenidae	Gymnothorax sp cf eurostus	99.88	CACCGCGGTTATACGAGGGGCCCAAATTGATGCAACACGGCGTAGAGTGTGATTAGAGACAGGAACAAACTAAAGCCAAACACCCCCTATACTGTCATACGCCATGGGGAGTAAGAAGCCCAGCAACGAAGGTGGCTTTAAATATCTTGAACTCACGACAGCTAAGGTAC
53	Muraenidae	Gymnothorax sp cf kidako	98.3	AACCGCGGTTATACGAGAGGCCCGAATTGATAAAACACGGCGTAAAGTGTGATTAGAGACAATAACTAACTAGAGCCAAATACCCCTTATGCAGTCATACGCCATGGGGGTCACGAAGACCAACAACGAAAGTGGTTCTACAATGCTTGAACTCACGACAGCTAGGGCAC
54	Muraenidae	Gymnothorax sp2	91.7	AACCGCGGTTACACGAGAGGCCCGAATTTACACATCACGGCGTAAAGTGTGATTAGAGATAAACCAGACTAGAGCCAAACACCCCTTATGCTGTCATACGCCATGGGGGTCACGAAGACCAACGACGAAAGTGGTTCTAATAACCTAATCTTGAACTCACGACAGCCAAGATAC
55	Muraenidae	Gymnothorax sp3	92.9	AACCGCGGTTATACGAGAGGCCCAAATTGATGCACTACGGCGTAAAGTGTGATTAGAGATGAACCCCAACTAGAACCAAATACCCCTTATGCTGTCATACGCCATGGGGGTCACGAAGCCCAACGACGAAAGTGGTTCTAAAAACCTTGAACTCACGACAGCCAAGACAC
56	Muraenidae	Gymnothorax thyrsoideus	99.98	AACCGCGGTTACACGAGAGGCCCGAATTGATGCATCACGGCGTAAAGTGTGATTAAAGAGAATTTAAACTAGAGCCAAATAACCCTTATACTGTCATACGCTATGGGGGTCACGAAGCCCAACAACGAAAGTGGTTCTAAAAACCTTGAACTCACGACAGCTAAGACAC
57	Muraenidae	Enchelycore pardalis	99.93	AACCGCGGTTATACGAGAGACCCAAATTGATGTAGCACGGCGTAGAGTGTGATTAGAGAAAAGCTCAAACTAAAGCCAAATACCCTTTATGCTGTCATACGCCATGAGGGTCACGAAGCCCAACGACGAAAGTGGCTTTATAATTCTTGAACTCACGACAGCCAGGGCAC
58	Muraenidae	Muraenidae sp1	92.3	AACCGCGGTTATACGAGAGACCCAAATTGATGCACCACGGCGTAAAGTGTGATTAGAGATATTACTAAAATAGACCCAAATACCCCCTATGCTGTCATACGCCATGGGGGCCAAGAAGACCAACAACGAAAGTGGTTCTATTAGCCTTGAACTCACGACAGCTAAGACA
59	Muraenidae	Muraenidae sp2	89	CACCGCGGTTATACGAGGGGCCCAAATTGATGCGCTACGGCGTAAAGTGTGATTAAAGACAACTTTACACTAAAGCCAAACACCCCTTGTGCTGTCATACGCTATGGGGGACACGAAGATCAACAACGAAGGTGGCTTTAAAAATCTTGAACTCACGACAGCTAGGATAC
60	Muraenidae	Uropterygius micropterus	99.92	CACCGCGGTTATACGAGGGGCCCAAATTGATACTCCAACGGCGTAAAGTGTGATTAGAGAAAATCGTACATTAAAGCCAAATATTCCTTATGCTGTCATACGCTAATTGGATCCAAGAAGCCCAACTACGAAAGTGGCTTTATACTACTTGAACTCACGACAGCCAGAACA
61	Muraenidae	Uropterygius sp1	87.5	CACCGCGGTTATACGAGGGGCCCAAGTCGACACCCCATCGGCGTAAAGTGTGATTAAAGAACGCACAAATTAGAACCAAACATCCCCTATGCTGTCATACGCTAATGGGGCCAACGAAGACCAACAACGAAAGTGGTTCTATATACCTTGAACTCACGACAGCCAGGCCAC
62	Muraenidae	Uropterygius sp2	84.1	CACCGCGGTTATACGAGGGGCCCGAACTGACGCTACATCGGCGTAAAGCGTGATTAGAGAAACTAGAAAATAGAGCCAAATAGCCCCTATGCTGTCATACGCAAACGGCGCCCAAGAAGCCCAACAACGAAAGTGGCTCTAATAACCTTGAACTCACTACAGCCAGGACAC
63	Muraenidae	Uropterygius sp3	87.7	CACCGCGGTTATACGAGAGGCCCAAATCGATGATCAATCGGCGTAAAGTGTGATTAGAGAAAACTTTAAACTAAAGCCAAAGGTTCCTTATGCTGTCATACGCTAACAGGATGCACGAAGCCCAACCACGAAAGTGGCTTTAGAAGACTTGAACTCACGACAGCTAGAATAC
64	Muraenidae	Uropterygius sp4	87.1	CACCGCGGTTATACGAGGGGCCCAAATAGATGTTCTGACGGCGTAAAGTGTGATTAGAGAAATTTATAAACTAAAGCCGAAGATTCCTTACGCTGTCATACGCTAACAGGACGCACGAAGCCCAGCTACGAAAGTGGCTTTAAAATACTTGAACTCACGACAGCCAGACCAC
65	Muraenidae	Uropterygius sp5	93.56	CACCGCGGTTATACGAGGGGCCCAAATTGATACTCCATCGGCGTAAAGTGTGATTAAAGAAAATTATATATTAAAGCCGAATATTCCTTATGCTGTCATACGCTAATTGGATCCAAGAAGCCCAACTACGAAGGTGGCTTTATAATACTTGAACTCACGACAGCCAGAACAC
66	Ophichthidae	Bascanichthys sp	100	CACCGCGGTTATACGACGAGGCTCAAATTGATATTTTACGGCGTAAAGCGTGATTAGAGAAAACATAAACTAAAGCTGAACACCTCCCCAACTGTTATACGTTTAAAGAGGCACGAAGCCCCGCAACGAAAGTAGCTTTAACCTAAAACCTTGAATTCACGAAAATTAAGAAA
67	Ophichthidae	Leiuranus semicinctus	94.2	CACCGCGGTTAGACGGGAGGCCCAAACTGATACCCTGCGGCGTAAAGCGTGATTAGGATAAGCAAAAACTAAAGCCGAACAGCTCCTCAACTGTTATACGTTTAAAGAGACACGAAGCCCAACAACGAAAGTGACTTTAACTGAACATCCTGAATTCACGAAAATTAAGAAAC
68	Ophichthidae	Myrichthys maculosus	99.85	CACCGCGGTTATACGAGAGGCTCAAATTGATATTCTGCGGCGTAAAGCGTGATTAAGGAAAACAAAAACTAAAGCCGAACACCTCCCCAACTGTTATACGTTTAAAGAGGAATGAAGCCCCCCAACGAAAGTAGCTTTAACCACAACCTGACTTCACGAAAATTAAGAAAC
69	Ophichthidae	Myrophinae sp2	90	CACCGCGGTTATACGAGGGGCCCAAACCAATATTCAACGGCGTAAAGTGTGATTAAAGGATATTCAAACTAAAGAAAAACGTCCCCTAAGCTGTTATACGCTAACGGAGAGACTGAAAATCTACAACGAAAGTGACTTTATAACCCTTGAACTCACGACCATTAAGAAA
70	Ophichthidae	Ophichthidae sp	93.6	CACCGCGGTTATACGATGAGGCTCAAATTGATATTCTACGGCGTAAAGCGTGATTAGAGAAAGCAAAAACTAAAGCCGAACACCTCACCAACTGTTATACGTTCAAAGAGACATGAAGCCCCATGACGAAAGTAGCTTTAACCTAAAATCTTGAATTCACGAAAATTAAGGAAC
71	Ophichthidae	Ophisurus macrorhynchos	100	CACCGCGGTTATACGAGAGGCTCAAATTGATATTCCACGGCGTAAAGCGTGATTAAAGAAAATAAATACTAAAGCCGAACACCTCCTTAACTGTTATACGTTTAAAGAGACACGAAGCCCCATAACGAAAGTAGCTTTAACCCAAAATCTTGAACTCACGAAAGTTAAGAAAC
72	Ophichthidae	Pisodonophis cancrivorus	100	CACCGCGGTTATACGGAGAGGCTCAAATTAATATTTCACGGCGTAAAGCGTGATTAGAGAAAATGTAAACTAAAGCCGAATACCTCCCTAGCTGTTATACGCCCAAAGAGGCACGAAGCCCCACAACGAAAGTAGCTTTAACCTAACATCTTGAATTCACGAGAATTAAGAAAC
73	Ophichthidae	Scolecenchelys fuscogularis	99.8	CACCGCGGTTATACGAGGGGCTCAAACTGATATTCAGCGGCGTAAAGTGTGATTAGAGAAAATTACAAAACTAAAGAAGAACGTCCTCTAAGCTGTTATACGCTAACGAGAAGACTGAACCCCCACAACGAAAGTGGCTTTAAAACTCTTGAACTCACGAACATTAAGAAAC
74	Ophichthidae	Scolecenchelys macroptera	100	AACCGCGGTTATACGAGGGGCCCAAACCGATATTCAACGGCGTAAAGTGTGATTAGGGATAAAACTAAACTAAAGAAGAATGTCCCCCAAGCTGTTATACGCAAACGGAAAGACAGAACCCCTACAACGAAAGTGACTTTAAAATTCCTGAACTCACGAATATTAAGAAAC
75	Ophichthidae	Yirrkala misolensis	100	CACCGCGGTTATACGAAGAGGCTCAAATTGATATTCTACGGCGTAAAGCGTGATTAAAGAAAACAAAAACTAAAGCCGAACACCTCCCCAACTGTTATACGTTTAAAGAGACATGAAGCCCCATAACGAAAGTAGCTTTAATAAATAATCTTGAACTCACGAAAATTAAGGAAC
76	Muraenesocidae	Muraenesox cinereus	99.64	CGCCGCGGTTAGACGACGAGGCTCAAATTGATGTTCCACCGGCGTAAAGCGTGATTAGATAAATTAAAAAACTAAAGCCAAATACACCCATAGCTGTTATACGCTTACGGACTACTAGGCCCCACCACGAAAGTGGCTTTAACACACTATTGAGTTCACGACCGCTAAGAAAC
77	Congridae	Conger jordani	100	CACCGCGGTTATACGGATGACTCAAATTGATATTTATCGGCGTAAAGCGTGATTAGAGAAAACAAAATAACTAAAGAAGAACGGCCTCCCTGCTGTATTAAGCCTAAGACAGCCTGAAGAACATAACGAAAGTAACTTTAAACAATACTTGAATTCACGACCGTAAAGAAAC
78	Congridae	Conger myriaster	100	CACCGCGGTTATACGTATGACTCAAACTGATATCTCTCGGCGTAAAGCGTGATTAGAGAAAAAAGACAACTAAAGAAGAACAGCTTTCATGCCGTATCAAGCTTACAAAGACCTGAAAAACAATAACGAAAGTAACTTTAAACATTACTTGAATTCACGACCGTAAAGAAAC
79	Congridae	Gnathophis heterognathos	100	CACCGCGGTTATACGAGAGGTTCAAATTGATAATCCACGGCGTAAAGCATGATTAGAGAAAAAACAAAACTAAAGCCAAACATCCCCCAAGCCGTCATACGCTTACGGAAGTAAGAAGTCCCACAACGAAAGTGGCCTTAAAACACCTTGAATTCATGAACGTTAAGAAAC
80	Engraulidae	Encrasicholina punctifer	99.93	CACCGCGGTTATACGAGAGACCCTAGTTGATCTCAACGGCGTAAAGAGTGGTTATGGAGTTTTTTTACTAAAGTGGAAGACCCCTCAAACTGTTATACGCACCCGGGGGTTAGAACCCCTTACACGAAAGTAGCTTTATTAGTGTCCACCAGAACCCACGAAAGCCAGGGTAC
81	Engraulidae	Engraulis japonica	99.96	CCACCGCGGTTATACGAGAGACCCTAGTTGATTGAAGCGGCGTAAAGAGTGGTTATGGAATTTTCTACCCTAAAGCAGAAAACCTCTCAAACTGTTATACGCACCCAGAGGTTGAAACCCCTTACACGAAAGTGACTTTATTTTCGCCTACCAGAAGCCACGAAAGCTGGGACAC
82	Clupeidae	Clupea pallasii	99.98	CACCGCGGTTATACGAGAGACCCTAGTTGATATACTCGGCGTAAAGAGTGGTTATGGAAAACAAGCACTAAAGCCAAAGAGCCCTCAGGCCGTTATACGCACCCGGGGCCTCGAACCACTATCACGAAAGTAGCTTTACCCTCGCCCACCAGAACCCACGAGAGCTGGGACAC
83	Dussumieriidae	Etrumeus micropus	99.98	CACCGCGGTTATACGAGAGGCCCTAGTTGACACATTCCGGCGTAAAGAGTGGTTATGGGAATTAAAAACTAGAGCTGAAGACTCCTAGGGCCGTTATACGTTTTCCAGGAGTTCGAAACACTAAAACGAAAGTAGCTCTATCCTTACCTACCAGACTCCACGACAGCTGAGACAC
84	Clupeidae	Herklotsichthys quadrimaculatus	100	CACCGCGGTTATACGAGGGGCCCAAATTGACAGCCCACGGCGTAAAGAGTGGTTATGGGAATAGAAAACTAGAGCTGAAGGGCCCCCGGGCAGTTAAAAGCATTCCGGCCGCTCGAACCACAGTCACGAAAGTAGCTCTAACCCCTTCCACCAGATTCCACGACAGCTGAGAAAC
85	Pristigasteridae	Ilisha elongata	100	CACCGCGGTTAGACGAGAGGCCCCAGTTGATACATTCGGCGTAAAGAGTGGTTATGGGGACATAACACTAAAGCCAAAGACCCCTCAAGCAGTCATACGCACTCAGGAGTTCGAAGCACCAGCACGAAAGTCGCTTTACTTTACTCACCAGAACCCACGACAGCCGGGAGAC
86	Clupeidae	Konosirus punctatus	99.95	CACCGCGGTTATACGAGAGACCCAAGTTGATAAGCCCGGCGTAAAGAGTGGTTATGGATAACACAAAACTAAAGCTAAAGACCCCCTAGGCTGTTATACGCACCTGGCGGCTCGAGTCACCAACACGAAAGTAGCTTTACCCCCTCCCACCAGAACCCACGACAGCTGGGGCAC
87	Clupeidae	Nematalosa come	99.76	CACCGCGGTTATACGAGAGACCCAAGTTGATAAGCCCGGCGTAAAGAGTGGTTATGGGAAATATGAAACTAAAGCTGAAGACCCCCTAGGCTGTTATACGCACCTGAGGGCTCGAACCCCCAACACGAAAGTAGCTTTACCACCACACCAGAACCCACGACAGCTGGGGTAC
88	Clupeidae	Nematalosa japonica	99.7	CACCGCGGTTATACGAGAGACCCAAGTTGATAAATCCGGCGTAAAGAGTGGTTATGGAAGACACAAAACTAAAGCTGAAGACCCCCTAGGCTGTTATACGCACCTGGAGGCTCGAACCCCTGATACGAAAGTAGCTTTATTACTCACCAGAACCCACGACAGCTGGGGCAC
89	Clupeidae	Sardinella hualiensis	100	CACCGCGGTTATACGAGAGGCCCAAGTTGATAGTCTCGGCGTAAAGGGTGGTTATGGACATTCGCCAAACTAGAGCTGAAGACCCCCTGGGCTGTTATACGCATCTGGGAGTTCGAATCACTTATACGAAAGTAGCTCTAACCTCTTCCACCAGAACCCACGACAGCTGGGATAC
90	Clupeidae	Sardinella zunasi	99.72	CACCGCGGTTATACGAGAGGCTCGAGTTGATAATCTCGGCGTAAAGAGTGGTTATGGAGAAGACTAAACTAAAGCTGAAGACCCCCCAGGCTGTTTAACGCATGCGGGTGTTCGAACCACTTATACGAAAGTAGCTTTAACGCATTCCACCAGAATCCACGACAGCTGGGAAAC
91	Clupeidae	Sardinops melanostictus	99.99	CACCGCGGTTATACGAGGGACCCTAGTTGATTTAATCGGCGTAAAGAGTGGTTATGGAGAATAAGAAACTAAAGCCGAAGACCTCTTAGGCCGTCATACGTACCTAGAGGCTCGAATAACAAACACGAAAGTAGCTTTACCCCTTCCTGCCAGAACCCACGAGAGCTGGGATAC
92	Spratelloididae	Spratelloides delicatulus	99.55	CACCGCGGTTATACGAGAGGCCCTAGTCGACGACCCCGGCGTAAAGAGTGGTTATGGGGCCCCTTCCTTCTTTACTAAAGCTGAACCTCCCCCAGGCCGTTATACGCTTCCGGAGGATGGAACCCCCCAGACGAAAGTAGCTTTAAACCTCCAACCAGAACCCACGACAGCCAGGGCAC
93	Spratelloididae	Spratelloides gracilis	99.99	CACCGCGGTTATACGAGAGACCCAAGTTGACAGACTCGGCGTAAAGAGTGGTTATGGGTACAATAAGCTAAAGCTGAACGCCTCTCAGGCTGTTATACGCCCCCAGAAGGCGGAAACTCGCAGACGAAAGTAGCTTTACCAGATAGACCAGAGCCCACGATAGCTAGGGTAC
94	Spratelloididae	Spratelloides sp	80.9	CACCGCGGTTATACGAGAGGCCCTAGTTGACAACCTCGGCGTAAAGAGTGGTTATGGGTTACCAAAACTAAGGCTGAACACCCCTCAGGCTGTTATACGCTTCCGGAGGGTGGAAGCCCAGATACGAAAGTGGCCTTATCTTACCAACCAGAACCCACGAAAGCCAGGGCAC
95	Chanidae	Chanos chanos	100	CACCGCGGTTATACGAGAGGCTCTAGTTGACGAACTACGGCGTAAAGCGTGGTCACGGAGAGCAATCAATACTAAAGCCAAACGCCTCCCAGGCTGTCATACGCATCCGGAGGTACGAAGCCCAATAACGAAAGTAGCTTTATTACCGCCAACCTGACCCCACGACAACTGAGAAAC
96	Cyprinidae	Pseudaspius brandtii brandtii	100	CACCGCGGTTAAACGAGAGGCCCTAGTTGACAATACAACGGCGTAAAGGGTGGTTAGGGGGAGCAAGATAATAAAGCCAAATGGCCCCTTGGCCGTCATACGCTTCTAGGTGCCCGAAGCCCAATATACGAAAGTAGCTTTAAGACAGCCCACCTGACGCCACGAAAGCTGAGAAAC
97	Cyprinidae	Pseudaspius brandtii maruta	100	CACCGCGGTTAAACGAGAGGCCCTAGTTGACAATACAACGGCGTAAAGGGTGGTTAGGGGGAGCAAGATAATAAAGCCAAATGGCCCCTTGGCCGTCATACGCTTCTAGGTGCCCGAAGCCCAATATACGAAAGTAGCTTTAAGAAAGCCCACCTGACGCCACGAAAGCTGAGAAAC
98	Cyprinidae	Pseudaspius hakonensis	99.93	CACCGCGGTTAAACGAGAGGCCCCAGTTGACAATACAACGGCGTAAAGGGTGGTTAGGGGGTGCAAAACAATAAAGCCAAATGGCCCCTTGGCCGTCATACGCTTCTAGGTGCCCGAAGCCCAATATACGAAAGTAGCTTTAAAAAGGCCCACCTGACGCCACGAAAGCTGAGAAAC
99	Plotosidae	Plotosus japonicus	99.93	CACCGCGGTTATACGAAAGACCCTAGTTGATACTCACGGCGTAAAGGGTGGTTAAGGGTAATACACAATAAAGCCAAAGATCTTCTAAGCCGTTATACGCACCCCGAAAGTCACGAGGCCCAAATACGAAAGTAGCTTTAAAACAAGCCTGACCCCACGAAAGCTAAGAAAC
100	Osmeridae	Hypomesus japonicus	99.97	CACCGCGGTTATACGAGTGGCCCAAGTTGAAAGTTACCGGCGTAAAGAGTGGTTAGGGAAACAATAAACTAAAGCCGAACACCCTCTAGGCTGTTATACGCTTCTGAGGACACGAAGCCCCACTACGAAAGTGGCTTTAATACACCTGAACCCACGACAACTAAGACAC
101	Osmeridae	Hypomesus olidus	100	CACCGCGGTTATACGAGTGGCCCAAGTTGAAGGTTGCCGGCGTAAAGAGTGGTTAGGGAATCAACAAACTAAAGCCGAACACCCTCCAGGCTGTTATACGCTCCTGAGGGCACGAAGCCCCACTACGAAAGTGGCTTTAATTCACCTGAACCCACGACAGCTAGGGTAC
102	Osmeridae	Mallotus villosus	100	CACCGCGGTTATACGAGTGGCCCAAGTTGAAAGTTACCGGCGTAAAGAGTGGTTAGGGAAATAATAAACTAAAGTCGAACACCCCCTAGGCTGTTATACGCTTCTGGGGGAACGAAGCCCCACTACGAAGGTGGCTTTAACACACCTGAACCCACGACAACTAAGATAC
103	Osmeridae	Osmerus dentex	99.96	CACCGCGGTTATACGAGTGGCCCAAGTTGAAGGTTACCGGCGTAAAGAGTGGTTAGGGAAATAATAAACTAAAGCCGAACACCCTCTAGGCTGTTATACGCTTCTGAGGGTACGAAGCCCCACTACGAAAGTGGCTTTAATTCGCCTGAACCCACGACAACTAAGACAC
104	Plecoglossidae	Plecoglossus altivelis altivelis	100	CACCGCGGTTATACGAGTGGCCCAAGTTGAAAGTTACCGGCGTAAAGAGTGGTTAGGGAAACAAAAAACTAAAGCCGAACACCCTCCAGGCCGTTATACGCTTCTGAGGGCACGAAGCTCCACTACGAAAGTGGCTTTAACACACCTGAACCCACGACAACTAAGATAC
105	Salangidae	Neosalangichthys ishikawae	95.8	CACCGCGGTTATACGAGTGGCCCAAGTTGAAAGTCGCCGGCGTAAAGAGTGGTTAGGGAAACAAAAGACTAAAGCCGAACACCCTCCAGGCCGTTATACGCTCCCGAGGGCACGAAGCCCCACTACGAAAGTGGCTTTAATTCACCTGAACCCACGACAACTAAGATAC
106	Osmeridae	Spirinchus lanceolatus	100	CCACCGCGGTTATACGAGTGGCCCAAGTTGAAAGTTACCGGCGTAAAGAGTGGTTAGGGAAATAATAAACTAAAGCCGAACACCCTCTAGGCTGTTATACGCTTCTGAGGGTACGAAGCCCCACTACGAAAGTGGCTTTAATTCACCTGAACCCACGACAACTAAGATAC
107	Salmonidae	Oncorhynchus gorbuscha	100	CACCGCGGTTATACGAGAGGCCCTAGTTGATAACTACCGGCGTAAAGAGTGGTTATGGAAAAATATTTAATAAAGCCGAACACCCCCTCAGCCGTCATACGCATCTGGGAGCACGAAGACCTACTGCGAAAGCAGCTTTAATTATGCCTGACCCCACGACAGCTAAGAAAC
108	Salmonidae	Oncorhynchus keta	100	CACCGCGGTTATACGAGAGGCCCTAGTTGATAACTACCGGCGTAAAGAGTGGTTATGGAAAATATTTAATAAAGCCGAACACCCCCTCAGCCGTCATACGCACCTGGGAGCACGAAGACCTACCGCGAAAGCAGCTTTAATTATGCCTGACCCCACGACAGCTAAGAAAC
109	Salmonidae	Oncorhynchus masou masou	100	CACCGCGGTTATACGAGAGGCCCTAGTTGATAACTACCGGCGTAAAGAGTGGTTATGGAAGATACTTGATAAAGCCGAACACTCCCTCAGCCGTCATACGCACCTGGAAGCACGAAGACCTACTGCGAAAGCAGCTTTAATTATGCCTGACCCCACGACAGCTAAGAAAC
110	Salmonidae	Oncorhynchus mykiss	100	CACCGCGGTTATACGAGAGGCCCTAGTTGATAACTACCGGCGTAAAGAGTGGTTATGGAAAAATATTTAATAAAGCCGAACACCCCCTCAGCCGTCATACGCACCTGGGAGCACGAAGACCTACTGCGAAAGCAGCTTTAACTATGCCTGACCCCACGACAGCTAAGAAAC
111	Salmonidae	Oncorhynchus nerka	100	CACCGCGGTTATACGAGAGGCCCTAGTTGATAACTACCGGCGTAAAGAGTGGTTATGGAAAAATATTTAATAAAGCCGAACACCCCCTCAGCCGTCATACGCACCTGGGAGCACGAAGACCTACTGCGAAAGCAGCTTTAATTATGCCTGACCCCACGACAGCTAAGAAAC
112	Salmonidae	Salvelinus leucomaenis leucomaenis	99.86	CACCGCGGTTATACGAGAGGCCCTAGTTGATAACTACCGGCGTAAAGAGTGGTTATGGAAAAATGTTTAATAAAGCCGAACACCCCCTCAGCCGTCATACGCACCTGGAGGCACGAAGACCTACTGCGAAAGCAGCTTTAATTATACCTGAACCCACGACAGCTACGACAC
113	Salmonidae	Salvelinus curilus	100	CACCGCGGTTATACGAGAGGCCCTAGTTGATAACTACCGGCGTAAAGAGTGGTTACGGAAAAATGTTTAATAAAGCCGAACACCCCCTCAGCCGTCATACGCACCTGGGGGCACGAAGACCTACTGCGAAAGCAGCTTTAATTGTACCCGAACCCACGACAGCTACGACAC
114	Synodontidae	Saurida elongata	100	CACCGCGGTTATACGAGAGGCCCGAGTTGATAAACACCGGCGTAAAGTGTGGTTAGGAATTTTCCCTCTAAAGTAAAACACCCCCAGAACTGTTATACGCTCCCGGGGGCAGGAAGCCCAACAACGAAAGTGACTTTAAACCTCCGACTCCACGACAGCTACGACAC
115	Synodontidae	Saurida gracilis	99.2	CCACCGCGGTTATACGAGAGGCCCAAGTTGATAAACACCGGCGTAAAGTGTGGTTAGGTTTATTATGCTAAAGTTGAACGCTTCCAGAACTGTTATACGCACCCGGAAGCAGGAAGCCCAACTGCGAAGGTGACTTTAAAGATCCGACCCCACGACAGCTAAGATAC
116	Synodontidae	Saurida macrolepis	100	CACCGCGGTTATACGAGAGGCCCGAGTTGATAAACATCGGCGTAAAGTGTGGTTAGGATTTTTCCCACTAAAGTTAAACACCCCCAGAACTGTTATACGCTCCCGGGGACAGGAAGCCCAGCAGCGAAAGTGACTTTAAACCTCCGACCCCACGACAGCTATGACAC
117	Synodontidae	Saurida sp1	89.8	CACCGCGGTTATACGAGAGGCCCAAGTTGATAAATGCCGGCGTAAAGTGTGGTTAGGAAAACTACTCTAAAGTTGAACGCCCCCAGAACTGTTATACGCACCCGGGGGCAGGAAACCCAACTGCGAAAGTGACTTTAAACCTCCGACCCCACGACAGCTAAGGTA
118	Synodontidae	Saurida sp2	94.73	CACCGCGGTTATACGAGAGGCCCAAGTTGATAAACGCCGGCGTAAAGTGTGGTTAGGTTTACTTGGCTAAAGTTGAACGCTTCCAGAACTGTTATACGCACCCGGAAGCAGGAAGCCCATCTACGAAGGTGACTTTAAATTTCCGACCCCACGACAGCTAAGACAC
119	Synodontidae	Saurida sp3	96.4	CACCGCGGTTATACGAGAGGCCCAAGTTGATAAACGCCGGCGTAAAGTGTGGTTAGGTTTATTGTACTAAAGTTGAACGCTTCCAGAACTGTTATACGCACCCGGGAGCAGGAAGCCCAACTGCGAAGGTGACTTTAAAAATCCGACCCCACGACAGCTAAGGTAC
120	Synodontidae	Saurida wanieso	100	CGCCGCGGTTACACGAGAGGCCCAAGTCGATAAATACCGGCGTAAAGGGTGGTTAGGGGATAAATTGGCTAGAGAAAAACGCTCTTCAAGCTGTTATACGCTCCCAGGAGTATGAAAATCCCACACGAAAGTAACTCTACTCGACCTGAACCCACGACAGCTCTGGTAC
121	Synodontidae	Synodus dermatogenys	100	CACCGCGGTTATACGAGAGGCCCAAGTTGATAAACACCGGCGTAAAGTGTGGTTAGGATTTTCCCCACTAAAGTTAAACACTCCCAGAACTGTTATACGCTCCCGGGAGCAGGAAACCCAGCAACGAAAGTGACTTTAAACCTCCGACCCCACGACAGCTATGACAC
122	Synodontidae	Synodus sp1	97	CGCCGCGGTTACACGAGAGGCCCAAGTCGATAAATGCCGGCGTAAAGGGTGGTTAGGGAATAAATTGACTAGAGAAAAACGCTCTTCAAGCTGTTATACGCTCCCAGGAGTATGAAAATCCCACACGAAAGTAACTCTACTTAACCTGAACCCACGACAGCTCTGGTAC
123	Synodontidae	Synodus ulae	100	CGCCGCGGTTACACGAGAGGCTCAAGTCGATAAATGCCGGCGTAAAGGGTGGTTAAGGAATAAAGCGAATAGAGAAAAACGCTCTTCAAGCTGTTATACGCCCCCAAGAGTATGAAAATCCTGCACGAAAGTAACTCTACTGAGCCTGAACCCACGACAGCTCTGGTAC
124	Synodontidae	Synodus variegatus	99.8	CGCCGCGGTTACACGAGAGGCCCAAGTCGATAAATGCCGGCGTAAAGGGTGGTTAGGGAATAAATTAACTAGAGAAAAACGCTCTTCAAACTGTTATACGCCCCCAAGAGTATGAAAATCTTACACGAAAGAAACTCTACTTAACCTGAACCCACGACAGCTCTGGTAC
125	Gadidae	Eleginus gracilis	100	CACCGCGGTTATACGAGAGGCCCAAATTGATGAAAAACGGCGTAAAGCGTGGTTAAGAAAATAAGAGAAAAATATGGCCGAACAGCTTCAAAGCAGTTATACGCATTCGAAGCCACGAAGAACAACCACGAAAGTTGCCCTAAAACCTCTGATTCCACGAAAGCCATAAAAC
126	Carapidae	Carapidae sp	89.9	CACCGCGGTTATACGGGAAGGCCCAAGTTGATAAGGCCCGGCGTAAAGCGTGGTTAAGAGCACAACAGGCTAAAGCCGAAGACTATCAGGGCTGTCGCACGCACACCGAGAGCACGAAGAACAGTTACGAAGGTAGCTTTAATCATCTGAACCCACGAAAGCTAAGACAC
127	Ophidiidae	Brotula multibarbata	100	CACCGCGGTTATACGAGAGACCCAAGTTGACAAATTCCGGCGTAAAGCGTGGTTAAGAAGTACTTAAACTAAAGTCGAACACCTTCAAAGCTGTTATACGCATCCGAAGACCTGAAGAACATATACGAAAGTAACTTTACAAACTCTGAAGCCACGAAAGCTAAGATAC
128	Dinematichthyidae	Alionematichthys riukiuensis	99.4	CACCGCGGTTATACGAGAGGCCCAAGTTGATACTATTCGGCGTAAAGCGTGGTTAAGAGGCCCAGCATTAAACTAAAGTCGAATGCTCCCAAAGCTGTTATACGCACCTGGCAGCACGAAGCACAACTACAAAAGTAACTTTAACCTCCCCGAACCCACGAAAACTAAGATAC
129	Dinematichthyidae	Alionematichthys sp1	99.63	CACCGCGGTTATACGAGAGGCCCAAGTTGATATTACTCGGCGTAAAGCGTGGTTAAGAAACACAATCATTCAAGCTAAAGTCGAATGCTCCCAAAGCTGTTATACGCACCTGGCAGCACGAAGCCCAACCACAAAAGTGACTTTAATCTCCCCCGAACCCACGAAAACTAAGAAA
130	Dinematichthyidae	Alionematichthys sp3	94.3	CACCGCGGTTATACGAGAGGCCCAAGTTGATATTACTCGGCGTAGAGCGTGGTTAAGAGGATCAACCATTAAACTAAAGTCGAACGCTCCCAAAGCTGTTATACGCACCTGGCAGCATGAAGCACAACTACAAAAGTAACTTTAACCTCCCCTGAACCCACGAAAACTAAGATAC
131	Dinematichthyidae	Alionematichthys sp4	94.8	CACCGCGGTTATACGAGAGGCCCAAGTTGATACTACTCGGCGTAGAGCGTGGTTAAGAGGTCCAACTACTAAACTAAAGTCGAACGCTCCCAAAGCTGTTATACGCACCTGGCAGCATGAAGCACAACTACAAAAGTAACTTTAACCTCCCCCGAACCCACGAAAACTAAGATAC
132	Dinematichthyidae	Alionematichthys sp5	93.1	CACCGCGGTTATACGAGAGGCCCAAGTTGATACTATTCGGCGTAGAGCGTGGTTAAGGGACCCAATCATTAAACTAAAGTCGAACGCTCCCAAAGCTGTTATACGCACCTGGTAGCATGAAGCACAACCACAAAAGTAGCTTTAACTTCCCCTGAACCCACGAAAACTAAGATAC
133	Lophiidae	Lophiomus setigerus	100	CACCGCGGTTATACGAGAGGCCCAAGTTGATAACAGTCGGCGTAAAGCGTGGTTAGGACATCAACCCTACTAAAGTCGAATGTCCTCAAAGCTGTTATACGCACCCGAGGATAAGAAGTTCAAACACGAAAGTAACTTTATAAGTCTGAACCCACGAAAGCTACGGCAC
134	Lophiidae	Lophius litulon	99.86	CACCGCGGTTATACGAGAGGCCCAAGTTGATACTATTCGGCGTAGAGCGTGGTTAAGGGACCCAATCATTAAACTAAAGTCGAACGCTCCCAAAGCTGTTATACGCACCTGGTAGCATGAAGCACAACCACAAAAGTAGCTTTAACTTCCCCTGAACCCACGAAAACTAAGATAC
135	Antennariidae	Antennarius sp2	89.9	CGCCGCGGTTATACGAGTGAGCCCAAGTTGATAAAAACCGGCGTAAAGGGTGGTTAAGAATATTTTCAAGTAAAGCCGAAAATTCTAATAGCTGTTGAACGCACACAAGAATAAAAAGCCCATATACGAAAGTAGCTTTATAACTTCTGACCCCACGAAAGCTAGGGCAC
136	Antennariidae	Antennarius striatus	100	CACCGCGGTTATACGAGTGAGCCCAGGTTGATAAAATCGGCGTAAAGGGTGGTTAAGAAAATTGCTAAGTAAAGCCGAAAGTTTTAGCAGCTGTTAAATGCTTACAAAAATAAGAAGCCCAAATACGAAAGTAGCTTTATAACTTCTGACCCCACGAAAGCTAGGGCAC
137	Antennariidae	Histrio histrio	99.64	CACCGCGGTTATACAAGTGAGCCCAAGCTGATAAAGATCGGCGTAAAGGGTGGTTAAGAATACTGATCAGTAAAGCCGAGAATCCCAGCAGCTGTTCAATGCTTGCAAGGTATAAAAAGCCCAAACACGAAAGTAGCTTTACAATTTCTGACCCCACGAAAACTAGGACAC
138	Ogcocephalidae	Halieutaea stellata	100	TACCGCGGTTATACGAGAGACCCAAATTGACAAGTTCGGCGTAAAGCGTGGTTAAGGATAACTTAAAGTAAAGCCGAATATACTCAAGGCTGTTATAAGCTCCCGATTACAAGAAGCCCGACTACGAAAGTGACTTTACAATACCTGATCCCACGAAAGCTAGGGTAC
139	Mugilidae	Planiliza lauvergnii	100	CACCGCGGTTATACGAGAGGTCCAAGCTGACAGCCATCGGCGTAAAGAGTGGTTAAGTTAACCTGACACAACTAAAGTCGAACGCCCCCAAGACCGTTATACGTGCTCGGAGGTATGAAGCCCAACGACGAAAGTGGCTTTAAAATTCCTGACCCCACGAAAGCTGTGAAAC
140	Mugilidae	Planiliza haematocheilus	99.95	CACCGCGGTTATACGAGAGGTCCAAGCTGACAGCCATCGGCGTAAAGAGTGGTTAAGTTAACCTTATACAACTAAAGTCGAACGCCCCCAAGACCGTTATACGTGCTCGGAGGTATGAAGTCCAACGACGAAAGTGGCTTTAAAATTCCTGACCCCACGAAAGCTGTGAAAC
141	Mugilidae	Planiliza macrolepis	100	CACCGCGGTTATACGAGAGGTCCAAGCTGACAGCCATCGGCGTAAAGAGTGGTTAAGTTACCCCAATACAACTAAAGTCGAACGCCCCCAAGACCGTTATACGTGCTCGGAGGTATGAAGCCCAACTACGAAAGTGGCTTTAAATTTCCTGACCCCACGAAAGCTGTGAAAC
142	Mugilidae	Chelon sp	97.1	CACCGCGGTTATACGAGAGGTCCAAGCTGACAGCCAACGGCGTAAAGAGTGGTTAAGTTAACCCAATACAACTAAAGTCGAACGCCCCCAAGACCGTTATACGTGCTCGGAGGTAAGAAGCCCAACAACGAAAGTGGCTTTAAAATTCCTGACCCCACGAAAGCTGTGAAAC
143	Mugilidae	Crenimugil crenilabis	99.96	CACCGCGGTTATACGAGAGGCCCAAGTTGATAGTTATCGGCGTAAAGAGTGGTTAAGTTAGCCCTAATAACACTAAAGCCGAACGCCCCCAAAACCGTTATACGTTCTCGGAGGTATGAAGCCCAACTACGAAAGTGGCTTTAAAATACCCGACCCCACGAAAGCTGTGAAAC
144	Mugilidae	Crenimugil sp	99.96	CACCGCGGTTATACGAGAGGCCCAAGTTGATAGTTATCGGCGTAAAGAGTGGTTAAGTTAACCCTAATAACACTAAAGCCGAACGCCCCCAAAACCGTTATACGTTCTCGGAGGTATGAAGCCCAACTACGAAAGTGGCTTTAAAATACCCGACCCCACGAAAGCTGTGAAA
145	Mugilidae	Ellochelon vaigiensis	99.87	CACCGCGGTTATACGAGAGGCCCAAGTTGATAGACATCGGCGTAAAGAGTGGTTAAGTAACCCACCCCAACTAAAGCCGAACGCCTCCAAGACTGTAATACGTGTTCGGAGGTATGAAGCCCAACTACGAAAGTGGCTTTAAAAAAGCTGACCCCACGAAAGCTGGGAAAC
146	Mugilidae	Crenimugil malabarica	100	CACCGCGGTTATACGAGAGACCCAAGTTGATAGTTATCGGCGTAAAGAGTGGTTAAGTTAGCCCTAATAACACTAAAGCCGAACGCCCCCAAAACCGTTATACGTACTCGGAGGTATGAAGCCCAACTACGAAAGTGGCTTTAAAATACCCGACCCCACGAAAGCTGTGAAAC
147	Mugilidae	Crenimugil seheli	98.8	CACCGCGGTTATACGAGAGGCCCAAGTTGATAGTTATCGGCGTAAAGAGTGGTTAAGTTAGCCCCAACAACACTAAAGCCGAACGCCCCCAAAACCGTTATACGTTCTCGGGGGTATGAAGCCCAACTACGAAAGTGGCTTTAAAATACCCGACCCCACGAAAGCTGTGAAAC
148	Mugilidae	Mugil cephalus cephalus	99.97	CACCGCGGTTATACGAAAGACCCAAGCTGATAGATGCCGGCGTAAAGAGTGGTTAAGTATCTTGATAGAACTAAAGCCGAACGCCCTCAAGACCGTTATACGTTTCCGAAGGTATGAAGCCCAACCACGAAAGTAACTTTAATTATATCCGACTCCACGAAAGCTGTGAAAC
149	Mugilidae	Mugilidae sp	89	CACCGCGGTTATACGAGAGGCCCAAGTTGATAGCCTTCGGCGTAAAGAGTGGTTAAGTTAGCCCTAGCTATACTAAAGTCGAACACACCCAAAACTGTGATACGTTCTCGGAGAAATGAAGCCCAACTACGAAAGTGACTTTAAAGCATCTGACCCCACGAAAGCTGTGAAAC
150	Mugilidae	Plicomugil labiosus	99.64	CACCGCGGTTATACGAGAGGCCCAAGTTGATAGACATCGGCGTAAAGAGTGGTTAAGTAACCCCTCCCCACTAAAGCCGAACGCCTCCAAGACTGTAATACGTGTTCGGAGGTATGAAGCCCAACTACGAAAGTGGCTTTAAAAAAACTGACCCCACGAAAGCTGAGAAAC
151	Notocheiridae	Iso flosmaris	99.79	CACCGCGGTTATACGAGAGGCCCAAGTTGATAGTCACCGGCGTAAAGAGTGGTTAGGAAGCACATTAAAAACTAAAGCCGAATATTCTCAGAACTGTCATACGCACCCGAGAGCAAGAAGCCCCACTACGAAAGTGGCTTTAACCCCTTCTGACCCCACGAAAGCTGAGAAAC
152	Notocheiridae	Iso hawaiiensis	99.9	CACCGCGGTTATACGAGAGGCCCAAGTTGATAGTCACCGGCGTAAAGAGTGGTTAGGAAGTATTAATAACTAAAGCCGAATACTCTCAGAACTGTTATACGCACCCGAGAGCAAGAAGCCCAACTACGAAAGTGGCTTTAACCAATTCTGACCCCACGAAAGCTGAGGAAC
153	Atherinidae	Hypoatherina lunata	100	CACCGCGGTTATACGAGAGGTCCAAGTTGATAGCCATCGGCGTAAAGAGTGGTTAAGAGAAAACCAAAACTAAAGCTGAACACTCTCAAGACTGTTATACGTTCCCGAGAGCCAGAAGCCCTTCTACGAAAGTGGCTTTAACCCTTCTGAACCCACGAAAGCTAGGGAAC
154	Atherinidae	Atherina woodwardi	100	CACCGCGGTTATACGAGAGGCCCAAGTTGATAGCCATCGGCGTAAAGAGTGGTTAAGAAAACCCCTAAAACTAAAGCTGAACACTCTCAAGACTGTTATACGTACCCGAGAGCAAGAAGCCCTTCTACGAAAGTGGCTTTAACCCTTCTGAACCCACGAAAGCTGGGGAAC
155	Atherinidae	Atherinomorus lacunosus	99.4	CACCGCGGTTATACGAGAGGTCCAAGTTGATAGCCATCGGCGTAAAGAGTGGTTAAGAGAAAACCAAAACTAAAGCTGAACACTCTCAAAACTGTTATACGTTCCCGAGAGCATGAAGCCCCTCTACGAAAGTGGCTTTAACCCTTCTGAACCCACGAAAGCTAGGGAAC
156	Atherinidae	Atherinomorus regina	100	CACCGCGGTTATACGAGAGGCCCAAGTTGATAGCCACCGGCGTAAAGAGTGGTTAAGAGAACCCTGAAACTAAAGCTGAACACTCTCAAGACTGTTATACGTAGCCGAGAGCAAGAAGCCCCACTACGAAAGTGGCTTTAACCCTTCCGAACCCACGAAAGCTAGGAAAC
157	Atherinidae	Atherion elymus	99.98	CACCGCGGTTATACGAGAGGCCCAAGTTAATACCCCCCGGCGTAAAGGGTGGTTAAGAAAAATTTTTACTAGGGCTAAATATTCTCCAAGCTGTCATACGCACCTGAGAAAAAGAGAACCTTATACGAAAGTGGCCTTAACTTATCTGAATCCACGAAAGCCAGGGAAC
158	Atherinidae	Atherion sp1	85.7	CACCGCGGTTATACGAGAGGCCCAAGTTAATTTTACTCGGCGTAAAGTGTGGTTAAGAAATTAAAATACTAGGGCTAAATCTTCTCTAAGCTGTTATACGCAACTGAGAAAAAGAGGACCTACACGAAAGTAGCCCTAACTTCTCTGACTCCACGAAAGCCAGGAAA
159	Atherinidae	Atherion sp2	96	CGCCGCGGTTATACGAGAGGCCCAAGTTAATACCCCCCGGCGTAAAGAGTGGTTAAGAAAAATTCTCACTAGGGCTAAATATTCTCCAAGCTGTCATACGCACCTGAGAAAAAGAGAACCCTAAACGAAAGTGGCCCTAACTTATCTGAATCCACGAAAGCCAGGGAAC
160	Atherinidae	Hypoatherina panatela	99.93	CACCGCGGTTATACGAGAGGCCCAAGTTGACAGCCACCGGCGTAAAGAGTGGTTAAGAGACAACCTAAAACTAAAGCCGAATACTCTCAGGACTGTCATACGTGTCCGAGAGCAAGAAGCCCCCCTACGAAAGTGGCTTTAACCCTTCTGAACCCACGAAAGCTGGGAAAC
161	Atherinidae	Hypoatherina sp1	95.93	CACCGCGGTTATACGAGAGGCCCAAGTTGACAGCCGCCGGCGTAAAGAGTGGTTAAGAGAAAACAAAAACTAAAGCCGAACTCTCTCAGGACTGTTATACGTGTCCGAGAGCAAGAAGCCCCACTACGAAAGTGGCTTTAACTCTTCTGAACCCACGAAAGCTGGGAAAC
162	Atherinidae	Hypoatherina sp2	95.9	CACCGCGGTTATACGAGAGGCCCAAGTTGACAGCCACCGGCGTAAAGAGTGGTTAAGAAATAACACAAAACTAAAGCCGAACACTCTCAGGACTGTCATACGTGCCCGAGAGCAAGAAGCCCCTCCACGAAAGTGGCTTTAACCCTTCTGAACCCACGAAAGCTGGGAAAC
163	Atherinidae	Hypoatherina temminckii	100	CACCGCGGTTATACGAGAGGCCCAAGTTGACAGCCACCGGCGTAAAGAGTGGTTAAGAGATAATGAAAACTAAAGCCGAACACTCTCAGGACTGTTATACGTGTCCGAGAGCAAGAAGCTCCCCTACGAAAGTGGCTTTAACCCTTCCGAACCCACGAAAGTTGGGAAAC
164	Atherinidae	Hypoatherina tsurugae	99.98	CACCGCGGTTATACGAGAGGCCCAAGTTGACAGCCACCGGCGTAAAGAGTGGTTAAGAGATAATGAAAACTAAAGCCGAACACTCTCAGGACTGTTATACGTGTCCGAGAGCAAGAAGCTCCCCTACGAAAGTGGCTTTAACCCTTCCGAACCCACGAAAGTTGGGAAAC
165	Atherinidae	Doboatherina bleekeri	100	CACCGCGGTTATACGAGAGGCCCAAGTTGATAGCCATCGGCGTAAAGAGTGGTTAAGAAAACCCCTAAAACTAAAGCTGAACACTCTCAAAACTGTTATACGTACCCGAGAGCAAGAAGCCCTTCTACGAAAGTGGCTTTAACCCTTCTGAACCCACGAAAGCTGGGGAAC
166	Exocoetidae	Cypselurus doederleini spp complex	99.98	CACCGCGGTTATACGAGAGGCCTAAGTTGACAGACAACGGCGTAAAGAGTGGTTAAGGAAAAATTTATACTAAAGCCGAACATCCTCAAGACTGTCGTACGTTTCCGAGGATATGAAGTCCCCCTACGAAAGTGGCTTTAACTCTCCTGACCCCACGAAAGCTGTGACAC
167	Exocoetidae	Cheilopogon agoo	100	CACCGCGGTTATACGAGAGGCCTAAGTTGACAGACAACGGCGTAAAGAGTGGTTAAGGAAAATTTATACTAAAGCCGAACATCCTCAAGACTGTCGTACGTTTCCGAGGATATGAAGTCCCCCTACGAAAGTGGCTTTAACTCCCCTGACCCCACGAAAGCTGTGACAC
168	Exocoetidae	Cheilopogon cyanopterus	99.62	CACCGCGGTTATACGAGAGGCCTAAGTTGACAGACAACGGCGTAAAGAGTGGTTAAGGGAAAATTTATACTAAAGCCGAACATCCTCAAGACTGTCGTACGTTTCCGAGGATATGAAGTTCCCCTACGAAAGTGGCTTTAAACCCTCCTGACCCCACGAAAGCTGTGATAC
169	Exocoetidae	Cypselurus pinnatibarbatus spp complex	99.97	CACCGCGGTTATACGAGAGGCCTAAGTTGACAGACAACGGCGTAAAGAGTGGTTAAGGAAAAATTTATACTAAAGCCGAACATCCTCAAGACTGTCGTACGTTTCCGAGGATATGAAGTCCCCCTACGAAAGTGGCTTTAACTCTCCTGACCCCACGAAAGCTGTGGCAC
170	Exocoetidae	Cypselurus sp	98.2	CACCGCGGTTATACGAGAGGCCTAAGTTGACAGACAACGGCGTAAAGAGTGGTTAAGGAAAATTTATACTAAAGCCGAACATCCTCAAGACTGTCGTACGTTTACGAGGATATGAAGTCCCCCTACGAAAGTGGCTTTAACTCCCCTGACCCCACGAAAGCTGTGACAC
171	Exocoetidae	Exocoetus volitans	99.88	CACCGCGGTTATACGAGAGGCCTAAGTTGACAGACAACGGCGTAAAGAGTGGTTAAGGAAAAATTTCTACTAAAGCCGAACATCCTCAAGACTGTCGTACGTTTCCGAGGATATGAAGTCCCCCTACGAAAGTGGCTTTAACTCTCCTGACCCCACGAAAGCTGTGACAC
172	Exocoetidae	Hirundichthys oxycephalus	100	CACCGCGGTTATACGAGAGGCCTAAGTTGACAGACAACGGCGTAAAGAGTGGTTAAGGAAAAATTTATACTAAAGCCGAACATCCTCAAGACTGTCGTACGTTTCCGAGGATATGAAGTCCCCCTACGAAAGTGGCTTTAATTCTCCTGACCCCACGAAAGCTGTGACAC
173	Hemiramphidae	Oxyporhamphus micropterus micropterus	100	CACCGCGGTTATACGAGAGGCCTAAGCTAACAGACACCGGCGTAAAGAGTGGTTAAGGAGAAATCAAAACTAAAGCCGAATAACCTCAAGACTGTTATACGTTACCGAGGACAAGAAGCCCGACTACGAAAGTGGCTTTAATTTCCCCGACTCCACGAAAGCTGTGGAAC
174	Exocoetidae	Parexocoetus brachypterus	100	CACCGCGGTTATACGAGAGGCCTAAGTTGACAGACAACGGCGTAAAGAGTGGTTAAGGAATAATTTCAACTAAAGCCGAACATCCTCAAGACTGTCATACGTTTCCGAGGATAAGAAGCCCCACTACGAAAGTGGCTTTAATACCCCTGACCCCACGAAAGCTGTGATA
175	Hemiramphidae	Hemiramphidae sp	89.16	CACCGCGGTTATACGAGAGGCCTAAGTTGATAGGTACCGGCGTAAAGAGTGGTTAGGGGAATCATACACTAAAGCCGAATACCCTCAAAGCTGTTATACGCTACGAGGAAAGGAAGCCCTACTACGAAAGTGGCTTTAATTATCCTGACCCCACGAAAGCTGAGAAAC
176	Hemiramphidae	Hemiramphus far	100	CACCGCGGTTATACGAGAGGCCTAAGTTAACAGACACCGGCGTAAAGAGTGGTTAAGGAGAAGTCAAAACTAAAGCCGAATAACCTCAAGACTGTTATACGTTACCGAGGACAAGAAGCCCAACTACGAAAGTGGCTTTAATTTCCCCGACTCCACGAAAGCTGTGAAAC
177	Hemiramphidae	Hemiramphus lutkei	99.4	CACCGCGGTTATACGAGAGGCCTAAGTTAACAGACACCGGCGTAAAGAGTGGTTAAGGAGAAATCAAAACTAAAGCCGAATAACCTCAAGACTGTTATACGTTCCCGAGGACAAGAAGCCCAACTACGAAAGTGGCTTTAATTTTCCCGACTCCACGAAAGCTGTGAAA
178	Hemiramphidae	Hyporhamphus sajori	99.91	CACCGCGGTTATACGAGAGGCCTAAGTTGATAAGCATCGGCGTAAAGAGTGGTTAGGGGAAAACATAAACTAAAGCCGAACGCCCTCAAGGCTGTGATACGTCTACGAGGGTAAGAAGCTCTTCCACGAAAGTGGCTTTAACCGACCTGACCCCACGAGAGCTGAGGTAC
179	Hemiramphidae	Hyporhamphus sp cf yuri	94	CACCGCGGTTATACGAGAGGCCTAAGTTGACAGACACCGGCGTAAAGAGTGGTTAGGGAAGTGACACACTAAAGCCGAATACCCTCAAAGCTGTCATACGCTACGAGGGCAAGAAGCCCCACTACGAAAGTGGCTTTAATCTTCCTGACCCCACGAAAGCTGAGGGAC
180	Belonidae	Ablennes hians	100	CACCGCGGTTATACGAGAGGCCTAAGTTGATAGCCAACGGCGTAAAGAGTGGTTAAGGAAACCCTAAAACTAAAGCCGAACATTTTCACTGCCGTTTAACGCATCCGAAAATATGAAGCCCCACCACGAAAGTGGCTTTAATCTACCTGACCCCACGAAAGCTGTGAAAC
181	Belonidae	Belonidae sp	93.5	CACCGCGGTTAGACGAGAGGCCTAAGTTGATAGTCATCGGCGTAAAGAGTGGTTAGGGAAAACTTTAAACTAAAGCCGAATATTCCCACAGCTGTCATACGCACCCGAGAATAAGAAGCCCCCCTACGAAAGTGGCTTTAACCCACCCGACCCCACGAAAGCTGCGAAAC
182	Belonidae	Strongylura anastomella	99.99	CACCGCGGTTAGACGAGAGGCCTAAGTTGATAGTTATCGGCGTAAAGAGTGGTTAAGGAAGACCCCAAACTAAAGCCGAATATTCGCACAGCTGTCATACGCACCCGAGAATAAGAAGCCCCACCACGAAAGTGGCTTTAATTAACCCGACTCCACGAAAGCTGTGAAAC
183	Belonidae	Strongylura incisa	100	CACCGCGGTTAGACGAGAGGCCTAAGTTGATAGTTATCGGCGTAAAGAGTGGTTAAGGAAGACCCCAAACTAAAGCCGAATATTCGCACAGCTGTCATACGCACCCGAGAATAAGAAGCCCCACCACGAAAGTGGCTTTAATTAACCCGACTCCACGAAAGCTGTGAAAC
184	Belonidae	Tylosurus acus melanotus	99.91	CACCGCGGTTAGACGAGAGGCCTAAGTTGATAGCTTCCGGCGTAAAGAGTGGTTAAGGAAATCCCTAAACTAAAGCCGAATATTTTCACAGCTGTCATACGCACCCGAAAATAAGAAGCCCCACCACGAAAGTGGCTTTAACCCACCCGACCCCACGAAAGCTGTGGAAC
185	Belonidae	Tylosurus crocodilus crocodilus	99.81	CACCGCGGTTAGACGAGAGGCCTAAGTTGATAGTCTCCGGCGTAAAGAGTGGTTAGGGAGACCCTTAAACTAAAGCCGAATATTCTCACAGCTGTCATACGCACCCGAGAATAAGAAGTCCCACCACGAAAGTGGCTTTAACCCACCCGACCCCACGAAAGCTGTGGAAC
186	Monocentridae	Monocentris japonica	99.7	CACCGCGGTTATACGAGAGACCCAAGTTGATAAGCAACGGCGTAAAGAGTGGTTAAGGAAACCCCCACAAACTAAAGCCGAACACCCTCAAAGCTGTTATACGCACCCGAGGGCATGAAGCACCACCACGAAAGTGGCTTTAACTTTTCCTGAACCCACGAAAGCTATGACAC
187	Holocentridae	Myripristis berndti	99.5	CACCGCGGTTATACGAGAGGTCCAAGTTGATAGAAACCGGCGTAAAGAGTGGTTAGGAAAATCTTACTTAACTAAAGCCAAACACCTTCAGAACTGTTATACGTACCCGAAGGCATGAAGAACCACTACGAAAGTGGCTTTATTAACCCTGAACCCACGAAAGCTATGCCAC
188	Holocentridae	Myripristis greenfieldi	100	CACCGCGGTTATACGAGAGGTCCAAGTTGATAGAAACCGGCGTAAAGAGTGGTTAGGGGAATCTTACTTAACTAAAGCCAAACACCTTCAGAACTGTTATACGTACCCGAAGGCATGAAGAACCACTACGAAAGTGGCTTTACTAACCCTGAACCCACGAAAGCTATGCCAC
189	Holocentridae	Myripristis kochiensis	99.7	CACCGCGGTTATACGAGAGGTCCAAGTTGATAGAAACCGGCGTAAAGAGTGGTTAGGATAATCTTACTTAACTAAAGCCAAACACCTTCAGAACTGTTATACGTACCCGAAGGCATGAAGAACCACTACGAAAGTGGCTTTACTAGCCCTGAACCCACGAAAGCTATGCCAC
190	Holocentridae	Myripristis pralinia	100	CACCGCGGTTATACGAGAGGTCCAAGTTGATAGAAACCGGCGTAAAGAGTGGTTAGGATATTCCATCTTACTAAAGCCAAACACCTTCAGAACTGTTATACGTACCCGAAGGCATGAAGAACCACTACGAAAGTGGCTTTATTAACCCTGAACCCACGAAAGCTATGCCAC
191	Holocentridae	Myripristis sp1	97.7	CACCGCGGTTATACGAGAGGTCCAAGTTGATAGAAACCGGCGTAAAGAGTGGTTAGGAGAATCTTACCCAACTAAAGCCAAACACCTTCAGAACTGTTATACGTACCCGAAGGCATGAAGAACCACTACGAAAGTGGCTTTATTAACCCTGAACCCACGAAAGCTATGCCAC
192	Holocentridae	Myripristis sp2	95.9	CACCGCGGTTATACGAGAGGTCCAAGTTGATAGAAACCGGCGTAAAGAGTGGTTAGGATGATTTGTTCAACTAAAGCCAAACACCTTCAGAACTGTTATACGTACCCGAAGGCATGAAGAACCACTACGAAAGTGGCTTTATAAACCCTGAACCCACGAAAGCTATGCCAC
193	Holocentridae	Myripristis violacea	100	CACCGCGGTTATACGAGAGGTCCAAGTTGATAGAAACCGGCGTAAAGAGTGGTTAGGACAATCTCACTTAACTAAAGCCAAACACCTTCAGAACTGTTATACGTACCCGAAGGCATGAAGAACCACTACGAAAGTGGCTTTATTAACCCTGAACCCACGAAAGCTATGCCAC
194	Holocentridae	Neoniphon sammara	100	CACCGCGGTTATACGAGAGGTCCAAGTTGATAATAACCGGCGTAAAGAGTGGTTAGGGAAAATACACCAAACTAAAGCCAAACACCTTCAGAACTGTTATACGTACCCGAAGGCATGAGGAACTATCACGAAAGTGGCTTTATTAATCCTGAACCCACGAAAGCTATGTCAC
195	Holocentridae	Ostichthys kaianus	100	CACCGCGGTTATACGAGAGGTCCAAGTTGATAGAAACCGGCGTAAAGAGTGGTTAGGGCACCCACCCTTAAACTAAAGCCAAACACCTTCAGAACTGTTATACGTACCCGAAGGCATGAAGAACCACCACGAAAGTGGCTTTATTAACCCTGAACCCACGAAAGCTATGTCAC
196	Holocentridae	Ostichthys sp	95.9	CACCGCGGTTATACGAGGGGTCCAAGTTAATAGAAACCGGCGTAAAGAGTGGTTAGGGCACCCCCTCTAAACTAAAGCCAAACACCTTCAGAACTGTTATACGTACCCGAAGGCATGAAGAACCACCACGAAAGTGGCTTTACTTACCCTGAACCCACGAAAGCTATGTTAC
197	Holocentridae	Sargocentron caudimaculatum	100	CACCGCGGTTATACGAGAGGTCCAAGTTGATAGCATATCGGCGTAAAGAGTGGTTAGGGAGAACAAAACAAACTAAAGCCAAACACCTTCAGAACTGTTATACGTACCCGAAGGCATGAAGAACCACCACGAAAGTGGCTTTACTAACCCTGAACCCACGAAAGCTATGTAAC
198	Holocentridae	Sargocentron diadema	100	CACCGCGGTTATACGAGAGGTCCAAGTTGATAGTCACCGGCGTAAAGAGTGGTTAGGGAAAATATATCTTAAACTAAAGCCAAACACCTTCAGAACTGTTATACGTACCCGAAGGCATGAAGAACCACCACGAAAGTGGCTTTACCAACCCTGAACCCACGAAAGCTATGTCA
199	Holocentridae	Sargocentron ittodai	99.9	CACCGCGGTTATACGAGAGGTCCAAGTTGATAGTTACCGGCGTAAAGAGTGGTTAGGGAAAATATATCTTAAACTAAAGCCAAACACCTTCAGAACTGTTATACGTACCCGAAGGCATGAAGAACCACCACGAAAGTGGCTTTACCAACCCTGAACCCACGAAAGCTATGTCAC
200	Holocentridae	Sargocentron praslin	100	CACCGCGGTTATACGAGAGGTCCAAGTTGATAATATACCGGCGTAAAGAGTGGTTAGGGAAAACAAAATAAACTAAAGCCAAACACCTTCAGAACTGTTATACGTACCCGAAGGCATGAAGAACCACCACGAAAGTGGCTTTACCAATCCTGAACCCACGAAAGCTATGAAAC
201	Holocentridae	Sargocentron punctatissimum	99.89	CACCGCGGTTATACGAGAGGTCCAAGTTGATAATTACCGGCGTAAAGAGTGGTTAGGGAAATATACTAAACTAAAGCCAAACACCTTCAGAACTGTTATACGTACCCGAAGGCATGAAGAACTACCACGAAAGTGGCTTTATTAATCCTGAACCCACGAAAGCTATGTCAC
202	Holocentridae	Sargocentron sp	97.1	CCACCGCGGTTATACGAGAGGTCCAAGTTGATAATAACCGGCGTAAAGAGTGGTTAGGGAAAACATACTAAACTAAAGCCAAACACCTTCAGAACTGTTATACGTACCCGAAGGCATGAAGAACTACCACGAAAGTGGCTTTACCAACCCTGAACCCACGAAAGCTATGTCAC
203	Holocentridae	Sargocentron tiere	100	CACCGCGGTTATACGAGAGGTCCAAGTTGATAGCATATCGGCGTAAAGAGTGGTTAGGGAGAACAAAACAGACTAAAGCCAAACACCTTCAGAACTGTTATACGTACCCGAAGGCATGAAGAACCACCACGAAAGTGGCTTTACTAACCCTGAACCCACGAAAGCTATGTAA
204	Zeidae	Zeus faber	99.7	CACCGCGGTTATACGAGAGGCCCAAGTTGACAACTCAACGGCGTAAAGCGTGGTTAAGTACCCCCCCCCACTAGGGCCAAACACCCACAAAGCTGTTATACGCATGTTGAGGATTTGAAGCACCCCCACAAAAGTGGCCCTAAACCCCCACTGACCCCACGAAAGCTACAAAAC
205	Hypoptychidae	Hypoptychus dybowskii	100	CACCGCGGTTATACGAGAGGCCCAAGTTGATGAAAAACGGCGTAAAGCGTGGTTAAGTTAAAATCAAAACTAAAGCCGAACACCCCCAAAGCTGTTATACGCACCCGGAGGTTAGAAGTCCAACTACGAAGGTGGCTTTACCCAACCTGAACCCACGAAAGCTAAGTTAC
206	Aulorhynchidae	Aulichthys japonicus	99.87	CACCGCGGTTATACGAGAGACCCAAGTTGATTGCCACCGGCGTAAAGAGTGGTTAAGATAAAATGAAACTAAAGCCGAACGCCCCCAAAGCTGTTATACGCATACGGGTGCAAGAAGATCAACCACGAAGGTGGCTTTACTAACCTGAACCCACGAAAGCTAAGAAAC
207	Gasterosteidae	Gasterosteus aculeatus aculeatus	100	CACCGCGGTTATACGAGAGGCCCAAGTTGATGAATTCCGGCGTAAAGAGTGGTTAAGCTAAAATTAAAACTAAAGCCGAACGCCCCCAAAGCTGTTATACGCATCCGGAGGTGAGAAGTTCAACCACGAAGGTGGCTTTATTTAACCTGAACCCACGAAAGCTACGGCAC
208	Gasterosteidae	Pungitius sp	100	CACCGCGGTTATACGAGAGGCCCAAGTTGATGAACATCGGCGTAAAGAGTGGTTAAGCTAAAATTAAAACTAAAGCCGAACGTCCCCAAAGCTGTTATACGCACCCGGGGATAAGAAGTTCAACCACGAAGGTGGCTTTATTAAACCTGAACCCACGAAAGCTACGGCAC
209	Syngnathidae	Corythoichthys haematopterus	100	CACCGCGGTTATACGAGAGGCCCAAGCTGACAGGCCCCGGCGTAAAGAGTGGTTAAGATCTCATCTTACTAAAGCCAAACACCCCCCAAGCTGTCATACGCACCCGGGGGTAGGAAGCTCTTCTACGAAGGTCGCTTTAAACCTCTGACGCCACGAGAGCTAGGACAC
210	Syngnathidae	Corythoichthys sp2 cf haematopterus	90	CACCGCGGTTATACGAGAGGCCCAAGCTGACAGGCCCCGGCGTAAAGAGTGGTTAAGATTATATCTCACTAAAGCCAACCACCCTCCAGGCTGTTATACGCACTCGAGGGCAGGAAGCACTTCTACGAAGGTTGCTTTAAACCTCTGACGCCACGAAAGCTAGGGGAC
211	Syngnathidae	Hippichthys cyanospilos	99.7	CACCGCGGTTATACGAGAGACTCAAAATGATAAACACCGGCGTAAAGAGTGGTTAGGAAATTATTTACTAAAGCCAAACATTTTCTTAGCTGTTATACGCAATCGAAAATATGAAGTTTAATAACGAAAGTAGCTTTAAAAAACTGAATCCACAAAAGCTATAGAAC
212	Syngnathidae	Hippichthys sp	88	CACCGCGGTTATACGAGAAACTCAAAATGATAAGCACCGGCGTAAAGGGTGGTTAGGAGATTAATAACTAAAGTTAAACATTTTCTTAGCTGTTATACGCAATTGAAAACATGAAATTCAACCACGAAAGTAACTTTAAACATCTGAATCCACTAAAGCTACTAAAC
213	Syngnathidae	Hippocampus coronatus	99.83	CACCGCGGTTATACGAGAGGCTCAAAATAATAGAAATCGGCGTAAAGGGTGGTTAAGTCTAAAAACACTAAAGTTGAACATCTTCCCAGCTGTTATACGCACACGAAGGTACGAAACCCACTTACGAAAGTGACTTTACAAAACTGAACCCACGAAAGCTATGGAAC
214	Syngnathidae	Hippocampus mohnikei	99.64	CACCGCGGTTATACGAGAGGCTCAAGATAATAGAAATCGGCGTAAAGAGTGGTTAAGTATAAATCTACTAAAGTTAAATGTCTTCCAAGCTGTTATACGCATCCGAAGATTAGAGATTCATCTACGAAAGTGACTTTACAAAACTGAACCCACGAAAGCTATGGAAC
215	Syngnathidae	Hippocampus sp	99.4	CACCGCGGTTATACGAGAGACTCAAAATGATAAACACCGGCGTAAAGAGTGGTTAGGAAATTATTTACTAAAGCCAAACATTTTCTTAGCTGTTATACGCAATCGAAAATATGAAGTTTAATAACGAAAGTAGCTTTAAAAAACTGAATCCACAAAAGCTATAGAAC
216	Syngnathidae	Syngnathidae sp1	80.8	CACCGCGGTTATACGAGAGGCTCAAGCTGACAGGATTCGGCGTAAAGAGTGGTTAGGGACTTTTAACTAAAGTGGAACACCCTTCAAGCTGTTATACGCATTCAAGGGTATGAAAACCTATCGCGAAAGCAACTTTAATCTACTGACTCCACGAAAGCTGTGACAC
217	Syngnathidae	Syngnathidae sp2	88	CACCGCGGTTATACGAGAGGCCCAAGTTGATGGTATGCGGCGTAAAGGGTGGTTAGGTAATTAACACTAAAGCCGAACACTTTCAGAGCTGTAATACGCGACCGAAAGTATGAAGAACTTCTACGAAAGTGACTTTAAACATCTGACTCCACGAAAGCTATGAAAC
218	Syngnathidae	Syngnathus schlegeli	99.82	CACCGCGGTTATACGAGAGGCCCAAGCTGACAGAAACCGGCGTAAAGAGTGGTTAGGTGGTATTTAAACTAAAGCCAAACACTTTCCAAGCTGTTATACGCATCCGAGAGTATGAAAATCTCCTACGAAAGTGGCTTTAATATCCTGACTCCACGAAAGTTATGGAAC
219	Fistulariidae	Fistularia commersonii	100	CACCGCGGTTATACGAGAGGCCCAAGTTGATAGCCTACGGCGTAAAGAGTGGTTAAGATGTCTAATTTATTAAAGCCGAATGCCCCCAAAGCTGTTATACGCTTCCGGAGGTAAGAAGAACCACCACGAAAGTGGCTTTATGTGATCTGAACCCACGAAAGCTAGGAAAC
220	Fistulariidae	Fistularia petimba	100	CACCGCGGTTATACGAGAGGCCCAAGTTGATAGCCTACGGCGTAAAGAGTGGTTAAGAATTCCAACCGATTAAAGCCGAATGCCCTCAAAGCTGTTATACGCTTCCGAAGGTAAGAAGAACTACCACGAAAGTGGCTTTATAATATCTGAACCCACGAAAGCTAGGGAAC
221	Centriscidae	Aeoliscus strigatus	100	CACCGCGGTTATACGAGAGGCCCAAGTTGATAAACATCGGCGTAAAGCGTGGTTAGGGTGAATTATTAAACACTAAAGCCGAACGCCCTCCGAGCTGTTAAACGCCTGCCGAGGGTAAGAAGCCCCACCACGAAAGTGGCTTTACTCCACCTGATTCCACGAGGGCCAAGATAC
222	Tetrarogidae	Ablabys taenianotus	100	CACCGCGGTTAGACGGGAGGCCCAAGTTGATAGACGTCGGCGTAAAGCGTGGTTAAAAAAATAAAAACACTAAGACCGAATGCTTATCAGTACTGTTAAACGTATTCTGAAAGTTAGAAGTTCAATCACGAAAGTGGTCTTAATCAATATTGAATCCACGAAAGCTATGACAC
223	Scorpaenidae	Dendrochirus zebra	100	CACCGCGGCTATACGAGAGGCCCAAGTTGTTATCTTCCGGCGTAAAGAGTGGTTATGGATACTTGAAATTAAAGCCGCACATCTTCAAGGCTGTTATACGCACCCGAAGTCTAGAAGCCCAATTACAAAAGTAGCTTTATCACCCCTGACCCCACGAAAGCTCTGGCAC
224	Synanceiidae	Inimicus japonicus	100	CACCGCGGTTATACGAGAGGCCCAAGTTGATAGATTTCGGCGTAAAGCGTGGTTATGAAACAACTAATACTAAGACCGAATACTTTTAGTACTGTTATACGTATTCAAAAGTTAGAAGCTCAACTACGAAGGTGGTCTTAACTAGAATTTGAAGCCACGAAAGCTACGAAAC
225	Synanceiidae	Minous monodactylus	99.7	CCACCGCGGTTATACGAGAGGCCCAAGTTGATAGATCTCGGCGTAAAGCGTGGTTAAAATAAACAATAACTAAGACCGAATACTTTTAGCACTGTTATACGTATTCAAAAGTTAGAAGCCCAGCTACGAAGGTGGTCTTAAATGTTTGAACCCACGAAAGCTATGGAAC
226	Tetrarogidae	Paracentropogon rubripinnis	99.98	CACCGCGGTTAAACGAGAGGCCCAAGTTGATAAACATCGGCGTAAAGCGTGGTTAAAAAATAAGTACACTAAGACCGAATACTTTTAGTGCTGTTATACGTATTCAAGAGTTAGAAGTCCAACTACGAAAGTGGTCTTAATCAAATATTGAACCCACGAAAGCTATGATAC
227	Scorpaenidae	Parascorpaena aurita	99.4	CACCGCGGTTATACGAGGGGCCCAAGTTGATACTTCCCGGCGTAAAAAGTGGTTATGGAATATATAAACTAGAGCCGTACTCCTTCAAAGCTGTCGCACGCACCCGAAGAACAGAAGCCCAACCACGAAGGTGGCTTTATAACCCCTGACCCCACGAAAGCTATGACAC
228	Scorpaenidae	Parascorpaena mossambica	99.7	CACCGCGGTTATACGAGTGGCCCAAGTTGATACTTATCGGCGTAAAGAGTGGTTAGGGAACATATAAACTAAAGCCGAACCCCTTCAAAGCTGTTGCACGCACTCGGAGGGCAGAAGCCCAACTACGAAGGTGACTTTACAATCCCTGACCCCACGAAAGCCAAGACAC
229	Scorpaenidae	Pteropterus antennata	99.4	CACCGCGGCTATACGAGAGACCCAAGTTGTTATCTTCCGGCGTAAAGAGTGGTTATGGGTACTTAAAATTAAAGCCGCACACCTTCAAAGCTGTTATACGCACCCGAAGTCTAGAAGCCCGATTACAAAAGTAGCTTTATCACCCCAGACCCCACGAAAGCTCTGGCAC
230	Scorpaenidae	Pteropterus radiata	100	CACCGCGGCTATACGAGAGGCCCAAGTTGTTATCTTCCGGCGTAAAGAGTGGTTATGGGTACTTAAAATTAAAGCCGCACACCTTCAAAGCTGTTATACGCACCCGAAGTCTAGAAGCCCAATTACAAAAGTAGCTTTATCACCCCAGACCCCACGAAAGCTCTGGCAC
231	Scorpaenidae	Pterois volitans	99.7	CACCGCGGCTATACGAGAGGCCCAAGTTGTTATATTCCGGCGTAAAGAGTGGTTATGGAAAATTAAAATTAAAGCCGCACACCTTCAAAGCTGTTATACGCACCCGAAGTCTAGAAGCCCGATTACAAAAGTAGCTTTATCCTCCCAGACCCCACGAAAGCTCTGGCAC
232	Scorpaenidae	Scorpaena miostoma	99.4	CACCGCGGTTATACGAGAGACCCGAGTTGATATTTTCCGGCGTAAAGAGTGGTTATGGAATATATAAACTAAAGCCGCACCCCTTCAAAGCTGTTATACGCATCCGAAGGACAGAAGCCCAACCACGAAGGTGGCTTTACAACCCCTGACCCCACGAAAGCTATGGCAC
233	Scorpaenidae	Scorpaenidae sp2	87.89	CACCGCGGTTATACGAGAGGCCCAAGTTGATAGTCTTCGGCGTAAAGAGTGGTTACGGAATATAATAGTACTAAAGCCGCACTCCTTCAAAGCTGTCGAAAGCTCTCACGAAGGATAGAAGCCCAACCACGAAAGTGGCTTTACATACCCCGACCCCACGAAAGCTATGGCAC
234	Scorpaenidae	Scorpaenidae sp3	82.4	CACCGCGGTTAAACGAGGGGCTCAAGTTGATAAATACCGGCGTAAAGCGTGGTTAGTATTATATTAAAATAAGACCGAACCCTTTTAGAACTGTTATACGTTTTTGAAAGTCAGAAGACCTATTACGAAGGTAGTCTTAACTAAATTATGAACCCACGAAAGCTATGGCAC
235	Scorpaenidae	Scorpaenidae sp4	90.5	CACCGCGGTTATACGAGAGGCCCAAGTTGATAGACCTCGGCGTAAAGAGTGGTTAAAAATAAACGATTACTAAGACCGAACACTTCTAGTACTGTTATACGTATTCAAAAGTAAGAAGCTCAACTACGAAAGTGGTCTTAACTGTTTTGAAGCCACGAAAGCTATGAAAC
236	Scorpaenidae	Scorpaenodes evides	99.85	CACCGCGGTTAAACGAGAGGCCCAAGTTGTTATCCTCCGGCGTAAAGAGTGGTTAAGGACTAATTACTACTAAAGCCGCACACCTTCAAAGCTGTTATACGCCCCCGAAGAGTAGAAGCCCAACCACGAAGGTAGCTTTATTACCCCTGACCCCACGAGAGCTCTGGCAC
237	Scorpaenidae	Scorpaenodes guamensis	100	CACCGCGGCTATACGAGAGGCCCGAGTTGTTACCATCCGGCGTAAAGAGTGGTTATGGGAAATAACAATTAAAGCCGTACACCTTCAAAGCTGTTATACGCACCCGAAGGCCAGAAGACCAAACACGAAAGTAGCTTTATAACCCCTGACCCCACGAAAGCTCTGGCAC
238	Scorpaenidae	Scorpaenodes kelloggi	100	CACCGCGGCTATACGAGAGGCCCAAGTTGTTATCGTCCGGCGTAAAGAGTGGTTATGGAACATTAAGATTAAAGCCGTACATCTTCAAAGCTGTTATACGCACCCGAAGGCCAGAAGCTCAAACACGAAAGTAGCTTTATAACTCCTGACCCCACGAAAGCTCTGGCAC
239	Scorpaenidae	Scorpaenopsis cirrosa	99.93	CACCGCGGTTATACGAGGGGCCCAAGTTGATATTTTCCGGCGTAGAGAGTGGTTAAGGAATAAATAAACTAAGGCCGCACTTCCTCAAGGCTGTCATACGCATCCGAGGAACAGAAGCCCGACCACGAAAGTGGCTTTAAAATACCTGACCCCACGAAAGCTGTGACAC
240	Scorpaenidae	Scorpaenopsis neglecta	100	CACCGCGGTTATACGAGGGGCCCAAGTTGATAATTCCCGGCGTAAAGAGTGGTTATGGAATATGTAAACTAAGGCCGCACCTCTTCAAAGCTGTTATAAGCACCCGAAGAACGGAAGCCCAACCACGAAAGTGGCTTTAAAATACCTGACCCCACGAAAGCTATGGCAC
241	Scorpaenidae	Scorpaenopsis ramaraoi	99.88	CACCGCGGTTATACGAGGGGCCCAAGTTGATATTCTCCGGCGTAAAGAGTGGTTATGGAATAAACAAACTAAGGCCGCACCTCTTCAAAGCTGTCATACGCACCCGAAGAACAGAAGCCCAACCACGAAAGTGGCTTTAAGATACCTGACCCCACGAAAGCTGTGGCAC
242	Scorpaenidae	Scorpaenopsis sp	95.8	CACCGCGGTTATACGAGGGGCCCAAGTTGATATTCTCCGGCGTAAAGAGTGGTTATGGAATAAATAAACTAAGGCCGCACTTCCTCAAGGCTGTTATACGCACCCGAAGAACAGAAGCCCAACCACGAAAGTGGCTTTAAAATACCTGACTCCACGAAAGCTGTGGCAC
243	Scorpaenidae	Sebastapistes cyanostigma	100	CACCGCGGTTATACGAGTGGCCCAAGTTGATAATTTTCGGCGTAAAGGGTGGTTAAGGAACTTGTTTAAACTAAAGCCGAAATACTTCACAGCTGTTATACGCGTACGAACGAAAGAAGCTCAACCACGAAAGTGGCTTTACCAATCCTGACCCCACGAAAGCTATGGCA
244	Scorpaenidae	Sebastapistes tinkhami	100	CACCGCGGTTATACGAGTGGCCCAAGTTGATGATCTCCGGCGTAAAGGGTGGTTAAGGAACTTATTTAAACTAAAGCCGAAATAATCCACAGCTGTCATACGCGTACGGACGAAAGAAGCTCAACCACGAAAGTGGCTTTATTATTCCTGACCCCACGAAAGCTATGGCAC
245	Scorpaenidae	Sebastes spp complex	99.99	CACCGCGGCTATACGAGAGACCCAAGTTGATACCATTCGGCGTAAAGAGTGGTTATGGAAAATAAAGACTAAAGCCGCACACCTTCAAAGCTGTTATACGCATCCGAAGGCTAGAAGATCAACCACGAAGGTAGCTTTACAACCCCTGACCCCACGAAAGCTCTGGCAC
246	Sebastidae	Sebastiscus marmoratus	99.99	CCACCGCGGCTATACGAGAGGCCCAAGTTGATACCATTCGGCGTAAAGAGTGGTTATGGAAAATAAAAACTAAAGCCGCACGCCTTCAAAGCTGTTATACGCATCCGAAGGTTAGAAGATCAATCACGAAGGTAGCTTTACAACCCCTGACCCCACGAAAGCTCTGGCAC
247	Sebastidae	Sebastiscus tertius	99.8	CACCGCGGCTATACGAGAGGCCCAAGTTGATACCATTCGGCGTAAAGAGTGGTTATGGAAAATAAAGACTAAAGCCGCACGCCTTCAAGGCTGTTATACGCATCCGAAGGTTAGAAGACCAATCACGAAAGTAGCTTTACAACCCCTGACCCCACGAAAGCTCTGGCAC
248	Synanceiidae	Synanceia verrucosa	100	CACCGCGGTTAAACGAGAGGCCCAAGTTGATAGAACTCGGCGTAAAGAGTGGTTAAAAGATAAATATACTAAGACTAAAGACTTTTAGTACTGTCATACGTATTCAAAAATAAGAAGCCCAACTACGAAAGTGGTCTTAAACAAACTCTGAATCCACGAAAGCTACGAAAC
249	Aploactinidae	Cocotropus sp	95.2	CACCGCGGTTATACGAGGGACCTAAATTGATAGACATCGGCGTAAAGCGTGGTTAAAAAAGAAAGCACTAAGATCGAAAACTTTTAGCACTGTTATACGTATTCAAAAGTTGGAAGCTCAATTACGAAGGTGATCTTACCCCTTTGAACCCACGAAAGCTATGACAC
250	Triglidae	Chelidonichthys spinosus	100	CACCGCGGTTATACGAGAGGCCCAAGTTGACAGTCACCGGCGTAAAGAGTGGTTAAAGAATGATTAAAACTAAAGCCGAACACCTTCAAGGCAGTTATACGCACCCGAAGGTTAGAAGCCCAACTACGAAAGTGGCTTTATCTTTCCTGAACCCACGAGAGCTACGGCA
251	Platycephalidae	Cociella crocodila	100	CACCGCGGTTATACGAGAGACCCAAGTTGACAGCTTCCGGCGTAAAGCGTGGTTAAGTTAATCCTAAACTAAAGTAGAATGCCCCCTCTCCCCCCTCCCCGCTGTCATAAGCATATGAAGGTAAGAAGCTCAAATACGAAAGTGACTTTATGATACTGAACCCACGAAAGCTGAGATAC
252	Platycephalidae	Onigocia spinosa	99.85	CACCGCGGTTAAACGGGAGGCCCAAGTTGATAATTACCGGCGTAAAGTGTGGTCAGGGTAACCGCTAACTAAAGTCGAATGCCCTCTTTAGCCGTGATACGCATCTGAAGGTGGGAAGAACAACTACGAAAGTGACTTTAATAAACCTGAATCCACGAAAGCTAAGAAAC
253	Platycephalidae	Platycephalidae sp	81.8	CACCGCGGTTACACGAGAGACCCAAGTTGATTTCCCCCGGCGTAAAGCGTGGTTATGATTAATAACTTACTAAAGTCGAATATTTCCAAAACTGTGATAAGTAATTGGAGATAAGAAGCTCAACTACGAAAGTGACTTTACAACCCTGAAGCCACGAAAGCTAAGACAC
254	Platycephalidae	Platycephalus sp1	99.98	CACCGCGGTTATACGAGAGGCCCAAGCTGATAGACTACGGCGTAAAGAGTGGTTAAGATAAAACATACACTAAAGTCGAACGCCTTCAAAGCTGTTATACGCTTACGAAGCTAGCAGAAGCCCAACTACGAAAGTGACTTTAAACCCCCTGACTCCACGAAAGCTAGGAAAC
255	Platycephalidae	Platycephalus sp2	93.6	CACCGCGGTTATACGAGAGGCCCAAGCTGATAGACTGCGGCGTAAAGAGTGGTTAAGATGAAACAAAAACTAAAGTCGAATGCCTTCAAAGCTGTTATACGCTTCCGAAGTTAGCAGAAGCTCAACCACGAAAGTGACTTTAAACCCACTGACTCCACGAAAGCTAGGGAAC
256	Hexagrammidae	Hexagrammos agrammus spp complex	99.99	CACCGCGGTTATACGAGAGGCCCAAGTTGATAGACACCGGCGTAAAGAGTGGTTAAGTTAAAACCTCACACTAAAGCCAAACATCTTCAAGACTGTTATACGCAACCGAAGACAGGAAGTTCAACCACGAAAGTGGCTTTATTTGATCTGAACCCACGAAAGCTACGGAAC
257	Hexagrammidae	Hexagrammos otakii	99.97	CACCGCGGTTATACGAGAGGCCCAAGTTGATAGACACCGGCGTAAAGAGTGGTTAAGTTAAAACCTCATACTAAAGCCAAACATCTTCAAGACTGTTATACGCAACCGAAGACAGGAAGTTCAACCACGAAAGTGGCTTTATTTGATCTGAACCCACGAAAGCTACGGAAC
258	Hexagrammidae	Pleurogrammus azonus	100	CACCGCGGTTATACGAGAGACCCAAGTTGTTAGACACCGGCGTAAAGAGTGGTTAAGTTAAAACCTTTTACTAAAGCCAAACATCTTCAAGACTGTTATACGTAACCGAAGACAGGAAGTTCAACCACGAAAGTGACTTTATCTAATCTGAATCCACGAAAGCTACGGAAC
259	Cottidae	Alcichthys elongatus	100	CACCGCGGTTATACGAGAGGCCCAAGTTGACAAACACCGGCGTAAAGCGTGGTTAAGTTAAAACTCACACTAAAGCCAAACACCTTCAAAGCTGTTATACGCAACCGAAGGCAGGAAGTTCAACCACGAAAGTGGCTTTATTTGATCTGACCCCACGAAAGCTAAGGAAC
260	Cottidae	Argyrocottus zanderi	100	CACCGCGGTTATACGAGAGGCCCAAGTTGACAAACACCGGCGTAAAGCGTGGTTAAGTAAAAACTCACACTAAAGCCAAACATCTTCCAGGCTGTTATACGCAACCGGAGACAGGAAGTTCAACCACGAAAGTGGCTTTACCTAGTCTGAACCCACGAAAGCTAAGGAAC
261	Cottidae	Ascelichthys sp	94.1	CACCGCGGTTATACGAGAGGCCCAAGTTGACAGACACCGGCGTAAAGCGTGGTTAAGCTGAAACTAACACTAAAGCCAAACACCCTCAAAGCTGTCATACGCAACCGAGGGCAGGAAGTTCAACCACGAAAGTGGCTTTAATTTAACCTGAGTCCACGAAAGCTAGGGAAC
262	Cottidae	Astrocottus matsubarae	100	CACCGCGGTTATACGAGAGGCCCAAGTTGACAACCGCCGGCGTAAAGAGTGGTTAAGTTAAAACTCACACTAAAGCCAAACATCTTCAAGGCTGTTATACGCAACCGAAGGCAGGAGGCTCAATCACGAAAGTGGCTTTATCTGATCTGAACCCACGAAAGCTAAGGAAC
263	Cottidae	Bero elegans	99.57	CACCGCGGTTATACGAGAGGCCCAAGTTGACAAACACCGGCGTAAAGCGTGGTTAAGAATAAACTCACACTAAAGCCAAACACCTTCAAAGCTGTTATACGCAACCGAAGGCAGGAAGTTCAACCACGAAAGTGGCTTTATTTGACCTGAATCCACGAAAGCTAAGGAAC
264	Cottidae	Cottus amblystomopsis	99.8	CACCGCGGTTATACGAGAGGCCCAAGTTGACGAACACCGGCGTAAAGCGTGGTTAAGCTAAAAAATTATACTAAAGCCAAACACCTTCAAGACTGTTATACGTAACCGAGGGCAGGAAGTACAACCACGAAAGTCGCTTTATCAGATCTGAACCCACGAAAGCTAAGGAAC
265	Cottidae	Enophrys diceraus	100	CACCGCGGTTATACGAGAGGCCCAAGTTGACAAACACCGGCGTAAAGCGTGGTTAAGTAAAAACTCACACTAAAGCCAAACATCTTCCCGGCTGTTATACGCAACCGAAGACAGGAGGTTCAACCACGAAGGTGGCTTTACCTAGTCTGAACCCACGAAAGCTATGGAAC
266	Cottidae	Gymnocanthus herzensteini	100	CACCGCGGTTATACGAGAGGCCCAAGTTGACAAACACCGGCGTAAAGAGTGGTTAAGTTAAAACCCAAACTAAAGCCAAACATCTTCAAGACTGTTATACGCAACCGAAGACAGGAAGTTCGACCACGAAAGTGGCTTTATCTAATCTGAACCCACGAAAGCTAAGGAAC
267	Cottidae	Gymnocanthus intermedius	100	CACCGCGGTTATACGAGAGGCCCAAGTTGACAAACACCGGCGTAAAGAGTGGTTAAGTCAAAACCCACACTAAAGCCAAACATCTTCAAGACTGTTATACGCAACCGAAGACAGGAAGTTCGACCACGAAAGTGGCTTTATCTCATCTGAACCCACGAAAGCTAAGGAAC
268	Cottidae	Hemilepidotus gilberti	100	CACCGCGGTTATACGAGAGGCCCAAGTTGATGACCACCGGCGTAAAGCGTGGTTAAGTTAAAACTCACACTAAAGTCAAACATCTTCAAGACTGTTATACGTACCCGAAGACAGGAAGTTCAACCACGAAAGTGACTTTACATGATCTGACCCCACGAAAGCTAAGGAAC
269	Cottidae	Icelinus pietschi	99.86	CACCGCGGTTATACGAGAGGCCCGAGTTGACAAACACCGGCGTAAAGCGTGGTTAAGCTAAAACTAACACTAAAGCCAAACATCTTCAAAGCTGTTATACGCACCCGAAGGCAGGAAGTTCAACCACGAAAGTGGCTTTAATTTGGTCTGAACCCACGAAAGCTAAGGAAC
270	Cottidae	Microcottus sellaris	100	CACCGCGGTTATACGAGAGGCCCAAGTTGACAAACACCGGCGTAAAGCGTGGTTAAGTAAAAACTCACACTAAAGCCAAACATCTTCCAGGCTGTTATACGCAACCGAAGACAGGAAGTTCAACCACGAAAGTGGCTTTATCTAGTCTGAACCCACGAAAGCTAAGGAAC
271	Cottidae	Myoxocephalus brandtii	100	CACCGCGGTTATACGAGAGGCCCAAGTTGACAAACACCGGCGTAAAGCGTGGTTAAGTAAAAACTTACACTAAAGCCAAACATCTTCCAGGCTGTTATACGCAACCGAAGACAGGAAGTTCAACCACGAAAGTGGCTTTATTTAGTCTGAACCCACGAAAGCTAAGGAAC
272	Cottidae	Myoxocephalus stelleri spp complex	99.99	CACCGCGGTTATACGAGAGGCCCAAGTTGACAAACACCGGCGTAAAGCGTGGTTAAGTAAAAACTTACACTAAAGCCAAACATCTTCCAGGCTGTTATACGCAACCGAAGACAGGAAGTTCAACCACGAAAGTGGCTTTATCTAGTCTGAACCCACGAAAGCTAAGGAAC
273	Cottidae	Ocynectes maschalis	100	CACCGCGGTTATACGAGAGACCCAAGTTGATAAACACCGGCGTAAAGCGTGGTTATATTAATATTTACACTAAAGCCAAACATCTTCAAAGCTGTTATACGCAACCGAAGACAGGAAGTTCACCCACGAAAGTGGCTTTATTAGACCCGAACCCACGAAAGCTAAGGAAC
274	Cottidae	Ocynectes modestus	100	CACCGCGGTTATACGAGAGGCCCACGTTGATAAACACCGGCGTAAAGCGTGGTTACGTTAGAGTTCATACTAAAGCCAAACATCTTCAAAGCTGTTATACGCAACCGAAGACAGGAAGTTCAACCACGAAAGTAGCTTTATTAAACCCGAACCCACGAGAGCTAAGGAAC
275	Cottidae	Porocottus allisi	99.99	CACCGCGGTTATACGAGAGGCCCAAGTTGACAAACACCGGCGTAAAGCGTGGTTACGTGAAACCTAACACTAAAGCCAAACATCTTCCAGGCTGTTATACGCAACCGGAGACAGGAAGTTCAACCACGAAAGTGGCTTTATCTAAGCCGAACCCACGAAAGCTAAGAAAC
276	Cottidae	Porocottus coronatus	100	CACCGCGGTTATACGAGAGGCCCAAGTTGACAAACACCGGCGTAAAGCGTGGTTACGTAAAACCTAACACTAAAGCCAAACATCTTCCAGGCTGTCATACGCAACCGGAGACAGGAAGTTCAACCACGAAAGTGGCTTTATCTAAGCCGAACCCACGAAAGCTAAGGAAC
277	Cottidae	Porocottus sp	95.9	CACCGCGGTTATACGAGAGGCCCAAGTTGACAAACACCGGCGTAAAGCGTGGTTACGTAAAAACTTACACTAAAGCAGAACATCTTCCAGGCTGTTATACGCAACCGGAGACAGGAAGTTCAACCACGAAAGTGGCTTTATCCAAACCGAACCCACGAAAGCTAAGGAAC
278	Cottidae	Porocottus sp cf camtschaticus	100	CACCGCGGTTATACGAGAGGCCCAAGTTGACAAACACCGGCGTAAAGCGTGGTTACGTAAAAACTTACACTAAAGCAGAACATCTTCCAGGCTGTTATACGCAACCGGAGACAGGAAGTTCAACCACGAAAGTGGCTTTATCCAAACCGAACCCACGAAAGCTAAGGAAC
279	Cottidae	Porocottus tentaculatus	99.4	CACCGCGGTTATACGAGAGGCCCAAGTTGACAAACACCGGCGTAAAGCGTGGTTACGTAAAACTCATACTAAAGCCAAACATCTTCCAGGCTGTTATACGCACCCGGAGACAGGAAGTTCAACCACGAAAGTGGCTTTATCTAGGCCGAACCCACGAAAGCTAAGGAAC
280	Cottidae	Radulinopsis derjavini	100	CACCGCGGTTATACGAGAGGCCCAAGTTGACAAATACCGGCGTAAAGCGTGGTTAGGTTTAAACTCACACTAAGGCCAAACATCTTCAAGGCTGTTATACGCAACCGAAGACAGGAAGTTCAATCACGAAAGTGGCTTTATCTGATCTGAATCCACGAAAGCTAAGGAAC
281	Cottidae	Radulinopsis taranetzi	100	CACCGCGGTTATACGAGAGGCCCAAGTTGATAAAGACCGGCGTAAAGAGTGGTTAAGTCAAAACTCACACTAAAGCCAAACATCTTCAAGGCTGTTATACGCAACCGAAGACAGGAAGTTCAATCACGAAAGTGGCTTTATCTGGTCTGAATCCACGAAAGCTAAGGAAC
282	Cottidae	Triglops scepticus	100	CACCGCGGTTATACGAGAGGCCCAAGTTGACAAACACCGGCGTAAAGGGTGGTTAAGTTAAAACTCATACTAAAGCCAAACATCTTCAAGACTGTTATACGCAACCGAAGACAGGAAGTTCAACCACGAAAGTGGCTTTATCTGATCTGAACCCACGAAAGCTAAGGAAC
283	Hemitripteridae	Blepsias cirrhosus	100	CACCGCGGTTATACGAGAGGCCCAAGTTGATAACCACCGGCGTAAAGCGTGGTTAAGTTGAAACTCACACTAAAGTCAAACATCTTCAAGACTGTTATACGTAACCGAAGACAGGAAGTTCAACCACGAAAGTGACTTTATTTGATCTGAACCCACGAAAGCTACGGAAC
284	Hemitripteridae	Hemitripterus villosus	100	CACCGCGGTTATACGAGAGGCCCAAGTTGATAGCCACCGGCGTAAAGCGTGGTTAAGTTTAAACTCATACTAAAGCCAAACATCTTCAAGACTGTTATACGTAACCGAAGACAGGAAGTTCAACCACGAAAGTGGCTTTATCAAATCTGAACCCACGAAAGCTAAGGAAC
285	Agonidae	Bothragonus occidentalis	100	CACCGCGGTTATACGAGAGGCCCAAGTTGATAGCCACCGGCGTAAAGCGTGGTTAAGTTAAAAATCCCACTAAAGCCAAACATCTTCAAGACTGTTATACGTAACCGAAGACAGGAAGTTCAACCACGAAAGTGGCTTTATTTAAACTGAGCCCACGAAAGCTAAGGCAC
286	Agonidae	Brachyopsis segaliensis	99.96	CACCGCGGTTATACGAGAGGCCCAAGTTGATAGACACCGGCGTAAAGCGTGGTTAAGTTAAAACTCATACTAAAGTCAAACATCTTCAAGACTGTTATACGTAACCGAAGACAGGAAGTTCAACCACGAAAGTGACTTTACTTGATCTGACCCCACGAAAGCTAAGGAAC
287	Agonidae	Tilesina gibbosa	100	CACCGCGGTTATACGAGAGGCCCAAGTTGATAGACACCGGCGTAAAGCGTGGTTAAGTTAAAACTCATACTAAAGTCAAACATCTTCAAGACTGTTATACGTAACCGAAGACAGGAAGTTCAACCACGAAAGTGACTTTACTTGATCTGACCCCACGAAAGCTAAGAAAC
288	Cyclopteridae	Aptocyclus ventricosus	100	CACCGCGGTTATACGAGAGGCCCAAGTTGACAGACACCGGCGTAAAGAGTGGTTAAGTTAAAACTTAAACTAAAGACAAACATCTTCAAGACTGTTATACGTACCCGAAGACAGGAAACTCAACCACGAAAGTAACTTTATTTAATCTGACCCCACGAAAGCTACGGCAC
289	Cyclopteridae	Eumicrotremus awae	98.7	CACCGCGGTTATACGAGGGGCTCAAGTTGAAAGACACCGGCGTAAAGAGTGGTTAAGTAAAACTTAAACTAAAGACAAACATCTTCAAGACTGTTATACGTACCCGAAGACAGGAGGCCCAGCCACGAAAGTAACTTTATTTAATCTGACCCCACGAAAGCTACGGCAC
290	Liparidae	Liparis agassizii	100	CACCGCGGTTATACGAGAGGCCCAAGTTGAAAGACACCGGCGTAAAGCGTGGTTAAGCTAAAATTTAAATTAAAGTTAAACATCTTCAAGACTGTTATACGTACCCGAAGGCAGGAACCCCAATTACGAAAGTAACTTTATACAAGCTGAACCCACGAAAGCTATGGCAC
291	Liparidae	Liparis greeni	99.4	CACCGCGGTTATACGAGAGGCCCAAGTTGAAAGACACCGGCGTAAAGCGTGGTTAAGTTAAAATTTTAAGCTAAAGTTAAACATCTTCAAGACTGTTATACGTGTACGAAGACAGGAGCCTCAACTACGAAAGTGACTTTACACAAGCTGAATCCACGAAAGCTATGGCAC
292	Liparidae	Liparis miostomus	99.97	CACCGCGGTTATACGAGAGGCCCAAGTTGAAAGACACCGGCGTAAAGCGTGGTTAAGTTAAATTTAAGCTAAAGTTAAACATCTTCAAGACTGTTATACGTATCCGAAGATAGGAACCTCAATTACGAAAGTAACTTTACACAAGCTGAACCCACGAAAGCTATAGCAC
293	Liparidae	Liparis punctulatus	99.62	CACCGCGGTTATACGAGAGGCCCAAGTTGAAAGACACCGGCGTAAAACGTGATTAAGTTAAACTTAAACTAAAGTTAAACATCTTCAAGACTGTTATACGTACCCGAAGATAGGAGCCCCAACTACGAAAGTAACTTTATACAAACTGAACCCACGAAAGCTACAGCAC
294	Liparidae	Liparis sp cf cyclopus	98.11	CACCGCGGTTATACGAGAGGCCCGAGTTGAAAGACACCGGCGTAAAGCGTGGTTAAGTTAAAATTTAAACTAAAGTTAAACATCTTCAAGACTGTTATACGTATCCGAAGACAGGAACCCCAACTACGAAAGTGACTTTATACAAACTGAACCCACGAAAGCTATAGCAC
295	Liparidae	Liparis tanakae	100	CACCGCGGTTATACGAGAGACCCAAGTTGAAAGACACCGGCGTAAAGCGTGGTTAAGCTAAAATTTAAATTAAAGTTAAACACCTTCAAGACTGTTATACGTACCCGAAGGCAGGAACTTCAACCACGAAAGTAACTTTATACGAACTGAACCCACGAAAGCTATAGCAC
296	Liparidae	Liparis tessellatus	100	TACCGCGGTTATACGAGAGGCCCAAGTTGAAAGACACCGGCGTAAAGCGTGGTTAAGTTAAAATTTAAGCTAAAGTTAAACATCTTCAAGACTGTTATACGTATCCGAAGATAGGAGCCTCAATTACGAAAGTAACTTTATATAAGCTGAACCCACGAAAGCTATAGCAC
297	Latidae	Psammoperca waigiensis	100	CACCGCGGTTATACGAGAGACCCAAGTTGACAAATAACGGCGTAAAGCGTGGTTAAGGAACATATAAAATAAAGTCGAACCCTGTCAAAGCTGTCATACGCGTACGAGAGCATGAAGCCCAAATACGAAAGTAACTTTACTACCCCCGACGCCACGAAAGCCAAGAAAC
298	Lateolabracidae	Lateolabrax japonicus	100	CACCGCGGTTATACGAGAGGCCCAAGTTGATAGACACCGGCGTAAAGGGTGGTTAGGATAAAATTAAAGACTAAAGCCGAACACCTTCAAGGCTGTTATACGCACCCGAAAGTAAGAAGCTCAATCACGAAAGTGGCTTTACTCCTTCCGAATCCACGAAAACTAGGACAC
299	Lateolabracidae	Lateolabrax latus	99.95	CACCGCGGTTATACGAGGGGCCCAAGTTGATAGACACCGGCGTAAAGGGTGGTTAGGATAAAAATTAAAGACTAAAGCCGAACACCTTCAAGGCTGTTATACGCACCCGAAGGTAAGAAGCTCAATCACGAAAGTGGCTTTATTCCCACCGAACCCACGAAAGCTACGACAC
300	Lateolabracidae	Lateolabrax sp	100	CACCGCGGTTATACGAGGGGCCCAAGTTGATAGACACCGGCGTAAAGGGTGGTTAGGATAAAATTGAAGACTAAAGCCGAACACCTTCAAGGCTGTTATACGCACCCGAAAGTAAGAAGCTCAATCACGAAAGTGGCTTTACTCCTTCCGAACCCACGAAAGCTGGGGCAC
301	Epinephelidae	Cephalopholis argus	99.93	TACCGCGGTTATACGAGAGGCCCAAGTTGACAGACACCGGCGTAAAGAGTGGTTAAGGACAAATATTTCACTAAAGCTGAACACTTACAAAGCTGTCATACGCATCCGAGAGTAAGAAAAACAACTACGAAAGTGGCTTTATAACACCTGAACCCACGAAAGCCAAGACA
302	Epinephelidae	Cephalopholis urodeta	100	TACCGCGGTTATACGAGAGGCCCAAGTTGATAAGCATCGGCGTAAAGAGTGGTTAAGGTTAAGTAAACACTAAAGCTGAACGCTTACAAGGCTGTTATACGCACCCGAAAGTAAGAAGTACAACCACGAAAGTGGCTTTATTACACCTGAACCCACGAAAGCCAAGGCAC
303	Serranidae	Chelidoperca hirundinacea	100	CACCGCGGTTATACGAGAGACTCTAGTTGATAGACTGCGGCGTAAAGCGTGGTTAAGATTTATTCGCACTAAAGCCGAATCCCCTCAAAGCTGTTATACGCCCTCGAAGGAAAGAAGCTCATTAACGAAAGTGGCTTTATTACCCCTGAACCCACGAAAGCTAAGAAAC
304	Epinephelidae	Epinephelus akaara	99.9	TACCGCGGTTATACGAGAGGCCCAAGTTGACAGGCTCCGGCGTAAAGCGTGGTTAAGGAACAACAAACACTAAAGCCGAACACTTACTAAGCTGTTATACGCTTACGAAAGTAAGAAGCCCATTCACGAAGGTGGCTTTACTATACCTGAGCCCACGAAAGCTAAGACAC
305	Epinephelidae	Epinephelus areolatus	99.91	TACCGCGGTTATACGAGAGGCCCAAGTTGATAGGCTCCGGCGTAAAGCGTGGTTAAGGGATGATTAATACTAAAGCCGAACGCTTACTAGGCTGTTATACGCTTTACGAAAGTAAGAAGTACATCCACGAAGGTGGCTTTATTTTACCTGAACCCACGAAAGCCAAGGTAC
306	Epinephelidae	Epinephelus awoara	100	TACCGCGGTTATACGAGAGGCCCAAGTTGACAGGCTCCGGCGTAAAGCGTGGTTAAGGAACAACAAACACTAAAGCCGAACACTTACTAAGCTGTTATACGCTTACGAAAGTAAGAAGCTCATTCACGAAGGTGGCTTTATTACACCTGAACCCACGAAAGCCAAGACAC
307	Epinephelidae	Epinephelus fasciatus	99.83	TACCGCGGTTATACGAGAGGCCCAAGTTGATAAGCTCCGGCGTAAAGCGTGGTTAAGGACTAAAACACACTAAAGCCGAACGCTTACTAGGCTGTTATACGCTTACGAAAGTAAGAAGCACATCCACGAAAGTAGCTTTACTACACCTGAACCCACGAAAGCCAAGATAC
308	Epinephelidae	Epinephelus hexagonatus	99.86	TACCGCGGTTATACGAGAGGCCCAAGTTGATAAGCTCCGGCGTAAAGCGTGGTTAAGGAAGAAAATACACTAAAGCCGAACGCTTGCTAGGCTGTTATACGCTTACGAAAGTAAGAAGCACACTCACGAAAGTGGCTTTATTACACCTGAACCCACGAAAGCCAAGATAC
309	Epinephelidae	Epinephelus howlandi	100	TACCGCGGTTATACGAGAGGCCCAAGTTGATAGGCTCCGGCGTAAAGCGTGGTTAAGGAACAATAAACACTAAAGCCGAACGCTTACTAGGCTGTTATACGCTTACGAAAGTAAGAAGCACATCTACGAAGGTAGCTTTATTTCCCCTGAACCCACGAAAGCCAAGACA
310	Epinephelidae	Epinephelus merra	100	TACCGCGGTTATACGAGAGGCCCAAGTTGACAGGCACCGGCGTAAAGCGTGGTTAAGGAACAAAACACACTAAAGCCGAACGCTTACTAGGCTGTTATACGCTTACGAAAGTAAGAAGCACATCCACGAAGGTGGCTTTATTACACCTGAACCCACGAAAGCCAAGATA
311	Epinephelidae	Epinephelus bruneus	100	TACCGCGGTTATACGAGAGGCCCAAGTTGACAAGCTCCGGCGTAAAGCGTGGTTAAGGAGTAATAAACACTAAAGCCGAACGCTTACTAGGCTGTTATACGCTCCCGAAAGTAAGAAGCACATCCACGAAGGTGGCTTTATTTTACCTGAACCCACGAAAGCCAAGGCAC
312	Epinephelidae	Epinephelus polyphekadion	100	TACCGCGGTTATACGAGAGGCTCAAGTTGATAGATCCCGGCGTAAAGAGTGGTTAAGATTAGGTCCGACACTAAAGCCGAACAACCTCAATGCTGTTATACGCATCCGAAGGTCAGAAGTACAACTACGAAAGTGGCTTCAACTACCTGAATCCACGAAAGCTAAGGCA
313	Epinephelidae	Epinephelus radiatus	100	TACCGCGGTTATACGAGAGGCCCGAGTTGACAGGCTCCGGCGTAAAGCGTGGTTAAGGAATGATAAACACTAAAGCTAAACGCTTACTCGGCTGTTATACGCTCCCGAAAGTAAGAAAATCGTCTACGAAAGTGGCTTTACTTTACCTGAACCCACGAAAGCCAAGGCAC
314	Epinephelidae	Epinephelus sp cf merra	96.33	CTACCGCGGTTATACGAGAGGCCCAAGTTGATAAGCCCCGGCGTAAAGCGTGGTTAAGGAACAAGACATACTAAAGCCGAACGCTTACTAGGCTGTTATACGCTTACGAAAGTAAGAAGCCCATCCACGAAGGTGGCTTTATTACACCTGAACCCACGAAAGCCAAGATAC
315	Epinephelidae	Epinephelus sp cf trimaculatus	98.2	TACCGCGGTTATACGAGAGACCCAAGTTGACAGGCTCCGGCGTAAAGCGTGGTTAAGGAATAACAAACACTAAAGCCGAACGCTTACTAGGCTGTTATACGCTTACGAAGGTAAGAAGCACACCCACGAAGGTGGCTTTATTTCCCCTGAACCCACGAAAGCCAAGACAC
316	Epinephelidae	Epinephelus tauvina	99.62	TACCGCGGTTATACGAGAGGCCCAAGTTGATGGGCTCCGGCGTAAAGCGTGGTTAAGGAGCAAAACATACTAAAGCCGAACGCTTACTAGGCTGTTATACGCTTACGAAAGTAAGAAGCACATCCACGAAGGTGGCTTTATTACACCTGAACCCACGAAAGCCAAGATAC
317	Epinephelidae	Epinephelus trimaculatus	100	TACCGCGGTTATACGAGAGACCCAAGTTGATAGGCTCCGGCGTAAAGCGTGGTTAAGGAATAATAAACACTAAAGCCGAACGCTTACTAAGCTGTTATACGCTTACGAAGGTAAGAAGCACACCCACGAAGGTGGCTTTATTTCCCCTGAACCCACGAAAGCCAAGACAC
318	Epinephelidae	Grammistes sexlineatus	99.94	TACCGCGGTTATACGAGAGGCTCAAGTTGATAGATCCCGGCGTAAAGAGTGGTTAAGATTAGGTCCGACACTAAAGCCGAACAACCTCAATGCTGTTATACGCATCCGAAGGTCAGAAGTACAACTACGAAAGTGGCTTTAACTACCTGAATCCACGAAAGCTAAGGCAC
319	Epinephelidae	Plectropomus laevis	100	TACCGCGGTTAAACGAGCGACTCAAGTTGATGGGTCACGGCGTAAAGGGTGGTTAGGATTGAATACAAACTAAAGCCGAACACTTGCAGAGCTGTTATACGCTTCCGAACGTAAGAAGGACATCTACGAAAGTGGCTTTAATACTCCTGAACCCACGAAAGCTAAGGTAC
320	Epinephelidae	Plectropomus leopardus	100	TACCGCGGTTAAACGAGCGACTCAAGTTGATGGGTCACGGCGTAAAGGGTGGTTAGGATTAAATACAAACTAAAGCCGAACACTTACAGAGCTGTTATACGCTTCCGAACGTAAGAAGAACATCTACGAAAGTGGCTTTAATACTCCTGAACCCACGAAAGCTAAGGTAC
321	Serranidae	Pseudanthias sp	87.7	CACCGCGGTTATACGAGAGGCCCAAGTTGATAGCCGCCGGCGTAAAGCGTGGTTAAGATAACATAAGTATTAAAGCCGAATGCAAACTATACTGTCATACGACTCGATCGATAGAAGCTCAATTACGAAAGTAGCTTTATTAGTCTGACTCCACGGAAGCCAGGGCAC
322	Serranidae	Pseudanthias squamipinnis	98.8	CACCGCGGTTATACGGGGAGCCCAAGTTGATAGCCTCCGGCGTAAAGCGTGGTTAAGATAAAATTAAAGTAAAGCAGAACGCAAACTAAGCTGTTATACGCATTTGAAAGTAGAAGCCCAATTACGAAAGTAGCTTTATACAACTGACCCCACGAAAGCCAGGGCAC
323	Epinephelidae	Pseudogramma polyacantha	100	TACCGCGGTTAGACGAGAGGCCCAAGTTGATAGACTCCGGCGTAAAGAGTGGTTAAGATAACAAAAATACTAAAGCCAAATAGCTACAGGGCTGTTATACGCATCCGACAGCTAGAGGCCCAACCACGAAAGTCGCTTTACTTTACTGAACCCACGAAAGCCAAGGAAC
324	Epinephelidae	Pseudogramma sp1	91.1	TACCGCGGTTAGACGAGAGGCCCAAGTTGACAGACCCCGGCGTAAAGAGTGGTTAAGATAATCAATATACTAAAGCCGAATAGCTCCAGGGCTGTTATACGCATCCGAAAGCTAGAAGTTCAACCACGAAAGTTGCTTTACTATGCTGAACCCACGAAAGCCAAGGCAC
325	Serranidae	Sacura margaritacea	100	CACCGCGGTTATACGAGAGGCCCAAGTTGACAGCCACCGGCGTAAAGCGTGGTTAAGTTTAAAATTAATACTAAAGCCGAATGAACACAAAGCTGTTATACGCACTCGAAACCAGAAGCCCAATTACGAAAGTAGCTTTATATTAACTGAACCCACGAAAGCTAGGGCAC
326	Epinephelidae	Variola albimarginata	100	TACCGCGGTTATACGAGAGACCCGAGTTGATAGATACCGGCGTAAAGCGTGGTTAGAAGTAAGACGAACACTAGAGTCAAACATATACAGAGCTGTTATACGCTCCCGAATACAGGAAGAACACCCACGAAAGTGACTCTACGACACTTGAACCCACGAAAGCTAAGATAC
327	Pseudochromidae	Amsichthys sp	86.5	CACCGCGGTTATACGAGAGGCCCAAGCTGATAGTCTTCGGCGTAAAGGGTGGTTAAGAAATCAAAAAACTAAAGTCAAACATCCTCAAAATTGTAAAAAGTACTCGGGGACAGGAAGAACAGCAACGAAAGTGACTTTAACCAAACTCTGAAACCACGAAAGCTAAGAAAC
328	Pseudochromidae	Labracinus cyclophthalmus	100	CACCGCGGTTATACGAGTAGACCCAAGTTGACAGACTACGGCGTAAAGAGTGGTTAGGAGAAAAATATTAAACTAAAGTCGAAAATCTTCAAGACTGTAATACGTTCCCGAAGATATGAAGCCCCACCACGAAAGTGACTTTAACCCAATCTGAATCCACGAAAGCTGAGGCAC
329	Pseudochromidae	Labracinus sp	91.9	CACCGCGGTTATACGAGTAGGCCCAAGTCGACAGGATACGGCGTAGAGGGTGGTTAGGAAAAAAATAAAAAACTAAAGTCGAAAGTCTTCAAGTCTGTAATACGTTCCCGAAGATGTGAAGCCCCACCACGAAAGTGACTTTAACCTATTCTGAATCCACGAAAGCTGAGGCAC
330	Pseudochromidae	Pseudochromis cyanotaenia	99.95	CACCGCGGTTATACGAAAGGCCCAAGTTGACAGACCACGGCGTAAAGGGTGGTTAAGAAATATACAAAACTAAAGTCGAACGCCCCCCGTACTGTGATACGTTTATCTGGAGGTATGAAGCCCAACCACGAAAGTGACTTTACTATATCTGACCCCACGAAAACTGAGAAAC
331	Pseudochromidae	Pseudochromis marshallensis	100	CACCGCGGTTATACGAGAGGCCCAAGTTGATAAACTACGGCGTAAAGGGTGGTTAAGAGATATCCATAAACTAAAGTCGAAAACCCCCCATTCTGTAATACGATATCCGGGGGTATGAAGCCCAGCCACGAAAGTGACTTTACCACATCCGACCCCACGAAAGCTGAGAAAC
332	Pseudochromidae	Pseudochromis sp	83.7	CACCGCGGTTAAACGAAGAGCCCAAGTTGATAGTCCACGGCGTAAAGTGTGGTTAAGATATACCCTTAAACTAAAGTCGAACTCCCCCCATGCCGTTATACGCCACTCCGGAGGAATGAAGCCCAACCACGAAAGTGACTTTATCTTTTCTGACGCCACGAAAGCTGAGAAAC
333	Pseudochromidae	Pseudochromis sp cf tapeinosoma	93	CACCGCGGTTATACGAGAGGCCCAAGTTGACAGACCACGGCGTAAAGGGTGGTTAAGAGATGCTACAAAATAAAGTCGAACGCCCCCCGTACTGTGATACGTTCATCCGGGGGTATGAAGCCCAGCCACGAAAGTGACTTTACCACATCTGACTCCACGAAAGCTGAGAAAC
334	Pseudochromidae	Pseudochromis tapeinosoma	99.4	CACCGCGGTTATACGAGAGGCCCAAGTTGACAGACCACGGCGTAAAGGGTGGTTAAGAAATACTAAAAACTAAAGTCGAACGCCCCCCGTACCGTGATAAGTCCGTCCGGGGGTATGAAGCCCAACCACGAAAGTGACTTTATTATATCTGACTCCACGAAAGCTGAGGAAC
335	Plesiopidae	Acanthoplesiops psilogaster	100	CACCGCGGTTATACGAGAAGGCCCAAGTTGATGCACGTCGGCGTAAAGGGTGGTTAAAATAACAAAATACACTAAAGCCGAACGCTTTCAAGACTGTTATACGTTTACGAAAGTAAGAAGCTCAACTACAAAAGTGGCTTTATAACATTTGACTCCACGAAAGCTGGGAAAC
336	Plesiopidae	Calloplesiops altivelis	100	CACCGCGGTTATACGAGAGGCCCAAGTTGATACACGCGGCGTAAAGTGTGGTTAAGATAAGTTTCAAACTAAAGTCGAACGCCCCCAGAGCAGTAGTACGCTTCCGAGAGCAAGAAGCCCCCTCACGAAAGTAACTTTACACCATCTGACTCCACGAAAGCTGTGAAAC
337	Plesiopidae	Plesiops coeruleolineatus	99.85	CACCGCGGTTATACGACAGGCCCAAGTTAATAGACATCGGCGCAAAGCGTGGTTAAGAAAACTTTACAACTAAAGCCGAATGCTTTCACGACTGTCGTACGTCCCTGAAAGTAAGAAGCTCAACTACGAAAGTGGCTTTAATAGTTCTGACCCCACGAAAGTTGGGAAAC
338	Plesiopidae	Plesiops nakaharae	99.85	CACCGCGGTTATACGACAGGCCCAAGTTAATGGACATCGGCGCAAAGCGTGGTTAAGAAAACTTTACAACTAAAGCCGAATGCTTTCACGACTGTCGTACGTCCCTGAAAGTAAGAAGCTCAACTACGAAAGTGGCTTTAATAGTTCTGACCCCACGAAAGTTGGGAAAC
339	Plesiopidae	Plesiops sp	94.2	CACCGCGGTTATACGGCAGGCCCAAGTTAATAGACATCGGCGCAAAGCGTGGTTAAGAATAAACTTTACAACTAAAGCCGAATGCTTTCACGACTGTAACACGTCTCTGGAAGTAAGAAGCCCGACTACGAAAGTGGCTTTAATAGTTCTGACCCCACGAAAGTTGGGAAAC
340	Opistognathidae	Opistognathus iyonis	100	CACCGCGGTTATACGAGAGGCCCAAGTTGACAGACACTCGGCGTAAAGAGTGGTTAATAACAACTTAAACTAAAGCCGAACGCTCTCAGAACTGTTATACGTACTCGAGAGTAAGAAGCCCCACCACGAAAGTGGCTTTATCTAATTGACCCCACGAAAGCTGCGAAAC
341	Apogonidae	Apogon doryssa	100	CACCGCGGTTATACGGGAGGCCCAAGCTGACAGTCACCGGCGTAAAGAGTGGTTAATTAATCCTAAAAACTAAAGCCGAACGTCTCCAAAGTTGTTTAACACATTCGGAGATATGAAGCTCAACCACGAAAGTGGCTTTACACTCTTTGAACCCACGAAAGCTAGGGAAC
342	Apogonidae	Apogon kominatoensis	99.94	CCACCGCGGTTATACGGGAGGCCCAAGCTGACAGTCGCCGGCGTAAAGAGTGGTTAATTAATCCTAAAAACTAAAGCCGAACGTCTCCAAGGTTGTTTAACACATTCGGAGATATGAAGCTCAACCACGAAAGTGGCTTTACACTCTTTGAACCCACGAAAGCTAGGGAAC
343	Apogonidae	Apogon sp	91.8	CACCGCGGTTATACGGGAGGCCCAAGCTGACAGCCACCGGCGTAAAGAGTGGTTAATTACCATTAGATAAACTAAAGCCGAACGCCTCCAAGGTTGTTTAACACGTTTGGAGGTATGAAGACCAACCACGAAAGTGGCTTTACACTCTTTGAACCCACGAAAGCTAGGGAAC
344	Apogonidae	Apogon sp cf seminigracaudus	97	CCACCGCGGTTATACGGGAGGCCCAAGCTGACAGTCACCGGCGTAAAGAGTGGTTAATTAACCCCGAAACTAAAGCCGAACGTCTCCAAGGTTGTTTAACACATTCGGAGATATGAAGCTCAACCACGAAAGTGGCTTTACACTCTTTGAACCCACGAAAGCTAGGAAAC
345	Apogonidae	Apogon unicolor	100	CACCGCGGTTATACGAGAGGCCCAAGCTGACAGTCACCGGCGTAAAGAGTGGTTAATTACCCCCAAAACTAAAGCCAAACGTCTTCAAAGTTGTATAACACATCCGAAGATATGAAGTCCAACCACGAAAGTGGCTTTACACTCTTTGAACCCACGAAAGCTAGGGAAC
346	Apogonidae	Apogonichthyoides melas	100	CACCGCGGTTATACGAGAGGCCCAAGCTGACAGCTACCGGCGTAAAGAGTGGTTAATTCACCCCTATAAACTAAAGCCGAACATCTTCAAAGTTGTAAAACGCACTCGAAGACATGAAGATCTCTTACGAAAGTAGCTTTACACCCCTTGAACCCACGAAAGCTAGGAAAC
347	Apogonidae	Apogonichthyoides niger	99.4	TACCGCGGTTAAACGAGTGGCTCAAGCTGCCAGTTCCCGGCGTAAAGGGTGGTTAATGACTATAAAAACTAAAGCCGAACGCCTTTGATGCCGTCAAAAGCACCGTGAAGGTATGAAGCCCACCCACGAAAGTGGCTTTACAAACCATGAATCCACGAAAACTAGGGGGC
348	Apogonidae	Apogonidae sp	90	CACCGCGGTTATACGAGAGGCTCAAGCTGACAGTCCGCGGCGTAAAGAGTGGTTAATCTACTCCCAAAAACTAAAGCCGAACATCTCCAAAGTTGTTAAACACATTCGAAGAAATGAAGATCACCCACGAAAGTGGCTTTATACCCTTTGAGTCCACGAAAGCTAGGGAAC
349	Apogonidae	Apogonidae spp complex	90	CACCGCGGTTATACGAGAGGCCCAAGCTGATAGTCGCCGGCGTAAAGGGTGGTTAATTCTTTTCCAAAACTAAAGCCGTACATTTTCAAAGGTGTAGTACCCATTTGAAAGTATGAAGCCCGGTCACGAAAGTGGCTTTACACTATTTGAATCCACGAAAGCTAGGGAAC
350	Apogonidae	Cercamia eremia	99.4	CACCGCGGTTATACGAGAGGCCCAAGCTGACAATCAACGGCGTAAAGAGTGGTTAATAAACCCCAGAACTAAAGCCGAACGTCTACAAAGTTGTATAATACATTCGAAGATATGAAGACCAACCACGAAAGTGACTTTACATCCTTTGAACCCACGAAAGCTAGGGAAC
351	Apogonidae	Cheilodipterus quinquelineatus	99.3	CACCGCGGTTATACGAGAGGCCCAAGCTGACAATCGCCGGCGTAAAGAGTGGTTAATAATTTACACAATACTAAAGCCGAACATCTCCAAAGTTGTACAACACACTCGAAGATATGAAGAACAACCACGAAAGTAACTTTACACTCTTTGAACCCACGAAAGCTGGGGAAC
352	Apogonidae	Fowleria isostigma spp complex	90.7	AACCGCGGTTATACGAGTAGGCCCAAGTTAATAGATATCGGCGCAAAGCGTGGTTAAGAAAAATTCCTAAAACTAAAGCCGAATGCTTTCACGACCGTTATACGTCCCTGAAAGTAAGAAGTTCTACCACGAAAGTGGCTTTACAACTCTGACCCCACGAAAGATGGGAAAC
353	Apogonidae	Jaydia lineata	100	CACCGCGGTTATACGAGAGACCCAAGCTGACAGTCGCCGGCGTAAAGAGTGGTTAATTCACCCTAAAAAACTAAAGCCGAACATTTCCAAAGCTGTAAAACGCACTCGAAGACATGAAGACCAACCACGAAAGTAGCTTTACATCACTTGAATCCACGAAAGCTAGGAAA
354	Apogonidae	Nectamia fusca	99.89	CACCGCGGTTATACGAGAGGCCCAAGCTGACAGCTACCGGCGTAAAGAGTGGTTAATTTGCCCAATAAACTAAAGCCGAACATCTCCAAAGTTGTAAAACGCACTCGAAGATATGAAGCCCACCCACGAAAGTGGCTTTATAACTCTTGAACCCACGAAAGCTAGGAAAC
355	Apogonidae	Nectamia savayensis	100	CACCGCGGTTATACGAGAGGCCCAAGCTGACAGCTACCGGCGTAAAGAGTGGTTAATTCACCCCCACAAACTAAAGCCGAACATCTCCAAAGTTGTAAAACGCACTCGAAGGTATGAAGATCACCCACGAAAGTGGCTTTATAACCCTTGAACCCACGAAAACTAGGGAAC
356	Apogonidae	Ostorhinchus compressus	100	CACCGCGGTTATACGAGAGGCCCAAGCTGACAATTGCCGGCGTAAAGCGTGGTTAATAACCCCTTAACACTAAAGCCGAACATCTACAAAGTTGTACAACGCACTCGAAGATATGAAGACCAACCACGAAAGTGACTTTACACTCTTTGAACCCACGAAAGCTAGGAAAC
357	Apogonidae	Ostorhinchus cookii	99.56	CACCGCGGTTATACGAGAGGCCCAAGCTGACAGTTCCCGGCGTAAAGAGTGGTTAATTATCTTTCATACTAAAGCCGAACGTCTCCAAGGTTGTATAACACATTCGAAGACATGAAGACCTATCACGAAAGTGGCTTTACACTCTTTGAACCCACGAAAGCTAGGGAAC
358	Apogonidae	Ostorhinchus doederleini	99.96	CACCGCGGTTATACGAGAGGCCCAAGCTGACAATTGCCGGCGTAAAGAGTGGTTAATAACCCCACGACACTAAAGCCGAACATCTCCAAAGTTGTACAACGCACTCGAAGACATGAAGACCAACCACGAAAGTGACTTTACACTCTTTGAACCCACGAAAGCTAGGGAAC
359	Apogonidae	Ostorhinchus endekataenia	100	CACCGCGGTTATACGAGAGGCTCAAGCGGACAGTCGCCGGCGTAAAGAGTGGTTAATATTACAATAAACTAAAGCCGAACATCTTCAAAGTTGTTGAAAGCATTCGAAGACACGAAGACCTACTACGAAAGTGGCTTTACACTTTTTGACTCCACGAAAGCTAGGGAAC
360	Apogonidae	Ostorhinchus ishigakiensis	100	CCACCGCGGTTATACGAGAGGCTCAAGCGGACAGTCGCCGGCGTAAAGAGTGGTTAATATTACAATAAACTAAAGCCGAACATCTTCAAAGTTGTTGAAAGCATTCGAAGACACGAAGACCTACTACGAAAGTGGCTTTACACTTTTTGACTCCACGAAAGCTAGGGAAC
361	Apogonidae	Ostorhinchus kiensis	100	CACCGCGGTTATACGAGAGGCCCAAGCTGACAGTTGCCGGCGTAAAGAGTGGTTAATAGTTTTCTACACTAAAGCCGAACGTCTCCAAAGTTGTTTAATGCACCCGAAGACATGAAGACCAACTACGAAAGTGACTTTACACTCTTTGAACCCACGAAAGCTAGGAAAC
362	Apogonidae	Ostorhinchus notatus	99.99	CACCGCGGTTATACGAGAGGCCCAAGCTGACAGTTACCGGCGTAAAGAGTGGTTAATAGCCCTGCAATACTAAAGCCGAACATCTCCAAAGTTGTACAACACATTCGAAGACCTGAAGATCAACCACGAAAGTGACTTTACATTATTTGAACCCACGAAAGCTAGGGAAC
363	Apogonidae	Ostorhinchus novemfasciatus	99.31	CACCGCGGTTATACGAGAGGCCCAAGCTGACAGTCACCGGCGTAAAGAGTGGTTAATAACCCCATAATAATAAAGTCGAACATCTCCAAAGTTGTTTAATACATTCGAAGATATGAAGATCTACCACGAAAGTGACTTTACACTCTTTGAACCCACGAAAGCTAGGGAAC
364	Apogonidae	Ostorhinchus wassinki	100	CACCGCGGTTATACGAGAGGCCCAAGCTGACAGTCACCGGCGTAAAGAGTGGTTAATAAACCCACAAACTAAAGCCGAACGTCTCCAAAGTTGTAAAACGCATTCGAAGATATGAAGACCTACCACGAAAGTGGCTTTATACCCTTGAACCCACGAAAGCTAGGGAAC
365	Apogonidae	Ostorhinchus semilineatus	100	CACCGCGGTTATACGAGAGGCCCAAGCTGACAGCTACCGGCGTAAAGAGTGGTTAATAACCCCGCCATACTAAAGCCGAACATCTCCAAAGTTGTACAACGCACTCGAAGACATGAAGACCTGCCACGAAAGTGACTTTACACTCTTTGAACCCACGAAAGCTAAGAAAC
366	Apogonidae	Ostorhinchus sp cf rubrimacula	99.27	CACCGCGGTTATACGAGAGGCCCAAGCTGACAGTTACCGGCGTAAAGCGTGGTTAATAACCCCCCCCCCCGATACTAAAGCCGAACATCTGCAAAGTTGTTTAACGCACTCGAAGATATGAAGACCCACCACGAAAGTGACTTTATACCCTTGAAGCCACGAAAGCTAGGGAAC
367	Apogonidae	Ostorhinchus sp1	99.5	CACCGCGGTTATACGAGAGGCCCAAGCTGACAGTCGCCGGCGTAAAGAGTGGTTAATACCCTACTACACTAAAGCCGAACATCTCCAAAGTTGTCTAACACACTCGAAGACATGAAGACCTACCACGAAAGTGACTTTACACTCTTTGAATCCACGAAAGCTAGGAAAC
368	Apogonidae	Ostorhinchus sp2	97	CACCGCGGTTATACGAGAGGCCCAAGCTGACAGTCGCCGGCGTAAAGAGTGGTTAATACCTTACTACACTAAAGTCGAACATCTCTCAAAGTTGTATAACACACTCGAAGACATGAAGACCAACCACGAAAGTGACTTTACACTCTTTGAACCCACGAAAGCTAGGAAA
369	Apogonidae	Pristiapogon kallopterus	100	CACCGCGGTTAAACGGGAGGCCCAAGCTGACAGTCGCCGGCGTAAAGAGTGGTTAATAGACCTACAAAACTAAAGCCGAACATCTCCAAAGTTGTAAAATGCACTCGAAGATATGAAGACCAACCACGAAGGTGGCTTTACATTCTTTGAACCCACGAAAGCTAGGGAAC
370	Apogonidae	Pristicon trimaculatus	100	CACCGCGGTTATACGAGAGGCCCAAGCTGACAGTTACCGGCGTAAAGAGTGGTTAAATTTATCAACAAAACTAAAGCCGAACGTCTCCAAAGTTGTACAACGCACTCGAAGATATGAAGATCAACCACGAAAGTGGCTTTACACTCTTTGAACCCACGAAAGCTAGGGAAC
371	Apogonidae	Rhabdamia gracilis	99.4	CACCGCGGTTATACGAGAGGCCCAAGCTGACAGTTAACGGCGTAAAGAGTGGTTAATACACACACAAAATAAAGCCGAACATCTTCAAAGTTGTATAACGCACTCGAAGACATGAAGATCAGCCACGAAAGTGGCTTTACATAACTTGAACCCACGAAAGCTAGGAAAC
372	Apogonidae	Rhabdamia sp cf spilota	94.2	CACCGCGGTTATACGGGTAGGCCCAAGCTGACGGTTTTCGGCGTAAAGAGTGGTTAATAGCCCGCGAAACAATAAAGCCAAACGTCTTCAAAGTTGTACAACGCACTCGAAGGCATGAAGATCAGCCACGAAAGTGGCTTTACATTACTTGAACCCACGAAAGCTAGGGAAC
373	Apogonidae	Taeniamia kagoshimanus	100	CACCGCGGTTATACGAGAGGCCCAAGCTGACAGTCCCCGGCGTAAAGAGTGGTTAATTACCCCACCAAACTAAAGCCGAACATCTCCAAAGTCGTACAACGCACTCGAAGATATGAAGATCAACCACGAAAGTGACTTTACACTCTTTGAACCCACGAAAGCTAGGGAAC
374	Apogonidae	Taeniamia zosterophora	100	CACCGCGGTTATACGAGAGGCCCAAGCTGACAGTTCCCGGCGTAAAGAGTGGTTAATAACCCCACCAGACTAAAGCCGAACATCTCCAAAGTTGTACAACGCACTCGAAGATATGAAGACCAACCACGAAAGTGACTTTACACTCTTTGAACCCACGAAAGCTAGGGAAC
375	Apogonidae	Zoramia leptacanthus	100	CACCGCGGTTATACGAGAGGCTCAAGCTGACAGTCGCCGGCGTAAAGGGTGGTTAATTTTCCACCAATACTAAAGCCGAACATTTCCAAAGTTGTATAACACATATCGGAAATATGAAGAACACCAACGAAAGTGGCTCTATATTCTTTGAACCCACGAAAGCTAGGAAAC
376	Sillaginidae	Sillago japonica	99.98	CACCGCGGTTATACGAGTTGGCTCAAGTTGATAGACGCGGCGTAAAGCGTGGTTAGGGGAATAACAACTAAAGTCGAATTGCCTCCTAGCAGTTATACGCTCACGAGGGCTTAGAAGCACAACCACGAAAGTAGCTTTAACAAACCTGACTCCACGAAAGCTAAGGCAC
377	Sillaginidae	Sillago parvisquamis	100	CACCGCGGTTATACGAGAGGCCCAAGTTGATAGACATCGGCGTAAAGAGTGGTTAAGAGAATATTAACTAGAGCCGAATACCCCTCCAGCTGTTATACGCAAGCGGGGGCTTAGAAGCACAATCACGAAGGTAGCTTTATGATACCTGAACCCACGAAAGCTAAGATAC
378	Sillaginidae	Sillago sp cf aeolus	95.8	CACCGCGGTTATACGAGAGGCCCAAGTTGATAGACGTCGGCGTAAAGAGTGGTTAAGAACATGTTATACTAAAGCCGAATACCCCCACAGCTGTTATACGCACTCGGAGGTAAGAAGCCCAATTACGAAAGTAGCTTTATTATACCTGAACCCACGAAAGCTAAGGCAC
379	Branchiostegidae	Branchiostegus japonicus	100	CACCGCGGTTATACGAGAGACCCAAGTTGTTAAATCACGGCGTAAAGAGTGGTTAAAATGTATTAAAAAATAGAGCCGAACACTTACAAAGTTGTTATAAGCACACGAAATTAAGAAGCCCAATCACGAAAGTGGCTTTATATAATTTGAACCCACGTAAGCTAGGACAC
380	Malacanthidae	Hoplolatilus sp cf fronticinctus	95.3	CACCGCGGTTAGACGAGGAGCCCTAGTTGTTAGAACACGGCGTAAAGTGTGGTTAGGACGCCTATTTACTAAAGCCGAACACTTACTTCAAGCAGTGTTATGCTCCCGAAAGTAAGAAGCCCAATTACGAAAGTAGCTTTATATTGTCCGAATCCACGTAAGCTAAGGCAC
381	Malacanthidae	Malacanthus brevirostris	100	CACCGCGGTTATACGAGGAACCCTAGTTGTTAGAACACGGCGTAAAGCGTGGTTAAGATGCCCAACGAACTAAAGCCGAACACTTACAAAGCTGTCATACGCATCCGAAAGTGAGAAGCCCACCAACGAAAGTGGCTTTATACCATTTGAACCCACGTAAGCTAAGACAC
382	Scombropidae	Scombrops boops	99.96	CACCGCGGTTATACGAGAGACCCAAGTTGATAGATACCGGCGTAAAGAGTGGTTAAGACAAATTAATAACTAAAGCCGAACCCCCTCAGAGCTGTTATACGCACCCGAGGGTAAGAAGTTCAATTACGAAAGTGGCTTTACACCACCTGAACCCACGAAAGCTATGATAC
383	Scombropidae	Scombrops sp	99.4	CACCGCGGTTATACGAGAGACCCAAGTTGATAGATACCGGCGTAAAGAGTGGTTAAGACAAATTAACAACTAAAGCCGAACCCCCTCAGAGCTGTTATACGCACCCGAGGGTAAGAAGTTCAATCACGAAAGTGGCTTTACACCACCTGAACCCACGAAAGCTATGATAC
384	Coryphaenidae	Coryphaena hippurus	100	CACCGCGGTTAGACGAATGACCCAAGTTGACAGAATACGGCGTAAAGGGTGGTTAGGGAATATTAATACTAAAGCCGAACACCTTCCAAGCTGTTATACGCTTATGAAGAACTGAAGCACAACTACGAAAGTGGCTTTAAAACACCTGAACCCACGAAAGCTAAGAAAC
385	Echeneidae	Echeneis naucrates	99.4	CACCGCGGTTATACGAGAGGCCCGAGTTGACAGATAACGGCGTAAAGCGTGGTTAAGGATATCCTAAACTAAAGCCGAATATCTCCAGGACTGTTATACGTTTCCGGAGAAACGAAGATCAACTACGAAAGTGGCTTTATAAAACCTGAATCCACGAAAGCTAAGAAAC
386	Carangidae	Alectis ciliaris	100	CACCGCGGTTATACGAGGGGCTCGAGTTGACAGACAACGGCGTAAAGAGTGGTTAAGGAAAATATTCAACTAAAGCGGAACGCCCTCACAGCTGTTATACGTTTCCGAGGGTATGAACCCCAACTACGAAAGTGGCTTTACACTACCTGAACCCACGAAAGCTAAGAAAC
387	Carangidae	Alepes vari	100	CACCGCGGTTATACGAGAGGCTCAAGTTGACAGACAACGGCGTAAAGCGTGGTTAGGATAACTTTTTTGACTAAAGCGGAACCTCCTCATAGCTGTTATACGCTTTCGAGGAAGTGAACCCCAACTACGAAAGTGGCTTTATTCAACCTGAACCCACGAAAGCTAAGAAAC
388	Carangidae	Ferdauia ferdau	100	CACCGCGGTTATACGAGAGGCTCAAGTCGACAGACGACGGCGTAAAGAGTGGTTAAGGAAAACATTTAACTAAAGCGGAACACCCTCATAGCTGTTATACGCTTCCGAGGGCATGAACCCCAACTACGAAGGTGGCTTTACACTACCTGAACCCACGAAAGCTAAGAAAC
389	Carangidae	Ferdauia orthogrammus	100	CCACCGCGGTTATACGAGAGGCTCAAGTCGACAGACAACGGCGTAAAGAGTGGTTAAGGAAAATATTTAACTAAAGCGGAACACCCTCATAGCTGTTATACGCTTCCGAGGGCATGAACCTCAACTACGAAGGTGGCTTTATACTACCTGAACCCACGAAAGCTAAGAAAC
390	Carangidae	Caranx ignobilis	100	CACCGCGGTTATACGAGAGGCTCAAGTTGACAGACAACGGCGTAAAGCGTGGTTAAGGAAAATATATTACTAAAGCGGAACCTCCCCCTAGCTGTTATACGCTTCCGAGGAAGTGAACTCCAACTACGAAAGTGGCTTTACCTAACCTGAACCCACGAAAGCTAAGAAAC
391	Carangidae	Caranx melampygus	99.98	CACCGCGGTTATACGAGAGGCTCAAGTTGACAGACAACGGCGTAAAGCGTGGTTAAGGAAAACATACAACTAAAGCGGAACCTCCTCCTAGCTGTTATACGCTTCCGAGGAAGTGAACCCCAACTACGAAAGTGGCTTTATCTAACCTGAACCCACGAAAGCTAAGAAAC
392	Carangidae	Caranx papuensis	100	CACCGCGGTTATACGAGAGGCTCAAGTTGACAGACAACGGCGTAAAGCGTGGTTAAGAAAAACATACAACTAAAGCGGAACCTCCTCCTAGCTGTTATACGCTTCCGAGGAAGTGAACCCCAACTACGAAAGTGGCTTTATCTAACCTGAACCCACGAAAGCTAAGAAAC
393	Carangidae	Caranx sexfasciatus-tille spp complex	99.87	CACCGCGGTTATACGAGAGGCTCAAGTTGACAGACAACGGCGTAAAGCGTGGTTAAGGAAAATATGTAACTAAAGCGGAACCTCCTCCTAGCTGTTATACGCTTCCGAGGAAGTGAACCCCAACTACGAAAGTGGCTTTATCCAACCTGAACCCACGAAAGCTAAGAAAC
394	Carangidae	Decapterus macarellus	100	CACCGCGGTTATACGAGAGGCTCAAGTTGACAGACAACGGCGTAAAGAGTGGTTAAGGAAAATATTCAACTAAAGCGGAACCCCCTCATTGCTGTCATACGCTTCCGAGAGGATGAACCCCAACTACGAAGGTGGCTTTATAAAACCTGAACCCACGAAAGCTAAGAAAC
395	Carangidae	Decapterus macrosoma	100	CACCGCGGTTATACGAGAGGCCTAAGTTGACAGACAGCGGCGTAAAGAGTGGTTAAGGAAAACACAAAACTAAAGCCGAACGCCTTCAGAACTGTCATACGTTTTCGAAGGTATGAAGCCCAACCCCGAAAGTGGCTTTACCCCCCCCCCCCCTGAACCCACGAAAGCTAAGAAAC
396	Carangidae	Decapterus maruadsi	100	CACCGCGGTTATACGAGAGGCTCAAGTTGACAGACAACGGCGTAAAGAGTGGTTAAGGAAAATACTCAACTAAAGCGGAACCCCCTCATCGCTGTCATACGCTTCCGAGAGGATGAACCCCAACTACGAAGGTGGCTTTATAAAACCCGACCCCACGAAAGCTAAGAAAC
397	Carangidae	Decapterus muroadsi	100	CACCGCGGTTATACGAGAGGCTCAAGTTGACAGACGACGGCGTAAAGAGTGGTTAAGGAAAATATTCAACTAAAGCGGAACCCCCTCATTGCTGTCATACGCTTCCGAGAGGATGAACCCCAACTACGAAGGTGGCTTTATAAAACCCGAACCCACGAAAGCTAAGAAAC
398	Carangidae	Decapterus tabl	100	CACCGCGGTTATACGAGAGGCTCAAGTTGACAGACAACGGCGTAAAGAGTGGTTAAGGAAAACATCCAACTAAAGCGGAACCCTCTCACTGCTGTTATACGCTTCCGAGAGGATGAACCACAACTACGAAGGTGGCTTTATAAAACCCGAACCCACGAAAGCTAAGAAAC
399	Carangidae	Elagatis bipinnulata	100	CACCGCGGTTATACGAGAGGCTCAAGTTGACAGACAACGGCGTAAAGAGTGGTTAAGGAAAATACCAAACTAAAGTCGAACATCCTCAGAGCTGTTATACGCTTCCGAAGATATGAAGTTCAACCACGAAAGTGACTTTACTACCCCTGAACCCACGAAAGCTAAGGAAC
400	Carangidae	Kaiwarinus equula	100	CACCGCGGTTATACGAGAGGCTCAAGTTGACAGACAACGGCGTAAAGAGTGGTTAAGGAACATATTTAACTAAAGCGGAACATCCTCACAGCTGTCATACGCTTCCGAGGGAATGAACCCCAACTACGAAAGTGGCTTTACTTAGCCTGAACCCACGAAAGCTAAGGAAC
401	Carangidae	Pseudocaranx dentex	99.4	CACCGCGGTTATACGAGAGGCTCAAGTTGACAGACAACGGCGTAAAGAGTGGTTAAGGAAAATATTTAACTAAAGCGGAACATCCTCATAACTGTCATACGCTTCCGAGGAAATGAACTCCAACTACGAAGGTGGCTTTACTTAACCTGAACCCACGAAAGCTAAGAAAC
402	Carangidae	Pseudocaranx sp cf dentex	96.34	CACCGCGGTTATACGAGGGGCTCAAGTTGACAGACAACGGCGTAAAGAGTGGTTAAGGAAAATATTTAACTAAAGCGGAACATCCTCATAACTGTCATACGCTTCCGAGGAAATGAACCCCAACTACGAAAGTGGCTTTACTTAACCTGAGTCCACGAAAGCTAAGAAAC
403	Carangidae	Scomberoides lysan	99.9	CACCGCGGTTAGACGAGCAGGCCCAAGTTGATAGTTCACGGCGCAAAGGGTGGTTAGGGAAAACAAAGACTAAAGTCGAACTAACTCATTACTGTGATAAGCCCATATGATAAAATGAAGCCCGCCCACGAAAGTGACTTTATTAACCCTGAACCCACGAAAGCTAAGAAA
404	Carangidae	Selar crumenophthalmus	99.91	CACCGCGGTTATACGAGAGGCTCAAGTTGATAGACAGCGGCGTAAAGAGTGGTTAAGGAAAATATTAAATTAAAGCGGAAAGCCCTCAATGCTGTTATACGCCTTCGAAGAGACTGAACCACAACTACGAAAGTGGCTTTATTTAACCTGAACCCACGAAAGCTAAGAAAC
405	Carangidae	Seriola aureovittata	100	CACCGCGGTTATACGAGAGGCCTAAGTTGACGGACAGCGGCGTAAAGAGTGGTTAAGGAAAACACAAAACTAAAGCCGAACGCCTTCAGAACTGTCATACGTCTTCGAAGGTATGAAGCCCAACCACGAAAGTGGCTTTATCCCTCCTGAACCCACGAAAGCTAAGAAAC
406	Carangidae	Seriola dumerili	99.95	CACCGCGGTTATACGAGAGGCCTAAGTTGACAGACAGCGGCGTAAAGAGTGGTTAAGGAAAACGCAAAACTAAAGCCGAACGCCTTCAGAACTGTTATACGTCTTCGAAGGTATGAAGCCCAACCACGAAAGTGGCTTTATCCCTCCTGAACCCACGAAAGCTAAGGAAC
407	Carangidae	Seriola quinqueradiata	99.44	CACCGCGGTTATACGAGAGGCCTAAGTTGACAGACAGCGGCGTAAAGAGTGGTTAAGGAAAACACAAAACTAAAGCCGAACGCCTTCAGAACTGTCATACGTTTTCGAAGGTATGAAGCCCAACCACGAAAGTGGCTTTATCCCCCCCCCCTGAACCCACGAAAGCTAAGAAAC
408	Carangidae	Seriola rivoliana	100	CACCGCGGTTATACGAGAGGCCTAAGTTGACAGACAGCGGCGTAAAGAGTGGTTAAGGAAAACACAAAACTAAAGCCGAACGCCTTCAGAACTGTTATACGTCTTCGAAGGTATGAAGCCCAACCACGAAAGTGGCTTTACTTCCCCTGAACCCACGAAAGCTAAGGAAC
409	Carangidae	Trachinotus baillonii	99.92	CACCGCGGTTATACGAGTTGGCCCAAGTTGATAGACAACGGCGTAAAGAGTGGTTAAGGAAAACAAAAACTAAAGCCGAACATCTTCAAAGCTGTCATACGCTCCCGAAAATATGAAGCCCAACCACGAAAGTGACTTTATTCCACCTGAACCCACGAAAGCTAAGAAAC
410	Carangidae	Trachinotus blochii	99.88	CACCGCGGTTATACGAGTTGGCCCAAGTTGACAGACAACGGCGTAAAGAGTGGTTAAGGAAAATAAAAACTAAAGCCGAACACCTTCAAAGCTGTCATACGCTCCCGAAGATATGAAGCCCAACCACGAAAGTGACTTTACACTACCTGAACCCACGAAAGCTAAGAAAC
411	Carangidae	Trachurus japonicus	99.96	CACCGCGGTTATACGAGAGGCTCAAGTTGACAGACAACGGCGTAAAGAGTGGTTAAGGAAAACATTCAACTAAAGCGGAACCCCCTCATTGCTGTTATACGCTTCCGAGGGAATGAACCCCAACTACGAAGGTGGCTTTATATTAACCTGAACCCACGAAAGCTAAGAAAC
412	Leiognathidae	Aurigequula fasciata	100	CACCGCGGTTATACGAGAGGCCCAAATTGATAGTACTCGGCATAAAGCGTGGTAAAGGAAAAAAATAATAAGGCCGAACCCTTTCAAAGCTGTCATACGCAACCGAAAGAAAGAAGACCAACAACGAAAGTGGCTTTACCCTATCTGAACCCACGAAAGCTGGGAAAC
413	Leiognathidae	Equulites popei	99.7	CACCGCGGTTATACGAGAGGCCCAAATTGATAGTACTCGGCATAAAGTGTGGTTAAGTAAAAACGCCAATAAGGCCGAACTCTTTCAAGGCTGTTATACGCAACCGAAAGAAAGAAGATCAACAACGAAAGTGGCCTTAACCCAATCTGAGCCCACGAAAACTAGGACAC
414	Leiognathidae	Equulites rivulatus	100	CACCGCGGTTATACGAGAGACCCAAATTGATAGTACTCGGCATAAAGGGTGGTTAAGAAGAAACACGAATAAGGCCGAACTCTTTCAAGGCTGTTATACGCAACCGAAAGAAAGAAGATCAACAACGAAAGTGGCCTTAACTCAATCTGAACCCACGAAAACTAGGACAC
415	Leiognathidae	Nuchequula nuchalis	99.99	CACCGCGGTTATACGAGAGACCCAAATTGACAGTACCCGGCATAAAGTGTGGTTAAGAAATAAACACAATAAGGCCAAACTCTTTCAAGGCTGTTATACGCAACCGAAAGAAAGAAGATCAACAACGAAAGTGACCTTAGCCCAACCTGAACCCACGAAAGCTAGGAAAC
416	Lutjanidae	Aphareus rutilans	100	CCACCGCGGTTATACGAGAGACCCCAGTTGTTAAACGCCGGCGTAAAGAGTGGTTAAGGAGGACTTCAGAATAAAGCCGAACGCTTTCAGAGCTGTTATACGTATCCGAAAGTAAGAAGTTCAACCACGAAGGTGGCTTTACAATATAGCCTGACCCCACGAAAGCTATGACAC
417	Lutjanidae	Aprion virescens	100	CACCGCGGTTATACGGGTGACTCAAGTTGTTGGTCATCGGCGTAAAGAGTGGTTAAGACAAACTATATATTAAAGCCGAACGCCCTCAGAGCCGTTATACGCTTCCGAGGGTAAGAAGTCCAATCACGAAAGTGGCTTTATTGTGTCTGATCCCACGAAAGCTATGGCAC
418	Lutjanidae	Lutjanus argentimaculatus	99.85	CACCGCGGTTATACGAGAGACCCAAGTTGATAGACACCGGCGTAAAGAGTGGTTAAGATTTATTCAACACTAAAGCCGAACGCCCTCAGAGCTGTTATACGCACCCGAGGGTAAGAAGCCCAACCACGAAAGTGGCTTTAAACTATCCGAATCCACGAAAGCTATGACAC
419	Lutjanidae	Lutjanus bohar	100	CACCGCGGTTATACGAGAGACCCAAGTTGTTAGACACCGGCGTAAAGAGTGGTTAAGACCTGCCCTATAATACTAAAGCCGAACGCCCTCAGAGCTGTTATACGCATCCGAAGGTAAGAAGCCCAATCACGAAAGTGGCTTTATAATGTCTGAACCCACGAAAGCTATGATAC
420	Lutjanidae	Lutjanus decussatus	100	CACCGCGGTTATACGAGAGACCCAAGTTGTTAGATATCGGCGTAAAGAGTGGTTAAGATTCATACAAGACTAAAGCCGAACGCCCTCAGAGCCGTTATACGCACCCGAAGGTAAGAAGCCCAACCACGAAAGTGGCTTTATATTATCCGAACCCACGAAAGCTATGACAC
421	Lutjanidae	Lutjanus fulviflamma	99.88	CACCGCGGTTATACGAGAGACCCAAGTTGTTAGACATCGGCGTAAAGAGTGGTTAAGATTTATATAGGACTAAAGCCGAACGCCCTCAAAGCCGTTATACGCATCCGAAGGTAAGAAGCCCAACAACGAAAGTGGCTTTATGTTATCCGAATCCACGAAAGCTATGACAC
422	Lutjanidae	Lutjanus fulvus	100	CACCGCGGTTATACGAGAGACCCAAGTTGTTAGACACCGGCGTAAAGAGTGGTTAAGACTTAACTCAAAACTAAAGCCGAACGCCCTCAGAGCTGTTATACGCACCCGAAGGTAAGAAGCCCAACCACGAAAGTGGCTTTACGCCATCCGAGTCCACGAAAGCTATGATAC
423	Lutjanidae	Lutjanus malabaricus	100	CACCGCGGTTATACGAGAGACCCAAGTTGTTAGACACCGGCGTAAAGAGTGGTTAAGATTTCCTTTAATACTAAAGCCGAACGCCCTCAGAGTTGTTATACGCATCCGAAGGTAAGAAGCCCAATCACGAAAGTGGCTTTATAACATCCGAACCCACGAAAGCTATGGTAC
424	Lutjanidae	Lutjanus ophuysenii	100	CACCGCGGTTATACGAGAGACCCAAGTTGTTAGACATCGGCGTAAAGAGTGGTTAAGATTTATCCAGGACTAAAGCCGAACGCCCTCAGAGCCGTTATACGCACCCGAAGGTAAGAAGCCCAATCACGAAAGTGGCTTTACATTATCCGAACCCACGAAAGCTATGACAC
425	Lutjanidae	Lutjanus rivulatus	99.92	CACCGCGGTTATACGAGAGACCCAAGTTGTTAGACAACGGCGTAAAGAGTGGTTAAGATTTAATCAAGACTAAAGCCGAACGCCCTCAGAGCTGTTATACGCACCCGAAGGTAAGAAGCCCAACCACGAAAGTGGCTTTATATTATCCGAACCCACGAAAGCTATGACAC
426	Lutjanidae	Lutjanus russellii	99.88	CACCGCGGTTATACGAGAGACCCAAGTTGTTAGACATCGGCGTAAAGAGTGGTTAAGATTTATCTAAGACTAAAGCCGAACGCCCTCAGAGCCGTTATACGCACCCGAAGGTAAGAAGCCCAACCACGAAAGTGGCTTTATATTATCCGAACCCACGAAAGCTATGACAC
427	Lutjanidae	Lutjanus sp1 cf russellii	97.04	CACCGCGGTTATACGAGAGACCCGAGTTGTTAGACACCGGCGTAAAGAGTGGTTAAGATTTATCCAAGACTAAAGCCGAACGCCCTCAAAGCCGTTATACGCACCCGAAGGTAAGAAGCCCAACCACGAAAGTGGCTTTATATTTATCCGAACCCACGAAAGCTATGACA
428	Lutjanidae	Lutjanus sp2 cf russellii	96.9	CACCGCGGTTATACGAGAGACCCGAGTTGTTAGACACCGGCGTAAAGAGTGGTTAAGATTTATCCGAGACTAAAGCCGAACGCCCTCAGAGCCGTTATACGCACCCGAAGGTAAGAAGCCCAACCACGAAAGTGGCTTTATATTTATCCGAACCCACGAAAGCTATGACAC
429	Lutjanidae	Macolor niger	100	CACCGCGGTTATACGAGAGACCCGAGTTGTTAGACACCGGCGTAAAGAGTGGTTAAGATTGCACCTAACACTAAAGCCGAACGCCCTCAAAGCTGTTATACGCATCCGAAGGTAAGAAGCCCAACCACGAAAGTGGCTTTATAACATCTGAATCCACGAAAGCTATGACAC
430	Lutjanidae	Paracaesio xanthura	100	CACCGCGGTTATACGAGAGACCCAAGTTGTTAGATGCCGGCGTAAAGGGTGGTTAAGATAAATTAAAGACTAAAGCCGAACGCCCTCAGAGCTGTTATACGTTCCCGAGAGTAAGAAGTCCAACTACGAAAGTGGCTTTATAACATCTGAACCCACGAAAGCTATGACAC
431	Caesionidae	Caesio caerulaurea	99.95	CACCGCGGTTATACGAGAGACCCGAGTTGATAGACACCGGCGTAAAGAGTGGTTAAGACTTTACTTAACACTAAAGCCGAACGCCCTCAGAGCTGTTATACGCATCCGAAGGTAAGAAGCCCAACCACGAAAGTGGCTTTATAACATCTGAATCCACGAAAGCTATGATA
432	Caesionidae	Caesio lunaris	100	CACCGCGGTTATACGAGAGACCCAAGTTGATAGTCACCGGCGTAAAGAGTGGTTAAGACAACACTTAACACTAAAGCCGAACGCCCTCAGAGCTGTTATACGCATCCGAAGGTAAGAAGCCCAACCACGAAAGTGGCTTTATAACATCTGAATCCACGAAAGCTATGATAC
433	Caesionidae	Caesio teres	100	CACCGCGGTTATACGAGAGACCCGAGTTGATAGTCACCGGCGTAAAGAGTGGTTAAGACTACACTTAGCACTAAAGCCGAACGCCCTCAGAGCTGTTATACGCATCCGAAGGTAAGAAGCCCAACCACGAAAGTGGCTTTATAACATCTGAATCCACGAAAGCTATGACAC
434	Caesionidae	Pterocaesio marri	99.8	CACCGCGGTTATACGAGAGACCCAAGTTGATAGTTACCGGCGTAAAGAGTGGTTAAGACTACACCTAGCACTAAAGCCGAACGCCCTCAGAGCTGTTATACGCATCCGAAGGTAAGAAGCCCAATCACGAAAGTGGCTTTATAACATCTGAATCCACGAAAGCTATGACAC
435	Caesionidae	Pterocaesio sp cf marri	99.8	CACCGCGGTTATACGAGAGACCCAAGTTGATAGTTACCGGCGTAAAGAGTGGTTAAGACTACACCTAACACTAAAGCCGAACGCCCTCAGAGCTGTTATACGCATCCGAAGGTAAGAAGCCCAATCACGAAAGTGGCTTTATAACATCTGAATCCACGAAAGCTATGACAC
436	Caesionidae	Pterocaesio tile	99.9	CACCGCGGTTATACGAGAGACCCAAGTTGATAGACACCGGCGTAAAGAGTGGTTAAGACTTACTTAACACTAAAGCCGAACGCCTTCAGAGCTGTTATACGCATCCGAAGGTAAGAAGCCCAACTACGAAAGTGGCTTTACAACATCTGAATCCACGAAAGCTATGATA
437	Caesionidae	Pterocaesio trilineata	99.8	CACCGCGGTTATACGAGAGACCCAAGTTGATAGTTGCCGGCGTAAAGAGTGGTTAAGACTATACCTAACACTAAAGCCGAACGCCCTCAGAGCTGTTATACGCATCCGAAGGTAAGAAGCCCAATCACGAAAGTGGCTTTATAACATCTGAATCCACGAAAGCTATGACAC
438	Gerreidae	Gerres equulus-oyena spp complex	99.99	CACCGCGGTTATACGAAAGGCCCAAGTTGACCACCACCGGCGTAAAGCGTGGTTAGGTTTATGTACAATATGACTAAAGTCGAACTCCTTCAAGGCCGTTTAACGTGTTCGAAAGGGAGAAGCACAACTACGAAAGTGACTTTACAAACCTGACTCCACGAAAGCTAAGGCAC
439	Gerreidae	Gerres erythrourus	100	CACCGCGGTTATACGAGAGGCCCAAGTTGACAACTATCGGCGTAAAGCGTGGTTAAGGCCCAACTGAAAACTAAAGTCGAACTCCTTCAAGACCGTTTAACGTGTTCGAAACGGAGAAGCCCAACTACGAAAGTGACTTTACCAACCTGACCCCACGAAAGCTATGGCAC
440	Gerreidae	Gerres filamentosus	100	CACCGCGGTTATACGAGAGGCCCAAGTTGACAGCTACCGGCGTAAAGCGTGGTTAAGGCGTGACTATTACTAAAGTCGAACTCCTTCAAGACCGTTGAACGTATTCGATACGGAGAAGCCCAACTACGAAAGTGACTTTACAAACCTGACCCCACGAAAGCTATGGCAC
441	Gerreidae	Gerres oblongus	100	CACCGCGGTTATACGAGAGGCCCAAGTTGACAGCCCCCGGCGTAAAGCGTGGTTAAGGCCCAACAAAGACTAAAGTCGAACTCCTTCAAGGCCGTTTAACGTGTTCGAAACGGAGAAGCTCAACTACGAAAGTGACTTTACAAACCTGACCCCACGAAAGCTATGGCA
442	Gerreidae	Gerres shima	98.8	CACCGCGGTTACACGAAAGGCCCAAGTTGACAGCCATCGGCGTAAAGCGTGGTTAGGGCCCTACCAAAAACTAAAGTCGAACTCCTTCAAGACCGTTTAACGTGTTCGAAACGGAGAAGCACAGCTACGAAAGTAACTTTATATACCTGACTCCACGAAAGCTAAGGTAC
443	Gerreidae	Gerres sp	95.8	CACCGCGGTTATACGAGAGGCCCGAGTTGACAGCTACCGGCGTAAAGCGTGGTTAAGGCCCAACCAGAAACTAAAGTCGAACTCCTTCAAGGCCGTTTAACGTGTTCGAAACGGAGAAGCCCAACTACGAAAGTGACTTTACAAACCTGACCCCACGAAAGCTATGGCAC
444	Gerreidae	Gerres sp cf oblongus	95.9	CACCGCGGTTATACGAGAGGCCCGAGTTGACAGCTACCGGCGTAAAGCGTGGTTAAGGCCCAACCAGAAACTAAAGTCGAACTCCTTCAAGGCCGTTTAACGTGTTCGAAACGGAGAAGCCCAACTACGAAAGTGACTTTACAAACCTGACCCCACGAAAGCTATGGCAC
445	Haemulidae	Diagramma pictum pictum	99.98	CACCGCGGTTATACGAGAGGCCCAAGTTGATAAGCATCGGCGTAAGGAGTGGTTAAGACAAATCAAATACTAAAGCCGAATACCTTCACAGCTGTCATACGCAACACGAAGGCTAGAAGTTCAACTACGAAAGTGGCTTTATAATATCTGAACCCACGAAAGCTATGGTAC
446	Haemulidae	Hapalogenys analis	100	CACCGCGGTTATACGAGAAGCCCAAGTTGTTAGATACCGGCGTAAAGTGTGGTTAAGACTTAAACCCTAAGACTAAAGCTGAATGCCTTCTAGGCCGTTATACGTACCTGAAAGTAAGAAAACCAATTACGAAAGTAGCTTTACTACTTCTGACTCCACGAAAGCCAGGAAAC
447	Haemulidae	Hapalogenys sennin	100	CACCGCGGTTATACGAGAGACCCAAGTTGTTAGACACCGGCGTAAAGTGTGGTTAAGATTTAAATATAAAGCTAAAGCCGAACACCCTCAAAGCTGTTATACGCACCCGAAGGTAAGAAGACCAATTACGAAGGTAGCTTTAACTCTGTCTGACTCCACGAAAGCCAGGAAAC
448	Haemulidae	Parapristipoma trilineatum	99.99	CACCGCGGTTAGACGAGCGACCCAAGTTGATAAACATCGGCGTAAAGCGTGGTTAAGACCAAATTAAGAACTAAAGCCGAACTACCTCAATGCAGTTATACGTGACCATCGAGACCTAGAAGTACAATTACGAAGGTGGCTTTATAAATCTGAACCCACGAAAGCTAAGGAAC
449	Haemulidae	Plectorhinchus chaetodonoides	100	CACCGCGGTTATACGAGAGGCCCAAGTTGATAAGCATCGGCGTAAGGAGTGGTTAAGACAAATCAAATACTAAAGCCGAATACCCTCACAGCTGTCATACGCAACACGAAGGTTAGAAGCTCAACTACGAAAGTGGCTTTATAACATCTGAACCCACGAAAGCTATGGTAC
450	Haemulidae	Plectorhinchus cinctus	99.96	CACCGCGGTTATACGAGAGGCCCAAGTTGATAAGCATCGGCGTAAAGAGTGGTTAAGACGAACCAGAAACTAAAGCCGAACACCCTCGCAGCTGTTATACGCAAATACGAAGGTCAGAAGCCCAACTACGAAAGTGGCTTTATATCATCTGAACCCACGAAAGCTAAGGCAC
451	Haemulidae	Plectorhinchus flavomaculatus	100	CACCGCGGTTATACGAGAGGCCCAAGTTGATAAGCACCGGCGTAAAGAGTGGTTAAGACAGACATAAGACTAAAGCCGAACACCCTCCTAGCTGTTATACGTTGACACGAGGACTAGAAGTTCAACTACGAAAGTGGCTTTACATTATCTGACCCCACGAAAGCTATGGTA
452	Haemulidae	Plectorhinchus gibbosus	99.6	CACCGCGGTTATACGAGAGGCCCAAGTTGATAAGCATCGGCGTAAAGAGTGGTTAAGACGAACCGAAAACTAAAGCCGAATACCCTCACAGCTGTTATACGCAAACACGAGAGTCAGAAGCTCACCTACGAAAGTGGCTTTATTACATCTGAACCCACGAAAGCTAAGGTAC
453	Haemulidae	Plectorhinchus lessonii	100	CACCGCGGTTATACGAGAGGCCCAAGTTGATAAGCATCGGCGTAAGGAGTGGTTAAGACAAATCAAATACTAAAGCCGAATACCCTCACAGCTGTCATACGCAACACGAGGGTTAGAAGTTCAACTACGAAAGTGGCTTTACAATATCTGAACCCACGAAAGCTATGGTAC
454	Haemulidae	Plectorhinchus lineatus	99.8	CACCGCGGTTATACGAGAGGCCCAAGTTGATAAGCATCGGCGTAAGGAGTGGTTAAGACAAATCAAATACTAAAGCCGAATGCCCTCACAGCTGTCATACGCAACACGAAGGTTAGAAGTTCAACTACGAAAGTGGCTTTACAACATCTGAACCCACGAAAGCTATGGTA
455	Haemulidae	Plectorhinchus picus	100	CACCGCGGTTATACGAGAGGCCCAAGTTGATAAGCATCGGCGTAAGGAGTGGTTAAGACAAATCAAATACTAAAGCCGAATACCCTCACAGCTGTCATACGCAACACGAAGGTTAGAAGCTCAACTACGAAAGTGGCTTTACAATATCTGAACCCACGAAAGCTATGGTAC
456	Haemulidae	Plectorhinchus unicolor	100	CACCGCGGTTATACGAGAGGCCCAAGTTGATAAGCATCGGCGTAAAGAGTGGTTAAGACAGACATTAAACTAAAGCCGAATACCCTCACAGCTGTCATACGCAACACGAGGGCTAGAAGCTCAGCTACGAAAGTGGCTTTACATTATCTGAATCCACGAAAGCTACGGTAC
457	Haemulidae	Pomadasys sp	100	CACCGCGGTTATACGAGAGGCCCAAGTTGATAATTACCGGCGTAAAGAGTGGTTAAGATTAATTACAAAACTAGAGCCGAAAGCCCCCACAGCTGTTATACGCAATCGAGGGTAAGAAGCCCAATTACGAAAGTAGCTCTACACCGTCTGACTCCACGAAAGCTAGGGCAC
458	Nemipteridae	Nemipterus bathybius	100	CCACCGCGGTTATACGAGGGACTCGAGTTGACAATCCCCGGCGTAGAGCGTGGTTAAACATATTTGCAAACTAAAGCCGAAAACATTCACAGCAGTCATACGCATGAAAGTAATAAGCCCACTTACGAAGGTAGCTTTACAATATTTTGAACCCACGAAAACTGGGAAAC
459	Nemipteridae	Parascolopsis inermis	100	CACCGCGGTTATACGAGAAACTCAAGTTGATGGTCATCGGCGTAAAGCGTGGTTAAGATATATTTATAAACTAAAGCCGAAAGCCTTCAGAGCAGTTATACGTTTCCGAAAGTAAGAAGCCCTTTCACGAAAGTAGCTTTACAATATTTTGACCCCACGAAAACTGGGACAC
460	Nemipteridae	Scolopsis lineata-bilineata spp complex	100	CCGCCGCGGTTATACGGGAGACCCAAGGTGACAGTCACCGGCGTAAAGCGTGGTTAGAACATTTTTATTTAAACTAAAGCCGAAAACCTTCACAGCAGTCGCACGCTTACGAAAGTAAGAAGCCCAATCACGAAAGTAGCTTTACAATATTTTGACCCCACGAAAACTGGGAAAC
461	Nemipteridae	Scolopsis monogramma	100	CGCCGCGGTTACACGAGGAACCCAAGGTGACAGTCATCGGCGTAAAGCGTGGTCAGAAATACTCAAATAAAACTAAAGCCGAAAGCCTTCATAGCTGTTGTACGCTTACGAAAACAGGAAGCCCAATCACGAAAGTAGCTTTATGACATTTTGACTCCACGAAAGCTGGGAAAC
462	Nemipteridae	Scolopsis sp	93.1	CCGCCGCGGTTATACGGGAAACCCAAGGTGATGGTCATCGGCGTAAAGCGTGGTTAGAATATTTTCACCTAAACTAAAGCCGAAAGCCTTCATAGCAGTCGTACGCTTCCGAAAGTAAGAAGCCCAATCACGAAAGTAGCTTTATGAAATTTTGACTCCACGAAAACTGGGGCAC
463	Lethrinidae	Gnathodentex aureolineatus	100	CACCGCGGTTATACGAGAGGCCCAAGTTGATAGACACTCGGCGTAAAGTGTGGTTAAGATTAATTAATATCTAAAGTCGAATGCCTACAGAGCTGTTGAAAGCCCCCGAAGGTAAGAAGCCCAACCACGAAAGTGACTTTATTACTACTGAACCCACGAAAGCTATGGTAC
464	Lethrinidae	Gymnocranius griseus	100	CGCCGCGGTTATACGGAAGACCCAAGTTGACAGACATTCGGCGTAAAGCGTGGTTAAGATTTACCCACTTCTAAAGTCGAACACCTACAGAACTGTTATACGTTTCCGAAGGAGAGAAGCCCATCCACGAAAGTGACTTTACCACATCTGAACCCACGAAAGCTATGACAC
465	Lethrinidae	Lethrinus atkinsoni	99.9	CACCGCGGTTATACGAGAGGCCCAAGTTGATGACAACCGGCGTAAAGAGTGGTTAAGATTAGTCTTCCATTAAAGTCGAATATCTTCAAGGCTGTTATACGCACCCGAAGACTAGAAGCCCAACTACGAAAGTGACTTTATTTTATCTGACCCCACAAAAGCTAGGGCAC
466	Lethrinidae	Lethrinus genivittatus	100	CACCGCGGTTATACGAGCGACCCAAGTTGACAACCATCGGCGTAAAGAGTGGTTAAGACCCCCAGCCATTAGAGTCGAATATCTTCAAGGCTGTTATACGCACCCGAAGACTAGAAGCCCAACTACGAAAGTGACTTTATCTTATCTGATGCCACGAAAGCTAGGGTAC
467	Lethrinidae	Lethrinus harak	99.97	CACCGCGGTTATACGAGAGGCCCAAGTTGACAACCATCGGCGTAAAGAGTGGTTAAGATGGCCCTTCCATTAAAGTCGAATATCTTCAAGGCTGTTATACGCACCCGAAGACTAGAAGCCCAACTACGAAAGTGACTTTATCTTATCTGACCCCACAAAAGCTAGGGCAC
468	Lethrinidae	Lethrinus nebulosus	100	CACCGCGGTTATACGAGAGGCCCAAGTTGACAACCATCGGCGTAAAGAGTGGTTAAGATTACCCTTCCATTAAAGTCGAATATCTTCAAGGCTGTTATACGCACCCGAAGACTAGAAGCCCAACTACGAAAGTGACTTTATTTTATCTGACCCCACAAAAGCTAGGGCAC
469	Lethrinidae	Lethrinus obsoletus	100	CACCGCGGTTATACGAGAGGCCCAAGTTGACAACCATCGGCGTAAAGAGTGGTTAAGATTAGCCCTCCATTAAAGTCGAATGTCTTCAAGGCTGTTATACGCACCCGAAGACTAGAAGCCCAGCTACGAAAGTGACTTTATCTTATCTGACCCCACAAAAGCTAGGGCAC
470	Lethrinidae	Lethrinus olivaceus	99.4	CACCGCGGTTATACGAGAGGCCCAAGTTGATAGCTACCGGCGTAAAGAGTGGTTAAGATCCCCCCCCCGCATTAAAGCCGAATATCTTCAAGGCTGTTATACGCACCCGAAGACTAGAAGCCCAACTACGAAAGTGGCTTTATTTTATCTGATTCCACGAAAGCTAGGGCA
471	Lethrinidae	Lethrinus ornatus	98.3	CACCGCGGTTATACGAGAGGCCCAAGTTGACAACCGCCGGCGTAAAGAGTGGTTAAGATCCCCCCCCCATTAAAGTCGAATATCTTCAAGGCTGTTATACGCACCCGGAGACTAGAAGCCCAACTACGAAAGTGACTTTATCTTATCTGATGCCACAAAAGCTAGGGTAC
472	Lethrinidae	Lethrinus rubrioperculatus	100	CACCGCGGTTATACGAGAGACCCAAGTTGACAACCATCGGCGTAAAGAGTGGTTAAGATGCCCCCACATTAGAGTCGAATATCTTCAAGGCTGTTATACGCACCCGAAGACTAGAAGCCCAACTACGAAAGTGACTTTATTTCATCTGATTCCACGAAAGCTAGGGCA
473	Lethrinidae	Lethrinus xanthochilus	100	CACCGCGGTTATACGAGAGACCCAAGTTGACAACCATCGGCGTAAAGAGTGGTTAAGATACCCCCACATTAGAGTCGAATATCTTCAAGGCTGTTATACGCACCCGAAGACTAGAAGCCCAACTACGAAAGTGACTTTATTTTATCTGACCCCACGAAAGCTAGGGCAC
474	Sparidae	Acanthopagrus latus	100	CACCGCGGTTATACGGGAGGCCCAAGTTGTCAGAAGTCGGCGTAAAGGGTGGTTAAGAACAAGACTAAAATTAAAGCCGAACATCTTCCGAGCTGTTATACGCATCCGAAGGTAAGAAGCTCAACTACGAAAGTAGCTTTATACATTCTGAGTCCACGAGAGCTGAGATAC
475	Sparidae	Acanthopagrus schlegelii-sivicolus spp complex	100	CACCGCGGTTATACGGGAGGCCCAAGTTGCTAGGAGTCGGCGTAAAGGGTGGTTAAGAACAAAACTAAAATTAAAGTCGAACATCTTCCGAGCTGTTATACGCATCCGAAGGTAAGAAGCTCAAATGCGAAAGTAGCTTTATATCTTCTGAATCCACGAAAGCTGAGATAC
476	Sparidae	Acanthopagrus sp	94.1	CACCGCGGTTATACGGGAGGCCCAAGTTGTTAGAAGTCGGCGTAAAGGGTGGTTAAGAACAAAATTAAATTAAAGCCGAACATCTTCCGAGCTGTTATACGCTTTCGAAGATAAGAAGCTCAAATGCGAAAGTAGCTTTATACATTCTGAATCCACGAGAGCTGAGATAC
477	Sparidae	Dentex hypselosomus	100	CACCGCGGTTATACGGGAGGCCCAAGTTGTTAGAAATCGGCGTAAAGGGTGGTTAAGAACAAGCTTGACACTAAAGCCGAACGCCTTCCGGGCTGTTATACGCATCCGAAGGTAAGAAGTTCAATTACGAAAGTAGCTTTATATATTCTGACCCCACGAAAGCTAAGACAC
478	Sparidae	Evynnis tumifrons	100	CACCGCGGTTATACGGGAGGCCCAAGTTGTTAGAAATCGGCGTAAAGGGTGGTTAAGAGCAAGCTTAAAATTAAAGCCGAACGCCTTCTAGGCTGTTATACGCATCCGAAGGTAAGAAGCCCAATCACGAAAGTAGCTTTATATATTCTGACCCCACGAAAGCTAAGACAC
479	Sparidae	Pagrus major	99.98	CACCGCGGTTATACGGGAGGCCCAAGTTGTTAAAAATCGGCGTAAAGGGTGGTTAAGAGCAAGCTTAAAATTAAAGCCGAACGCCTTCTAGGCTGTTATACGCATCCGAAGGTAAGAAGCCCAATCACGAAAGTAGCTTTATATTTTCTGACCCCACGAAAGCTAAGATAC
480	Sparidae	Rhabdosargus sarba	100	CACCGCGGTTATACGGGTGGCCCAAGTTGTCAGAAGTCGGCGTAAAGGGTGGTTAAGAGCAAACTTAAGATTAAAGCCGAACACCTTCCAGACCGTTATACGTATCCGAAGGCAAGAAGCTCAATTACGAAAGTAGCTTTATATTTTCTGAACCCACGAAAGCTAAGGTAC
481	Polynemidae	Polydactylus plebeius	100	CACCGCGGTTATACGAGGGGCCCAAGTTGACAGTCCACGGCGTAAAGGGTGGTTAGGGAATTCTATTAAACTAAAGCCGAACGCTTACAAAGCTGTTATACGCACACGAAAGTAAGAAGATCAACAACGAAAGTGGCTTTATTCACCCTGAACCCACGAAAGCTAAGGAAC
482	Polynemidae	Polydactylus sexfilis	100	CACCGCGGTTATACGAGAGGCCCGAGTTGACAGTCCACGGCGTAAAGGGTGGTTAGGGGATTCTATTAAACTAAAGCCGAACGCTTACAAAGCTGTTATACGCGCACGAAAGTATGAAGATCAACAACGAAAGTAGCTTTATTATACCTGAACCCACGAAAGCTAAGAGAC
483	Sciaenidae	Argyrosomus japonicus	100	CACCGCGGTTATACGAGAGGCCCAAGTCGATAGTCAGCGGCGTAAAGAGTGGTTAGAAGGAACCCGTTACTAAAGCCGAACACCCTCAAAGCTGTTATACGCACCCGAAGGTGAGAAGCCCATCCACGAAAGTGGCTTTACAACCTTGAATCCACGAAAGCTATGATAC
484	Sciaenidae	Atrobucca nibe	100	CACCGCGGTTATACGAGAGGCCCAAGTCGATAGTCAACGGCGTAAAGAGTGGTTAAAAAGAACCCGCAACTAAAGCCGAACGCCTTCAACACTGTTATACGTATCCGAAGGTAAGAAGCCCATTCACGAAAGTGGCTTTACAATTTTGAACCCACGAAAGCTAAGACAC
485	Sciaenidae	Nibea albiflora	100	CACCGCGGTTATACGAGAGGCCCAAGTTGATAGTCCACGGCGTAAAGAGTGGTTAGAGAACTCCCATTACTAAAGCCGAACCCCTTCAAGGCTGTTATACGCACACCGAAGAGGAGAAGCCCGCCCACGAAAGTGGCTTTACAATCTTGAACCCACGAAAGCTAAGGTAC
486	Sciaenidae	Nibea mitsukurii	99.95	CACCGCGGTTATACGAGAGGCCCAAGTCGATAGTCCACGGCGTAAAGAGTGGTTAGAGAACCCCAATTACTAAAGCCGAACCCCTTCAAGGCTGTTATACGCACACCGAAGAGGAGAAGCCCGCCCACGAAAGTGGCTTTACAATCTTGAACCCACGAAAGCTAAGGTAC
487	Sciaenidae	Pennahia argentata	100	CACCGCGGTTATACGAGAGGCCCAAGTCGATAGTCAACGGCGTAAAGAGTGGTTAGAGAAACCCCGTTACTAAAGCCGAACCCCTTCAAGGCTGTTATACGCTTACCGAAGAGGAGAAGCCCACCTACGAAAGTAGCTTTATAATCTTGAACCCACGAAAGCTAAGAAAC
488	Mullidae	Mulloidichthys flavolineatus flavolineatus	99.97	CACCGCGGTTATACGAGAGGCCCAAGTTGATAGGCACCGGCGTAAAGGGTGGTTAGGGATCACTATAAAATAAAGCCGAATATCTTCAACGCTGTTATACGCCCCCGAAGATTCGAAGCCCCGTTACGAAAGTAGCTTTACCTTCCCCCGAACCCACGAAAGCCAGGGTAC
489	Mullidae	Mulloidichthys vanicolensis	100	CACCGCGGTTATACGAGAGGCCCAAGTTGATAGGTACCGGCGTAAAGGGTGGTTAGGGATAACTATAAAATAAAGCCGAATATCTTCAACGCTGTTATACGCCCTCGAAGATTCGAAGCCCCATTACGAAAGTAGCTTTACCTTCCCCCGAACCCACGAAAGCCAGGGTAC
490	Mullidae	Parupeneus barberinus	100	AACCGCGGTTATACGAGAGGCCCAAGTTGATAGGATTCGGCGTAAAGGGTGGTTAAGGGTTACTAAAAAATAAAGCCGAACGTTCTCAATGCTGTTATACGCTCCCGAGATACTTGAAGCCCCACCACGAAAGTGGCTTTACCCCGCCCCGAACCCACGAAAGCCAGGGTA
491	Mullidae	Parupeneus ciliatus	100	AACCGCGGTTATACGAGAGGCCCAAGTTGATAGGAATCGGCGTAAAGGGTGGTTAAGGGTTATTTCAAAATAAAGCCGAAGATTCTCAATGCTGTTATACGCTCTCGAGGACTCGAAGCCCCACCACGAAAGTGGCTTTACCCCGCCCCGAACCCACGAAAGCCAGGGTAC
492	Mullidae	Parupeneus cyclostomus	100	AACCGCGGTTATACGAGAGGCCCAAGTTGATAGGAATCGGCGTAAAGGGTGGTTAAGGGTTATTACAAAATAAAGCCAAAGATTCTCAATGCTGTTATACGCTCTCGAGGACTCGAAGCCCCACCACGAAAGTGGCTTTACCCCACCCCGAACCCACGAAAGCCAGGGTAC
493	Mullidae	Parupeneus indicus	99.97	AACCGCGGTTATACGAGAGGCCCAAGTTGATAGGATTCGGCGTAAAGGGTGGTTAAGGGTTACTAAAAATAAAGCCGAACGTTCTCAATGCTGTTATACGCTCCCGAGGACTCGAAGCCCCACCACGAAAGTGGCTTTACCCCGCCCCGAACCCACGAAAGCCAGGGTA
494	Mullidae	Parupeneus insularis	100	AACCGCGGTTATACGAGAGGCCCAAGTTGACAGGAATCGGCGTAAAGGGTGGTTAAGGGTCATTACAAAATAAAGCCGAATATTCTCAACGCTGTTATACGCCCCCGAGAACTCGAAGCCCCACCACGAAAGTGGCTTTACCCCGCCCCGAACCCACGAAAGCCAGGACAC
495	Mullidae	Parupeneus multifasciatus	99.95	AACCGCGGTTATACGAGAGGCCCAAGTTGACAGGAATCGGCGTAAAGGGTGGTTAGGGGTTATTACAAAATAAAGCCGAACATTCTCAGCGCTGTTATACGCCCCCGAGAACTTGAAGCCCCACCACGAAAGTGGCTTTACCCCGCCCCGAACCCACGAAAGCCAGGGCAC
496	Mullidae	Parupeneus pleurostigma	100	AACCGCGGTTATACGAGAGGCCCAAGTCGATAGGAATCGGCGTAAAGGGTGGTTAAGGGTAACTACAAAATAAAGCCGAACGTTCTCAATGCTGTTATACGCCTCGAGAACCTGAAGCCCCCCCACGAAAGTGGCTTTACCCCGCCCCGAACCCACGAAAGCTAGGGGAC
497	Mullidae	Parupeneus sp	90.7	AACCGCGGTTACACGAGAGGCCCAAGTTGATAGAAATTCGGCGTAAAGGGTGGTTAGGGGATATTACAAAATAAAGCCGAACGTTCATCAGTGCTGTTTAACGCCCCCGAGAACTCGAAGCCCCCCCACGAAAGTGGCTTTACCCCGCCCGAACCCACGAGAGTCAGGGTAC
498	Mullidae	Parupeneus spilurus	100	AACCGCGGTTATACGAGAGGCCCAAGTTGATAGGAATCGGCGTAAAGGGTGGTTAAGGGTTATTACAAAATAAAGCCGAAGGTCCTCAATGCTGTTATACGCTCTCGAAGACTCGAAGCCCCACCACGAAAGTGGCTTTACCCCGCCCCGAACCCACGAAAGCCAGGGTA
499	Mullidae	Upeneus guttatus	100	CACCGCGGTTATACGAGAGGCCCAAGTTGATAAGCATCGGCGTAAAGGGTGGTTAGGGAAAACTATACAATAAAGCCGAACATCTTCAAAACTGTTATACGCCCTCGAAGATCTGAAGCCCCACCACGAAAGTGGCTTTATATAAACCCGAACCCACGAGAGCCAGGAAAC
500	Mullidae	Upeneus japonicus	100	CACCGCGGTTATACGAGAGGCCCAAGTTGATAAGCATCGGCGTAAAGGGTGGTTAGGGAAAACTATACAATAAAGCCGAACATCTTCAAAACTGTTATACGCCCTCGAAGATTTGAAGCCCCACCACGAAAGTGGCTTTATATAACCCCGAACCCACGAGAGCCAGGAAAC
501	Mullidae	Upeneus tragula	100	CACCGCGGTTATACGAGAGGCCCAAGTTGATAAGCATCGGCGTAAAGGGTGGTTAGGGAAAACTATACAATAAAGCCGAACATCTTCAAAACTGTTATACGCCCTCGAAGATCTGAAGCCCCACCACGAAAGTGGCTTTATATAACCCCGAACCCACGAGAGCCAGGGAAC
502	Mullidae	Upeneus vittatus	97.7	CACCGCGGTTATACGAGAGGCCCAAGTTGATAGGCACCGGCGTAAAGGGTGGTTAAGGAAGATTACACAATAAAGCCGAACATCTTCAAAGCTGTTATACGCTCTCGAAGACCCTGAAGCCCCACTACGAAAGTGGCTTTACCCCCCCCCCCCGAACCCACGAAAGCTAGGGTAC
503	Pempheridae	Parapriacanthus ransonneti	99.97	CACCGCGGTTATACGAGAGGCCCAAGTTGATAGGTATCGGCGTAAAGAGTGGTTAGGGCAAATAAAAGACTAAAGCCGAACGCCGTCCAAGCTGTTATACGCTTACGAAGGTATGAAGCACAACCACGAAAGTGGCTTTACACCCCCTGACTCCACGAAAACTATGAAAC
504	Pempheridae	Pempheris adusta	100	CACCGCGGTTATACGAGGGGCCCAAGTTGACAATTTATCGGCGTAAAGCGTGGTTAGGATTGACACTAAACTAAAGCCGAACGCCTTCCAAGCTGTTATACGCATTTGATGGTAAGAAGCACACCTACGAAAGTGGCTTTACATACTCTGAATCCACGAAAACTATGGCAC
505	Pempheridae	Pempheris japonica	99.98	CACCGCGGTTATACGAGAGGCCCAAGTTGATAGGCATCGGCGTAAAGAGTGGTTAGGACGAATATAAGACTAAAGCCGAACACCATCCAAGCTGTTATACGCATATGAAGGTATGAAGCACAACCACGAAAGTGGCTTTACATCCTCTGACTCCACGAAAACTATGACAC
506	Pempheridae	Pempheris nyctereutes	100	CACCGCGGTTATACGAGGAGCCCAAGTTGATATACACCGGCGTAAAGCGTGGTTAGGATGAACATTAAAATAAAGTCGAACGCCTTCCAAGCTGTTATACGCATATGAAGGTATGAAGCACACTCACGAAAGTAACTTTACACACTCTGAATCCACGAAAACTATGACAC
507	Pempheridae	Pempheris oualensis	99.4	CACCGCGGTTATACGAGGGGCCCAAGTTGACAGTTTATCGGCGTAAAGCGTGGTTAGGATCAACACGAAACTAAAGCCGAACGCCTTCCAAGCTGTTATACGCATTTGATGGTAAGAAGTACACCTACGAAAGTGGCTTTACATACTCTGAATCCACGAAAACTATGGCAC
508	Pempheridae	Pempheris schwenkii	99.74	CACCGCGGTTATACGAGGGGCCCGAGTTGACAATCATCGGCGTAAAGAGTGGTTAGGATGTTTACCAAACTAAAGCCGAACGCCGTCCAAGCTGTTATACGCGTTTGATGGTAAGAAGCACACCCACGAAAGTGGCTTTACATACTCTGAATCCACGAAAACTATGATAC
509	Pempheridae	Pempheris vanicolensis	100	CACCGCGGTTATACGAGGGGCCCAAGTTGACATTTTACCGGCGTAAAGCGTGGTTAGGACTCATACAAAACTAAAGCCGAACGCCTTCCAAGCTGTTATACGCATTTGATGGTAAGAAGCACATCTACGAAAGTGGCTTTACATATTCTGAATCCACGAAAACTATGGCAC
510	Monodactylidae	Monodactylus argenteus	100	CACCGCGGTTATACGAGAGACCCAAGTTGATAGACATCGGCGTAAAGAGTGGTTAAGACAGATCTCGCACTAAAGCCGAACGCCCTCAAAGCTGTTATACGCACCCGAGGGTAAGAAGTTCAACTACGAAAGTGGCTTTACTCCATCTGAATCCACGAAAGCTATGACAC
511	Girellidae	Girella leonina	99.99	CACCGCGGTTATACGAGAGACCCAAGTTGATAAGGTACGGCGTAAAGAGTGGTTAAGATTGACTAAAAACTAAAGCCGAATGCCCTCAAAGCTGTTATACGCCCCCGAAGGTAAGAAGACCAACCACGAAAGTGACTTTACACTACTGAACCCACGAAAGCTAGGTTAC
512	Girellidae	Girella mezina	99.98	CACCGCGGTTATACGAGAGACCCAAGTTGATAAGGCACGGCGTAAAGAGTGGTTAAGATTAACTAGAAACTAAAGCCGAATGCCCTCAAAGCTGTTATACGCCCCCGAAGGTAAGAAGACCAACCACGAAAGTGACTTTACACTACTGAACCCACGAAAGCTAGGTTAC
513	Girellidae	Girella punctata	100	CACCGCGGTTATACGAGAGGCCCAAGTTGATAAGGTACGGCGTAAAGAGTGGTTAAGATTAGCTAAATACTAAAGCCGAATGCCCTCAAAGCTGTTATACGCCCCCGAAGGTAAGAAGACCAACCACGAAAGTGACTTTACATTACTGAACCCACGAAAGCTAGGTTAC
514	Kyphosidae	Kyphosus bigibbus	100	CACCGCGGTTATACGAGAGGCCCAAGTTGATAGACTCCGGCGTAAAGAGTGGTTAAGACACATCTACGAAACTAAAGCCGAACGCCCTCAGGGCTGTTATACGCTCCCGAAGGTAAGAAGTTCAATCACGAAAGTGGCTTTATATCAGCTGAATCCACGAAAGCTATGACAC
515	Kyphosidae	Kyphosus cinerascens	99.99	CACCGCGGTTATACGAGAGGCCCAAGTTGATAGACTCCGGCGTAAAGAGTGGTTAAGACTCATCTACAAAACTAAAGCCGAACGCCCTCAGGGCTGTTATACGCTCCCGAAGGTAAGAAGTTCAATCACGAAAGTGGCTTTATATCAGCTGAACCCACGAAAGCTATGACAC
516	Kyphosidae	Kyphosus pacificus	99.97	CACCGCGGTTATACGAGAGGCCCAAGTTGATAGACTCCGGCGTAAAGAGTGGTTAAGACTCATCTACAAAACTAAAGCCGAACGCCCTCAGGGCTGTTATACGCTCCCGAAGGTAAGAAGTTCAATCACGAAAGTGGCTTTATATCAGCTGAATCCACGAAAGCTATGACAC
517	Kyphosidae	Kyphosus vaigiensis	100	CACCGCGGTTATACGAGAGGCCCAAGTTGATAGACTCCGGCGTAAAGAGTGGTTAAGACACATCTACTAAAACTAAAGCCGAACGCCCTCAGGGCTGTTATACGCTCCCGAAGGTAAGAAGTTCAATCACGAAAGTGGCTTTATATCAGCTGAACCCACGAAAGCTATGACAC
518	Scorpididae	Labracoglossa argentiventris	99.97	CACCGCGGTTATACGAGAGGCCCAAGTTGATAGACTCCGGCGTAAAGAGTGGTTAAGACAAATTTTTAAACTAAAGCCGAATGCCCTCAGGGCTGTTATACGCTCCCGAAGGTAAGAAGCCCAATCACGAAAGTGGCTTTATATGAGCTGAACCCACGAAAGCTATGATAC
519	Microcanthidae	Microcanthus strigatus	99.99	CACCGCGGTTATACGAGAGACCCAAGTTGATAGACTACGGCGTAAAGAGTGGTTAAGATATATTTTAAACTAAAGCCGAACGCCCTCAAAGCTGTTATACGCCTTCGAGGGTAAGAAGCCCAATCACGAAAGTGGCTTTAACACTTCCGAACCCACGAAAGCTATGACAC
520	Chaetodontidae	Chaetodon auriga	100	CACCGCGGTTATACGAGAGACTCAAGTTGACAGTCATCGGCGTAAAGAGTGGTTAAGATGTATAAAAACTAGAGCCAAATACCCTCAAAGCTGTTATACGCTCTCGAAGGTAAGAAGCCCAACTACGAAAGTGGCTCTATCATATCTGATTCCACGAAAGCTAGGGCA
521	Chaetodontidae	Chaetodon auripes	99.96	CACCGCGGTTATACGAGAGACTCAAGTTGACAATCATCGGCGTAAAGAGTGGTTAAGATGTATAAAAACTAGAGCTAAATACCCTCAAAGCTGTTATACGCTCTCGAAGGTAAGAAGCCCAACTACGAAAGTGGCTCTATCATATCTGATTCCACGAAAGCTAGGGCAC
522	Chaetodontidae	Chaetodon citrinellus	99.96	CACCGCGGTTATACGAGAGACTCAAGTTGACAGTCATCGGCGTAAAGAGTGGTTAAGATGAATAAAAACTAAAGCTAAATACCTTCAAAGCTGTTATACGTTCTCGAAGGTGAGAAACCCAACTACGAAAGTGGCTTTACTATATCTGACCCCACGAAAGCTAGGGTAC
523	Chaetodontidae	Chaetodon ephippium	100	CACCGCGGTTATACGAGAGACTCAAGTTGACAGTTATCGGCGTAAAGAGTGGTTAAGATGAATAAAAACTAGAGCTAAATACCCTCAAAGCTGTTATACGCTCTCGGAGGTAAGAAACCCGACTACGAAAGTGGCTCTACTATATCTGATTCCACGAAAGCTAGGGCAC
524	Chaetodontidae	Chaetodon kleinii	100	CACCGCGGTTATACGAGAGACTCAAGTTGACAGTCATCGGCGTAAAGAGTGGTTAAGATGTATAGAAACTAAAGCTAAATGCCTTCAAAGCTGTTATACGCTCTCGAAGGTAAGAAACCCAACTACGAAAGTGGCTTTATTAAATCTGACTCCACGAAAGCTGGGGCAC
525	Chaetodontidae	Chaetodon lunula	99.94	CACCGCGGTTATACGAGAGACTCAAGTTGACAGTCATCGGCGTAAAGAGTGGTTAAGATGTATAAAAACTAGAGCTAAATACCCTCAAAGCTGTTATACGCTCTCGAAGGTAAGAAGCCCAACTACGAAAGTGGCTCTATTATATCTGATTCCACGAAAGCTAGGGCAC
526	Chaetodontidae	Chaetodon lunulatus	100	CACCGCGGTTATACGAGAGACTCAAGTTGACAGTCATCGGCGTAAAGAGTGGTTAGGATGTATAAAAACTAAAGCCAAATGCCTTCAAAGTTGTTATACGCTCTCGAAGGTAAGAAGCCCAACTACGAAAGTGGCTTTATTAAATCTGACCCCACGAAAGCTAGGGTAC
527	Chaetodontidae	Chaetodon melannotus	100	CACCGCGGTTATACGAGAGACTCAAGTTGACAGTCATCGGCGTAAAGAGTGGTTAAGATGTACAAAAACTAGAGCTAAATGCCCTCAAAGTTGTTATACGCTCTCGAGGGAAAGAAGCCCAACTACGAAAGTGGCTCTAACATATCTGATTCCACGAAAGCTAGGGCA
528	Chaetodontidae	Chaetodon nippon	99.96	CACCGCGGTTATACGAGAGACTCAAGTTGATAGTCATCGGCGTAAAGAGTGGTTAAGACGAATAGAAACTAAAGCCAAATGCCTTCAAAACTGTTATACGCTCTCGAAGGTGAGAAGCTCAACTACGAAAGTGGCTTTATTATATCTGACTCCACGAAAGCTAGGGTAC
529	Chaetodontidae	Chaetodon ornatissimus	100	CACCGCGGTTATACGAGAGACTCAAGTTGACAGTTATCGGCGTAAAGAGTGGTTAAGATACAAAAAAACTAAAGCCGAATACCTTCAAAGCTGTTATACGCTCTCGAAGGTTAGAAGCCCAACTACGAAAGTGGCTTTATTAAGTCTGATCCCACGAAAGCTAGGGCAC
530	Chaetodontidae	Chaetodon plebeius	99.4	CCACCGCGGTTATACGAGAGACTCAAGTTGACAGCCATCGGCGTAAAGCGTGGTTAAGATGAATAAAAACTAAAGCCGAATGCCCTCAAAGTTGTTATACGCTCTCGAAGGTAAGAAGCCCAACTACGAAAGTGGCTCTAACTTAATCTGATTCCACGAAAGCTAGGGTAC
531	Chaetodontidae	Chaetodon rafflesii	100	CACCGCGGTTATACGAGAGACTCAAGTTGACAGTCATCGGCGTAAAGAGTGGTTAAGATGTATAAAAACTAGAGTTAAACGCCCTCAAAGCTGTTATACGCTCCCGAAGGTAAGAAGCCCAACTACGAAAGTGACTCTATCATATCTGATTCCACGAAAGCTAGGGCAC
532	Chaetodontidae	Chaetodon semilarvatus	99.4	CACCGCGGTTATACGAGAGACTCAAGTTGACAGTCATCGGCGTAAAGAGTGGTTAAGATGTATAAAAACTAGAGCTAAATACCTTCAAAGCTGTTATACGTTCTCGAAGGTAAGAAGTCCAACTACGAAAGTGGCTCTACCATATCTGATTCCACGAAAGCTAGGGCA
533	Chaetodontidae	Chaetodon sp	97.6	CACCGCGGTTATACGAGAGACTCAAGTTGATAGTCATCGGCGTAAAGAGTGGTTAAGACGAATAGAAACTAAAGCCAAATACCTTCAAAGCTGTTATACGCTCTCGAAGGTAAGAAGCCCAACTACGAAAGTGGCTTTATTATATCTGACCCCACGAAAGCTAGGGTAC
534	Chaetodontidae	Chaetodon speculum	100	CCACCGCGGTTAGACGAGAGGCTCAAGTTGACAGTTATCGGCGTAAAGCGTGGTTAAGATGTATAAAAACTAAAGCCGAATGCCCTCAAAGCTGTTATACGCTCTCGAAGGCAAGAAGCCCAACTACGAAAGTGGCTTTACTTATTCTGATTCCACGAAAGCTAGGGAA
535	Chaetodontidae	Chaetodon trifascialis	100	CACCGCGGTTATACGAGAGACTCAGGTTGACAGCCATCGGCGTAAAGAGTGGTTAGGACGGACAAAAACTAAAGCCGAATGCTCTCAAAGCTGTTATACGCCCTCGAAGGTAAGAAGCCCTACTACGAAAGTGACTTTATTAAATCTGATTCCACGAAAGCTAGGATAC
536	Chaetodontidae	Chaetodon vagabundus	99.97	CACCGCGGTTATACGAGAGACTCAAGTTGACAGTCATCGGCGTAAAGAGTGGTTAAGATGTACAAAAACTAGAGCCAAATGCCCTCAAAGCTGTTATACGCTTCCGAAGGTAAGAAGCCCAACTACGAAAGTGGCTCTATCATATCTGATTCCACGAAAGCTAGGGCAC
537	Chaetodontidae	Forcipiger flavissimus	100	CACCGCGGTTAGACGAGAGACTCAAGTTGTTAGACATCGGCGTAAAGAGTGGTTAAGATGTTCTAAAAAACTAAAGCCGAACGCCCTCATAGCTGTTATACGCTTCCGAAGGTAAGAAGCCCAACTACGAAAGTGGCTTTATTCAATCTGAATCCACGAAAGCTAGGGTAC
538	Chaetodontidae	Heniochus chrysostomus	100	CACCGCGGTTATACGAGAGACTCAAGTTGTTAGTCATCGGCGTAAAGAGTGGTTAAGATAAGACAAAAACTAAAACTAAAGCCGAATGCCCTCAGGGCTGTTATAAGCGCTACGAAGGTAAGAAGCTCAACGACGAAAGTGGCTTTACCCAATCTGAACCCACGAAAGCTAGGAAAC
539	Chaetodontidae	Heniochus sp	95.3	CACCGCGGTTATACGAGAGACTCAAGTTGTTAGTCATCGGCGTAAAGAGTGGTTAAGATAAAACATAAACTAAAGCCGAACGCCTTCAGTGCTGTCGTACGCCTCCGAAGGTAAGAAGCTCAACTACGAAAGTGGCTTTACCCAAATCTGAATCCACGAAAGCTAGGAAAC
540	Pomacanthidae	Apolemichthys trimaculatus	100	CACCGCGGTTATACGAGAGGCCCAAGTTGTTAGACATCGGCGTAAAGCGTGGTTAAGACAATTTTTATACTAAAGCCAAACATCTTCCGCACTGTTATACGTTCACGAAGACAGGAAGCCCAATCACGAAAGTAGCTTTATAACATCTGAACCCACGAAAGCTAGGGCAC
541	Pomacanthidae	Centropyge heraldi	100	CACCGCGGTTACACGAGAGACCCAAGTTGTTAGACTTCGGCGTAAAGCGTGGTTAAGACTCCCTTTCACTAAAGCCAAACGCCTTCCCCGCTGTAATACGCTCACGAAGGTAGGAAGCCCAATCGCGAAAGTAGCTTTACTAGGCCTGAACCCACGAAAGCTAGGGTAC
542	Pomacanthidae	Centropyge interrupta	100	CACCGCGGTTATACGAGGGGCCCAAGTTGTTAAACACCGGCGTAAAGCGTGGTTAAGAAGACCTTTCACTAAAGCCAAACACCTTCCATACTGTTATACGTTCACGAAGATAGGAGACCCAATCACGAAAGTAGCTTTACAAAATCTGAACCCACGAAAGCTAGGAAA
543	Pomacanthidae	Centropyge vrolikii	100	CACCGCGGTTATACGAGAGGCCCGAGTTGTTAGACTTCGGCGTAAAGCGTGGTTAAGACCCCCGAACACTAAAGCCAAACACCTTTCCCACTGTTATACGTTCACGAAGGCAGGAAGCCCAATCACGAAAGTAGCTTTACAACATCTGAACCCACGAAAGCTAGGGTAC
544	Pomacanthidae	Chaetodontoplus mesoleucus	100	CACCGCGGTTAGACGAGAGACTCAAGTTGTTTGGTACCGGCGTAAAGCGTGGTTAAGATAGCTCAAACACTAAAGCCGAACGCCTTCTCTACTGTTATACGTTTCCGAAGGTAAGAAGCCCATTCACGAAAGTGGCTTTACCCCATCTGACCCCACGAAAGCTAGGACA
545	Pomacanthidae	Chaetodontoplus septentrionalis	100	CACCGCGGTTAGACGAGGGACTCAAGTTGTTAAGTATCGGCGTAAAGCGTGGTTAAGACAACTCAAACACTAAAGCCGAACACCTTCTCTACTGTTATACGTTCCCGAAGGTAAGAAGCCCACTCACGAAAGTAGCTTTATTTCATCTGACCCCACGAAAGCTAGGGCAC
546	Pomacanthidae	Chaetodontoplus sp	94.7	CACCGCGGTTAGACGAGAGACTCAAGTTGTCAGGCATCGGCGTAAAGCGTGGTTAAGACAAATCAAACACTAAAGCCGAACACCTTCTTTACTGTTATACGTTCTCGAAGGTAAGAAGCCCACTCACGAAAGTAGCTTTACTTTATCTGAACCCACGAAAGCTAGGGCA
547	Pomacanthidae	Genicanthus melanospilos	100	CACCGCGGTTATACGAGAGGCCCAAGTTGTTAGACACCGGCGTAAAGCGTGGTTAAGATGACTTTTGTACTAAAGCCGAACGCCTTCCCTACTGTTATACGTTTACTGAAGGTAGGAAGTTCAATCACGAAAGTAGCTTTATAATATCTGAGCCCACGAAAGCTAGGGAA
548	Pomacanthidae	Genicanthus semifasciatus	100	CCACCGCGGTTATACGAGAGGCCCAAGTTGTTAGACACCGGCGTAAAGCGTGGTTAAGATGACTTTTGTACTAAAGCCGAACGCCTTCCCTACTGTTATACGTTTACTGAAGGTAGGAAGTTCAATCACGAAAGTAGCTTTATAATATCTGAGCCCACGAAAGCTAGGAAAC
549	Pomacanthidae	Paracentropyge venusta	99.4	CACCGCGGTTATACGAGAGACCCAAGTTGTTAGACATCGGCGTAAAGCGTGGTTAAGATAATCTCACTACTAAAGCCAAACACCCCCCATACTGTTATACGTTTACGAAGGTAGGAAGCCCAGTCACGAAAGTAGCTTTATAATATCTGAGCCCACGAAAGCTAGGACA
550	Pomacanthidae	Pomacanthus semicirculatus	100	CACCGCGGTTATACGAGTGAGCCCAAGCTGTTAGACATCGGCGTAAAGCGTGGTTAAGATAATCCAAACACTAAAGCCGAACGCCTTCTACACTGTTATACGTCCCCCGAAGGTAAGAAGCCCAATCACGAAAGTAGCTTTAACTATATCTGAATCCACGAAAGCTAGGGCAC
551	Pomacanthidae	Pygoplites diacanthus	100	CACCGCGGTTATACGAGAGGCCCAAGTTGTTAGACACCGGCGTAAAGCGTGGTTAAGATTCCCCGAACACTAAAGTCAAACACCTTCCACACTGTTATACGTTCACGAAGGTAGGAAGCCCGATCACGAAAGTAACTTTATTATATCTGAATCCACGAAAGCTAGGGTAC
552	Pentacerotidae	Evistias acutirostris	100	CACCGCGGTTATACGAGAGACTCAAGTTGATGGACTTCGGCGTAAAGCGTGGTTAAGATAGACTAAAACTAAAGCCGAACACCCTCCGAGCTGTTATACGCACCCGAAGGTAAGAAGACCAATCACGAAAGTGGCTTTATGTCCCCCGAACCCACGAAAGCTATGATAC
553	Terapontidae	Pelates quadrilineatus	100	TACCGCGGTTAAACGAGCGGCCCAAGTTGATAGGCTACGGCGTAAAGCGTGGTTAGGGGGAAATACCTAAAAACTAAAGCCGAATGCCATCATGGCTGTTATACGCTCACGATGGTTAGAAGCCCAATCACGAAAGTAGCTTTAAAACGACCTGAACCCACGAAAGCTAGGACAC
554	Terapontidae	Rhynchopelates oxyrhynchus	99.98	CACCGCGGTTATACGAGAGGCTCAAGTTGATAGACTACGGCGTAAAGCGTGGTTAAGGAAAACTATAAAACTAAAGCCGAATGCCCTCAGAGCTGTTATACGCTCATGATGGTTAGAAGCCCAATTACGAAAGTAGCTTTACACAACCTGAACCCACGAAAGCTATGGCAC
555	Terapontidae	Terapon jarbua	99.89	CACCGCGGTTATACGAGAGGCCCAAGTTGATAGACTACGGCGTAAAGCGTGGTTAAGAAACACATTAAACTAAAGCCGAATGCCCTCAGAGCTGTTATACGCTCACGATGGTCAGAAGCCCAATCACGAAAGTAGCTTTACTTAACCTGAAGCCACGAAAGCTATGACAC
556	Terapontidae	Terapon theraps	100	CCACCGCGGTTATACGAGAGGCTCAAGTTGATAGATCGCGGCGTAAAGCGTGGTTAAGGAATATTTTGAAACTAAAGCCGAATGCCCTCAGAGCTGTTATACGCTCCCGATGGTTAGAAGCCCAATTACGAAAGTAGCTTTACACAGCCTGAACCCACGAAAGCTATGGCAC
557	Kuhliidae	Kuhlia marginata	100	CACCGCGGTTATACGAGAGACCCAAGTTGATAGTTTCCGGCGTAAAGAGTGGTTAAGATAAAACTTAAGTTAGAGCCGAACGCTTTCAGAGCTGTTATACGTCCCGAAAGTAAGAAGTTCAATCACGAAAGTGGCTTTATAATACTGAACCCACGAAAGCTATGGAAC
558	Kuhliidae	Kuhlia mugil	100	CACCGCGGTTATACGAGAGACCCAAGTTGATAGTTTCCGGCGTAAAGAGTGGTTAAGATAAAATTTAAACTAGAGCCGAACGCTTTCAGAGCTGTTATACGCCCCGAAAGTAAGAAGTTCAATCACGAAAGTGGCTTTATAATTACTGAACCCACGAAAGCTATGAAAC
559	Kuhliidae	Kuhlia rupestris	100	CACCGCGGTTATACGAGAGACCCAAGTTGATAGTCTTCGGCGTAAAGAGTGGTTAAGATAAGATTCAAATTAAAGCCGAACGCTTTCAGAGCTGTTATACGCCCCGAAAGTAAGAAGTTCAATCACGAAAGTGGCTTTATGATACTGAACCCACGAAAGCTATGAAAC
560	Oplegnathidae	Oplegnathus fasciatus	99.99	CACCGCGGTTATACGAGAGGCCCAAGTTGATAGACTCCGGCGTAAAGCGTGGTTAAGACAAATTTTAAACTAAAGCCGAACGCCCTCAGAGCTGTTATACGCTCCCGAGGGTAAGAAGCCCAATCACGAAAGTGGCTTTATACCAACTGAACCCACGAAAGCTATGACAC
561	Oplegnathidae	Oplegnathus punctatus	100	CACCGCGGTTATACGAGAGGCCCAAGTTGATAGACTCCGGCGTAAAGCGTGGTTAAGATGAATTTTAAACTAAAGCCGAACACCCTCAGAGCTGTTATACGTTCCCGAGAGTAAGAAGCCCAATCACGAAAGTGGCTTTATACCAACTGAACCCACGAAAGCTATGACAC
562	Cirrhitidae	Cirrhitichthys aureus	100	CACCGCGGTTATACGGGTTAGCCCAAGTTGACAGCCTGCGGCGTAAAGCGTGGTTAGGGGCACTTAAAGACTAAAGCCGAATTATCCTTCAGCTGTTGCACGCTAACAGGATAGAGAAGTTCAACTACGAAAGTGACTTTACTAAATTTCCCTGAACCCACGAAAGTTTTGATA
563	Cirrhitidae	Cirrhitichthys sp	94.9	CACCGCGGTTATACGGGTTAGCCCAAGTTGACAGCCTACGGCGTAAAGCGTGGTTAGGGTTTCTTGAATACTAAAGCCGAATTATCCTTCAGCTGTTATACGCTCGCAGGAAAGAGAAGTTCGACTACGAAAGTGGCTTTACTAAAATATACCTGAACCCACGAAAGTTTTGATAC
564	Cirrhitidae	Cirrhitidae sp1	86	CGCCGCGGTTATACGGGACAATGGCCCAAGTTGACAGTAAACGGCGTAAAGGGTGGTTAAGGGACTAAAACAACAATAAAGCCGAACACCCCTCCTGCTGTTATACGCAATCGGGGATAGAGAAGATCAATTACGAAAGTAGCTTTACCCCTCCCCTGAACCCACGAAAGTCATGACAC
565	Cirrhitidae	Cirrhitidae sp2	86.6	CGCCGCGGTTATACGGGATTTGGCCCAAGTTGACAGTATGCGGCGTAAAGGGTGGTTAAGAGACTAGGGTTAAAATAAAGCCGAACACCCCTCCTGCTGTTATACGCAATCGGGGTTAAAGAAGACCAATTACGAAAGTAGCTTTACCTCCCCTCACTGAATCCACGAAAGTTATGATAC
566	Cirrhitidae	Cirrhitus pinnulatus pinnulatus	100	CACCGCGGTTATACGGGATATGGCCCAAGTTGACAGCCTACGGCGTAAAGAGTGGTTAAGATAAAGGAAAATAATAAAGCCGAACACCCCTCATGCTGTTATACGCTATCAGGGATAAAGAAGCCCAATTACGAAAGTAGCTTTACCTCTTCCTCTGAACCCACGAAAGTTATGACAC
567	Cirrhitidae	Cirrhitus sp	94.48	CACCGCGGTTATACGGGATATGGCCCAAGTTGACAGCCTGCGGCGTAAAGGGTGGTTAAGATCAAAGGAAGATAATAAAGCCGAACACCCCTCCCGCTGTTATACGCAATCGGGGATAAAGAAGCCCAATTACGAAAGTAGCTTTACCCCTCCCTCTGAACCCACGAAAGTTATGACAC
568	Cirrhitidae	Cyprinocirrhites polyactis	100	CACCGCGGTTATACGGGTTTGCCCAAGTTGACGGCCTACGGCGTAAAGCGTGGTTAGGGGTACAAACACAATAAAGCCAAATTGTCCTTCAGCTGTTATACGCTAATAGGATCAAGAAGCCCAGCTACGAAAGTGACTTTAGCACCCCTCCCCCTGAACCCACGAAAGTTTTGACAC
569	Latridae	Goniistius zebra	99.93	CACCGCGGTTATACGAGAGGCCCAAGTTGATAAACCCCGGCGTAAAGAGTGGTTAAGATAAATTAAACACTAAGGCCGAACGCCCCCTAAGCTGTTATACGCATCCGGGAGTAAGAAGTTCAACCACGAAAGTAGCCTTACATTTCCTGAACCCACGAAAGCTAGGATAC
570	Latridae	Goniistius zonatus	99.95	CACCGCGGTTATACGAGAGGCCCAAGTTGATAAACCCCGGCGTAAAGAGTGGTTAAGATAGATTAAACACTAAGGCCGAACGCCCCCTAGGCTGTTATACGCATCCGGGGGTAAGAAGTTCAACCACGAAAGTGGCCTTATACTCCCTGAACCCACGAAAGCTAGGATAC
571	Embiotocidae	Ditrema jordani	100	CACCGCGGTTATACGAGCGACCCAAGTTGATAGACAACGGCGTAAAGAGTGGTTAAGATACTATTAAACTAAAGCCGAACACCTTCAGAACTGTTATACGTTTTTGAAGATAAGAAGTTCTATCACGAAAGTGGCTTTACTAGCCCTGACCCCACGAAAGCTGTGAAAC
572	Embiotocidae	Ditrema temminckii pacificum	100	CACCGCGGTTATACGAGCGACCCAAGTTGATAGATAACGGCGTAAAGAGTGGTTAAGATACTAACAAACTAAAGCCGAACACCTTCAGAACTGTTATACGTTTTTGAAGATAAGAAGTTCTACTACGAAAGTGGCTTTACTAGCCCTGACCCCACGAAAGCTGTGAAAC
573	Embiotocidae	Ditrema temminckii temminckii	99.97	CACCGCGGTTATACGAGCGACCCAAGTTGATAGATAACGGCGTAAAGAGTGGTTAAGATACTAACAAACTAAAGCCGAACACCTTCAGAACTGTTATACGTTTTTGAAGATAAGAAGTTCTATTACGAAAGTGGCTTTACTAGCCCTGACCCCACGAAAGCTGTGAAAC
574	Embiotocidae	Neoditrema ransonnetii	99.96	CACCGCGGTTATACGAGCGACCCAAGTTGATAGCCAGCGGCGTAAAGAGTGGTTAAGATACTAACAAACTAAAGCCGAACACCTTCAAAGCTGTTATACGTTTTTGAAGGTAAGAAGTTCTATTACGAAAGTAGCTTTACTAACCCTGACCCCACGAAAGCTGTGGAAC
575	Pomacentridae	Abudefduf bengalensis	100	CACCGCGGTTATACGAGAGGCTCAAGTTGACAGACAACGGCGTAAAGAGTGGTTAAGGAATTTACTAAACTAAAGCCGAACGCCCTCAGAACTGTTATACGTTTCCGAAGGTAAGAAGCCCCACCACGAAAGTGACTTTATTTTCCCCGACTCCACGAAAGCTGCGGAAC
576	Pomacentridae	Abudefduf notatus	99.83	CACCGCGGTTATACGAGAGGCTCAAGTTGATAGACAACGGCGTAAAGAGTGGTTAAGGAGCCCATTAAAACTAAAGCCGAACGCCCTCAGAACTGTTATACGTTTCCGAAGGTAAGAAGCCCCACTACGAAAGTGACTTTACTCCCCCTGACCCCACGAAAGCTGCGAAAC
577	Pomacentridae	Abudefduf septemfasciatus	99.86	CACCGCGGTTATACGAGAGGCTCAAGTTGACAGACAACGGCGTAAAGAGTGGTTAAGGAATCCATTAAACTAAAGCCGAACGCCCTCAGAACTGTTATACGTTTCCGAAGGTAAGAAGCCCCACCACGAAAGTGACTTTACTCCCCCTGACCCCACGAAAGCTGCGAAAC
578	Pomacentridae	Abudefduf sordidus	99.94	CACCGCGGTTATACGAGAGGCTCAAGTTGATAGACAACGGCGTAAAGAGTGGTTAAGGAACCCATTAAACTAAAGCCGAACGCCCTCAGAACTGTTATACGTTTCCGAAGGTAAGAAGCCCCACCACGAAAGTGACTTTACTTCCCCTGACCCCACGAAAGCTGCGAAAC
579	Pomacentridae	Abudefduf sp1	97	CACCGCGGTTATACGAGAGGCTCAAGTTGACAGACAACGGCGTAAAGAGTGGTTAGGGAACTTACTAAACTAAAGCCGAACGCCCTCAGAACTGTTATACGTTTCCGAAGGTAAGAAGCCCCACTACGAAAGTGACTTTATTTCTCCCGACCCCACGAAAGCTGCGGAAC
580	Pomacentridae	Abudefduf sp2	97.6	CACCGCGGTTATACGAGAGGCTCAAGTTGACAGACAACGGCGTAAAGAGTGGTTAAGGAATTTACTAAACTAAAGCCGAACGCCCTCAGAACTGTTATACGTTTCCGAAGGTAAGAAGCCCCACCACGAAAGTGACTTTATTCCCCCTGACTCCACGAAAGCTGCGAAAC
581	Pomacentridae	Abudefduf vaigiensis	99.98	CACCGCGGTTATACGAGAGGCTCAAGTTGACAGACAACGGCGTAAAGAGTGGTTAAGGAACTTATTAAACTAAAGCCGAACGCCCTCAGAACTGTTATACGTTTCCGAAGGTAAGAAGCCCCACCACGAAAGTGACTTTATTTTCCCCGACTCCACGAAAGCTGCGTAAC
582	Pomacentridae	Amblyglyphidodon curacao	100	CACCGCGGTTATACGAGAGGCTCAAGTTGATAGACAACGGCGTAAAGAGTGGTTAAGGAGAACTTTCAAACTAAAGCCGAACGTCCTCAAAGCTGTTTAACGCTTCCGAGTTAAGAAGCCCCACTACGAAAGTAGCTTTACCTCACCTGACCCCACGAAAGCTGTGAAAC
583	Pomacentridae	Amblyglyphidodon leucogaster	100	CACCGCGGTTATACGAGAGGCTCAAGTTGACAGACAACGGCGTAAAGAGTGGTTAAGGAGAATCTTCAAACTAAAGCCGAACATCCTCAAAGCTGTTTAACGCTTCCGAGTTAAGAAGCCCCATTACGAAAGTAGCTTTACCTTTCCTGACCCCACGAAAGCTGTGGAA
584	Pomacentridae	Amphiprion clarkii	100	CACCGCGGTTATACGAGAGGCTCAAGTTGACAGACTACGGCGTAAAGAGTGGTTAGGGAAATTTTTAGACTAAAGCCGAACGTCCTCAAAGCTGTTTAACGCTTCCGAGTTAAGAAGATCCATTACGAAAGTAGCTTTACCCAACCTGACCCCACGAAAGCTGTGAAAC
585	Pomacentridae	Cheiloprion labiatus	100	CACCGCGGTTATACGAGAGGCTCAAGTTGACAGACAACGGCGTAAAGAGTGGTTAGGGAAATTTTTAAACTAAAGCCGAACGTCCTCAAAGCCGTTGAACGCTTCCGAGTTAAGAAGCCCCACTACGAAAGTAGCTTTACTTTACCTGACTCCACGAAAGCTGTGGAAC
586	Pomacentridae	Chromis notata	100	CACCGCGGTTATACGAGAGGCTCAAGTTGATAGACAGCGGCGTAAAGAGTGGTTAAGGAAACTTTTAAACTAAAGCCGAACGCCCCCAGAACTGTTATACGTTTCCGAAGGTATGAAGCCCCACCACGAAAGTGGCTTTATCTCCCCTGACCCCACGAAAGCTGTGAAAC
587	Pomacentridae	Chrysiptera biocellata	100	CACCGCGGTTAGACGGGAGGCTCAAGTTGACAGACTACGGCGTAAAGCGTGGTTAGGGAAAATACTAAACTAAAGCCGAACGTCCTCAAAGCTGTTTAACGCTTCCGAGTTAAGAAGCCCCCTTACGAAAGTAGCTTTATTAAACCTGATCCCACGAAAGCTGAGGAAC
588	Pomacentridae	Chrysiptera leucopoma	100	CACCGCGGTTAGACGGGAGGCTCAAGTTGACAGACTACGGCGTAAAGCGTGGTTAGGGAAAAAATAATAAAACTAAAGCCGAACATCCTCAAAGCTGTTTAACGCTTCCGAGTTAAGAAGCCCCTTTACGAAAGTAGCTTTATTCAACCTGATCCCACGAAAGCTGAGGAAC
589	Pomacentridae	Chrysiptera cyanea	100	CACCGCGGTTATACGAGAGGCTCAAGTTAACAGACAACGGCGTAAAGCGTGGTTAGGGAAATCTTTAAACTAAAGCCGAACACCCTCAGAGCTGTTAAACGCTTACGAGCTAAGAAGCCCCATTACGAAAGTAGCTTTATTTTACCTGACCCCACGAAAGCTGAGGAAC
590	Pomacentridae	Chrysiptera glauca	100	CACCGCGGTTATACGAGAGGCTCAAGTTGACAGACAACGGCGTAAAGAGTGGTTAGGGAAAGTACTTAAACTAAAGCCGAACGTCCTCAAAGCTGTTGAACGCTTTCGAGTTAAGAAGCCCCCTTACGAAAGTAGCTTTATCCAACCTGACCCCACGAAAGCTGTGGAA
591	Pomacentridae	Chrysiptera rex	99.95	CACCGCGGTTATACGAGAGGCTCAAGTTAACAGACAACGGCGTAAAGAGTGGTTAGGGAAATGTCTAAACTAAAGCCGAACGCCCTCAGAGCTGTCGAACGCTTCCGAGCTAAGAAGCCCCATTACGAAAGTAGCTTTATCTGACCTGACCCCACGAAAGCTGTGAAAC
592	Pomacentridae	Chrysiptera unimaculata	100	CACCGCGGTTATACGAGAGGCTCAAGTTGACAGACAACGGCGTAAAGAGTGGTTAGGGAGATACTTAAACTAAAGCCGAACGTCCTCAAAGCTGTTTAACGCTTCCGAGTTAAGAAGCCCCCTTACGAAAGTAGCTTTATCCAACCTGACCCCACGAAAGCTGTGGAA
593	Pomacentridae	Dischistodus prosopotaenia	100	CACCGCGGTTATACGAGAGGCTCAAGTTGACAGACAACGGCGTAAAGAGTGGTTAAGGAAAATTTTCAAACTAAAGCCGAACGTCCTCAGAGCTGTTCAACGCTTCCGAGTTAAGAAGCCCCACCACGAAAGTAGCTTTACTCTGCCTGACCCCACGAAAGCTGTGAAAC
594	Pomacentridae	Neoglyphidodon nigroris	99.4	CACCGCGGTTATACGAGAGGCTCAAGTTGACAGACAACGGCGTAAAGAGTGGTTAGGGAAACTTTCAAACTAAAGCCGAACGTCCTCAAAGCTGTTTAACGCTTCCGAGTTAAGAAGCCCCACTACGAAAGTGGCTTTACTCCGCCTGACCCCACGAAAGCTGTGAAAC
595	Pomacentridae	Neopomacentrus taeniurus	100	CACCGCGGTTATACGAGAGGCCCAAGTTGACAGACCACGGCGTAAAGAGTGGTCAGGGAAACTTTTAAACTAAAGCCGAACATCCTCACAGCAGTCCAAAGCTTCCGAGTTAAGAAGTCCAACCACGAAAGTAGCTTTAAACAACCTGACTCCACGAAAGCTGAGGCAC
596	Pomacentridae	Plectroglyphidodon dickii	100	CACCGCGGTTATACGAGGGGCTCAAGTTGACAGACAGCGGCGTAAAGCGTGGTTAAGGAACCCCCTCCCCCAAACTAAAGTCGAACGTCCTCAGAACTGTTATACGTATCCGAAGATAAGAAGCCCCATCACGAAAGTAACTTTATCTCCCCTGACCCCACGAAAGCTGTGACAC
597	Pomacentridae	Plectroglyphidodon imparipennis	99.96	CACCGCGGTTATACGAGAGGCCCAAGTTGACAGACAACGGCGTAAAGAGTGGTTAGGGCAACCCCAAAACTAAAGTCGAACACCTTCAGAACTGTTATACGTTCCCGAAGATAAGAAGCTCTATTACGAAAGTAACTTTACCTATCCCGACCCCACGAAAGCTGTGACAC
598	Pomacentridae	Stegastes lacrymatus	100	CACCGCGGTTATACGAGAGGCTCAAGCTGACAGACAACGGCGTAAAGTGTGGTTAAGGCAGACCCTCCCCCACTAAAGTCGAACACCCTCAGAGCTGTTATACGTTCCCGAGGGCAAGAAGCTCCACCACGAAAGTGACTTTATTTTCCCCGACCCCACGAAAGCTGTGACAC
599	Pomacentridae	Plectroglyphidodon leucozonus	99.97	CACCGCGGTTATACGAGAGGCTCAAGTTGACAGACAACGGCGTAAAGAGTGGTTAGGGCAACCCCTAAAACTAAAGTCGAACACCTTCAGAACTGTTATACGTTCCCGAAGATAAGAAGCTCTATTACGAAAGTAACTTTACATACCCCGACCCCACGAAAGCTGTGACAC
600	Pomacentridae	Pomacentridae sp1	93.5	CACCGCGGTTATACGAGAGGCTCAAGTTGACAGACAACGGCGTAAAGAGTGGTTAAGGAAACTCCCAAACTAAAGTCGAACGTCCTCAGAACTGTTATACGTATCCGAAGATAAGAAGCCCAATTACGAAAGTAGCTTTACTTCCCCTGATCCCACGAAAGCTGTGACAC
601	Pomacentridae	Pomacentridae sp2	91.7	CACCGCGGTTATACGAGAGGCTCAAGTTGACAGATAACGGCGTAAAGAGTGGTTAAGGTGTCCACCAAACTAAAGTCGAATACCCTCAGAACTGTTATACGTTTCCGAAGGAAAGAAGCCCCACCACGAAAGTGACTTTACCACCCCTGACCCCACGAAAGCTGTGGCAC
602	Pomacentridae	Pomacentrus albicaudatus	100	CACCGCGGTTATACGAGAGGCTCAAGTTGACAGACAACGGCGTAAAGAGTGGTTAGGGAAACTTTTTAAACTAAAGCCGAACGTCCTCAAAGCTGTTTAACGCTTCCGAGTTAAGAAGGTCTTTAACGAAAGTAGCTTTACCAAACCTGACCCCACGAAAGCTGTGAAAC
603	Pomacentridae	Pomacentrus alexanderae	99.4	CACCGCGGTTATACGAGAGGCTCAAGTTGACAGACAACGGCGTAAAGAGTGGTTAGGGAAACTTTTTTAAACTAAAGCCGAACGTCCTCAGAGCTGTTTAACGCTTCCGAGTTAAGAAGGTCTTTAACGAAAGTAGCTTTACTAAACCTGACCCCACGAAAGCTGTGAAAC
604	Pomacentridae	Pomacentrus amboinensis	100	CACCGCGGTTATACGAGAGGCCCAAGTTGACAGACAACGGCGTAAAGAGTGGTTAGGGAAACTTTTTAAACTAAAGCCGAACGTCCTCAAAGCTGTTTAACGCTTCCGAGTTAAGAAGGTCTTTAACGAAAGTAGCTTTACCAAACCTGACCCCACGAAAGCTGTGAAA
605	Pomacentridae	Pomacentrus bankanensis	100	CACCGCGGTTATACGAGAGGCTCAAGTTGACAGACAACGGCGTAAAGAGTGGTTAGGGAAACTTTTAAAACTAAAGCCGAACGTCCTCAGAGCTGTTTAACGCTTCCGAGTTAAGAAGGTCTTTAACGAAAGTAGCTTTACCAAACCTGACCCCACGAAAGCTGTGAAAC
606	Pomacentridae	Pomacentrus chrysurus	100	CACCGCGGTTATACGAGAGGCTCAAGTTGACAGACAACGGCGTAAAGAGTGGTTAGGGAACTTTTAAAACTAAAGCCGAACGTCCTCAGAGCTGTTTAACGCTTCCGAGTTAAGAAGGTCTTTTACGAAAGTAGCTTTACCAAACCTGACCCCACGAAAGCTGTGAAAC
607	Pomacentridae	Pomacentrus coelestis	100	CACCGCGGTTATACGAGAGGCTCAAGTTGACAGACAACGGCGTAAAGAGTGGTTAGGGAAAATTTTAAAGACTAAAGCCGAACGTCCTCAGAGCTGTTTAACGCTTCCGAGTTAAGAAGATCTTTAACGAAAGTAGCTTTACTAAACCTGACCCCACGAAAGCTGTGAAAC
608	Pomacentridae	Pomacentrus lepidogenys	99.8	CACCGCGGTTATACGAGAGGCTCAAGTTGACAGACAACGGCGTAAAGAGTGGTTAGGGAAACTTTTAAAACTAAAGCCGAACGTCCTCAGAGCTGTTTAACGCTCCCGAGTTAAGAAGGTCTTTAACGAAAGTAGCTTTACTAAACCTGACCCCACGAAAGCTGTGAAAC
609	Pomacentridae	Pomacentrus moluccensis	100	CACCGCGGTTATACGAGAGGCTCAAGTTGACAGACAACGGCGTAAAGAGTGGTTAGGGAAACTTTTAAAACTAAAGCCGAACGTCCTCAAAGCTGTTTAACGCTTTCGAGTTAAGAAGGTCTTTAACGAAAGTAGCTTTACCAAACCTGACCCCACGAAAGCTGTGAAAC
610	Pomacentridae	Pomacentrus nagasakiensis	100	CACCGCGGTTATACGAGAGGCTCAAGTTGACAGACAACGGCGTAAAGAGTGGTTAGGGAAACTTTTTAAAACTAAAGCCGAACGTCCTCAGAGCTGTTTAACGCTTCCGAGTTAAGAAGGTCTTTAACGAAAGTAGCTTTACTAAACCTGACCCCACGAAAGCTGTGAAAC
611	Pomacentridae	Pomacentrus philippinus	100	CACCGCGGTTATACGAGAGGCTCAAGTTGACAGACAACGGCGTAAAGAGTGGTTAGGGAGACTTTTAAAACTAAAGCCGAACGTCCTCAGAGCTGTTTAACGCTCCCGAGTTAAGAAGGTCTTTAACGAAAGTAGCTTTACTAAACCTGACCCCACGAAAGCTGTGAAAC
612	Pomacentridae	Pomacentrus sp1 cf taeniometopon	100	CACCGCGGTTATACGAGAGGCTCAAGTTGACAGACAACGGCGTAAAGAGTGGTTAGGGAAACTTTTAAAACTAAAGCCGAACGTCCTCAGAGCTGTTTAACGCTCCCGAGTTAAGAAGGTCTTTTACGAAAGTAGCTTTACCAAACCTGACCCCACGAAAGCTGTGAAAC
613	Pomacentridae	Pomacentrus sp2 cf taeniometopon	100	CACCGCGGTTATACGAGAGGCTCAAGTTGACAGACAACGGCGTAAAGAGTGGTTAGGGAAACTTTTAAAACTAAAGCCGAACATCCTCAAAGCTGTTTAACGCTTCCGAGTTAAGAAGGCCTTTAACGAAAGTAGCTTTACTAAACCTGACTCCACGAAAGCTGAGGAAC
614	Pomacentridae	Pomachromis richardsoni	99.93	CACCGCGGTTATACGAGAGGCTCAAGTTGATAGATAGCGGCGTAAAGAGTGGTTAGGGAAGAAATTTTAAACTAAAGCCGAACATCCTCCAGGCTGTTGAACGCTCCTGAGTTAAGAAGTTCCATCACGAAAGTAGCTTTACTACACCTGACCCCACGAAAGCTGTGGTAC
615	Pomacentridae	Stegastes albifasciatus	99.81	CACCGCGGTTATACGAGAGGCTCAAGTTGACAGATAACGGCGTAAAGAGTGGTTAAGGAGCACCGCCCCCACTAAAGTCGAATACCCTCAGAACTGTTATACGTTCCCGAGAGTAAGAAGCCCCACCACGAAAGTGACTTTACTACCCCCTGACTCCACGAAAGCTGTGGCAC
616	Pomacentridae	Plectroglyphidodon fasciolatus	99.99	CACCGCGGTTATACGAGAGGCTCAAGTTGACAGACAACGGCGTAAAGAGTGGTTAAGGCAGCTCCTAAAACTAAAGTCGAACACCCTCAGAACTGTTATACGTTTCCGAAGATAAGAAGCCCCATCACGAAAGTAACTTTATTGATCCTGACCCCACGAAAGCTGTGACAC
617	Pomacentridae	Plectroglyphidodon insularis	99.95	CACCGCGGTTATACGAGAGGCTCAAGTTGACAGACAACGGCGTAAAGAGTGGTTAAGGCAACTCCTAAAACTAAAGTCGAACGTCCTCAGAACTGTTATACGTTTCCGAAGATAAGAAGCCCCATCACGAAAGTAACTTTATTGACCCTGACCCCACGAAAGCTGTGACAC
618	Pomacentridae	Stegastes nigricans	100	TACCGCGGTTATACGAGAGGCTCAAGTTGACAGATCAACGGCGTAAAGAGTGGTTAAGGAACCCACCCCACTAAAGTCGAACACCCCCAGAACTGTTATACGTTCCCGAGGATAAGAAGCCCCACCACGAAAGTGACTTTATTACCCCCTGACTCCACGAAAGCTGTGGTAC
619	Pomacentridae	Stegastes sp	97.48	CACCGCGGTTATACGAGAGGCTCAAGTTGACAGACAACGGCGTAAAGAGTGGTTAAGGCAGCATCCTAAAACTAAAGTCGAACACCCTCAGAACTGTTATACGTTTCCGAAGATAAGAAGCCCCATCACGAAAGTTACTTTATGAACCCTGACCCCACGAAAGCTGTGACAC
620	Labridae	Anampses caeruleopunctatus	100	CACCGCGGTTATACGAGAGACCCAAGTCGATGGCCTTCGGCGTAAAGAGTGGTTAAGATACAATCCAAACTAAAGCCAAACAACTTCAAAGCTGTTATACGCACATGAAGACATGAAGCCCAACCACGAAAGTGGCTTTAAGTTTCTGACCCCACGAAAGCTATGGTAC
621	Labridae	Anampses geographicus	100	CACCGCGGTTATACGAGAGACCCAAGTCGATGGCCTCCGGCGTAAAGAGTGGTTAAGATACAACAAGAGCTAAAGCCAAACGACTTCAAAGCTGTTATACGCGCATGAAAGTATGAAGCCCAACCACGAAAGTGGCTTTAAATTTCTGACCCCACGAAAGCTATGGTA
622	Labridae	Anampses meleagrides	99.4	CCACCGCGGTTATACGAGAGACCCAAGTCGATGGTCTTCGGCGTAAAGAGTGGTTAAGATTCAATTAAAACTAAAGCCAAACGACTTCATAGCTGTTATACGCACATGAAGAGATGAGACCCAACCACGAAAGTGGCTTTAAATTTCTGACCCCACGAAAGCTATGGAAC
623	Labridae	Cheilinus trilobatus	99.85	CCACCGCGGTTATACGAGAGGCCCAAGTGGATAGACTCCGGCATAAAGTGTGGTTAAGGATTAAACTAAACTAAAGCCGAATACTTTCAGAGCTGTTATACGCAAATGAAAGATTGAAGCCCAACCACGAAAGTGGCTTTAACAGCCCTGACGCCACGGAAGCTACGGGAC
624	Labridae	Cheilinus undulatus	100	CACCGCGGTTATACGAGAGGCCCAAATTGATAGACTCCGGCATAAAGTGTGGTTAAGGACTAAACTCTACTAAAGCCGAAGACTCTCAAAGCTGTTATACGCAAATGAGAGGTAGAAGCCCAATCACGAAAGTAGCTTTAATTACCCTGACGCCACGAAAGCTACGGGAC
625	Labridae	Choerodon anchorago	99.2	AGCCGCGGTTATACGAGAGGTCCGAATTGACAAACAAACGGCGTAAAGCGTGGTTATGAGACATCACTAAACTAAAGCCAAATGCCCACAAAGCTGTATTACGCACTCGAGGGCCTGAGACTCAACAACGAAAGTGGCTTTACAAACCTGAACCCACGAAAGCCATGAAAC
626	Labridae	Choerodon azurio	100	CACCGCGGTTATACGAGAGGTTCAAGTTGACAAAATCCGGCGTAAAGCGTGGTTATGAATACACCCTACTAAAGCCAAATGCCCACAAAGCTGTTATACGCACTCGAGGGCCAGAAACCCACCAACGAAAGTGGCTTTATTCACCTGAACCCACGAAAGCTATGAAAC
627	Labridae	Choerodon schoenleinii	100	CACCGCGGTTATACGAGAGGTCCAAGTTGACAAACGCCGGCGTAAAGCGTGGTTATGATTCCTACAAAACTAAAGCCAAATGCCCACAAAGCTGTTATACGCTCTCGAGGGCCAGAAACCCACCAACGAAAGTGGCTTTACACACCTGAACCCACGAAAGCTATGAAAC
628	Labridae	Cirrhilabrus temminckii	100	CGCCGCGGTTAGACGAGTCTTGGCTCTAGTTGACAGCTAACGGCGTAAAGGGTGGTTAAGGAACATATATAATAAAGTCGAAGACTTTCATAACTGTTATAAGTCAATGAAGGTGCGAAGCTCAACGACAAAAGTGACTTTATTCCCCCTGAACCCACTAAAGCTATGACAC
629	Labridae	Coris aygula	99.92	CACCGCGGTTATACGAGAGACCCAAGTTGACGACCTCCGGCGTAAAGAGTGGTTAAGAGAGCCCTATACTAAAGCCAAATGACTTCAAAGCTGTCATACGCACACGAAAGTACGAAGCCCGATTACGAAAGTGGCTTTAAACCCCTGACTCCACGAAAGCTATGATAC
630	Labridae	Coris gaimard	100	CCACCGCGGTTATACGAGAGACCCAAGTTGATGACTTTCGGCGTAAAGAGTGGTTAAGAGAGCCCCACACTAAAGCCGAACGACCTCATAGCTGTTATACGCGCATGAAAGTACGAACCCCAACTACGAAAGTGGCTTTAAACTCCTGACCCCACGAAAGCTAGGAAAC
631	Labridae	Cymolutes torquatus	99.4	CACCGCGGTTATACGAGGTGCTCAAGCTGACAGCTGACGGCGTAAAGAGTGGTTAAGATAAACTCAAACTAAAGTCGAACAACTTCATAGCTGTTATACGCTTGTGAAAACACGAAGCCCCATTACGAAAGTGACTTTAACCCTTTCTGATTCCACGAAAGCCAGGACAC
632	Labridae	Gomphosus varius	100	CACCGCGGTTAGACGAGAGACCCAAGTGGATAGCCCTCGGCGTAAAGAGTGGTTAAGATAATTTTAAACTAAGGCCAAACGACTTTTTAGCTGTTATACGCGCGAGAAGACATGAAGCCCAACTACGAAAGTGGCCTTAAACCCCTGACCCCACGAAAGCTAGGACAC
633	Labridae	Halichoeres argus	99.8	CACCGCGGTTATACGAGAGACCCAAGTCGATGGCCTTCGGCGTAAAGCGTGGTTAGGAGACAACTAAAACTAAAGATGAACGGTTTCATAGCTGTTATACGCTCATGAAAATCTGAAAATCAACTACGAAAGTGACTTTAAAAACCTGATCCCACGAAAGCTATGGCAC
634	Labridae	Halichoeres margaritaceus	100	CACCGCGGTTATACGAGAGACCCAAGTAGATGGCTTTCGGCGTAAAGAGTGGTTAAGAGAAACCCACAACTAAAGAAGAACGACCTCCGAGCTGTTATACGCATATGAAAGTACGAAAATCATCCACGAAAGTGACTTTAAGACCCTGAACCCACGAAAGCTATGCCAC
635	Labridae	Halichoeres annularis	99.83	CACCGCGGTTATACGAGAGACCCAAGTCGATGGCCTTCGGCGTAAAGCGTGGTTAGGAAAAGCCTAAAACTAAAGGTAAACGGTCCCAAAGCTGTTATACGCTCATGAGACTCTGAAAATCAACTACGAAAGTGACTTTAAACCCCTGACCCCACGAAAGCTATGGTAC
636	Labridae	Halichoeres melanochir	99.85	CACCGCGGTTATACGAGGGGCCCGAGTCGATAGCCCTCGGCGTAAAGGGTGGTTAGGAGACGTACTTAAAACTAAAGGTAAATAACTTCAAAGCTGTTATACGCTCATGAAGTCAAGAGAATCAACTACGAAAGTGACTTTATAACTTCTGAATCCACGAAAGCTATGGCAC
637	Labridae	Halichoeres melanurus	100	CCACCGCGGTTATACGAGAGACCCAAGTCGATGGCCTTCGGCGTAAAGCGTGGTTAGGACAAACCTAAAACTAAAGATAAACGATTTCAAAGCTGTTATACGCTCATGAAAATCTGAAGATCAACTACGAAAGTGACTTTAAAATCCTGACCCCACGAAAGCTATGGTAC
638	Labridae	Parajulis poecileptera	99.97	CACCGCGGTTATACGAGAGACCCAAGTCGATGGTCGTCGGCGTAAAGAGTGGTTAAGAGATAAGAAAACTAAAGCCAAACGACTTCAAAGCTGTTATACGCACATGAAAGCACTGAGGCCCTACCACGAAAGTGGCTTTAATTACCTGAACCCACGAAAGCTATGATAC
639	Labridae	Halichoeres scapularis	100	CACCGCGGTTATACGAGGGACCCAAGTTGATAGTCTTCGGCGTAAAGAGTGGTTAAGGTTTATTACGAAACTAAAGCTAAACGACTTCAAAGCTGTTATACGCGCATGAAGATACGAAACCCAACCACGAAAGTGACTTTAAACCCCCTGACTCCACGAAAGCTATGAAAC
640	Labridae	Halichoeres sp cf nebulosus	97.6	CACCGCGGTTATACGAGAGACCCAAGTAGATGGCCCTCGGCGTAAAGAGTGGTTAAGAGAAACCTAAAACTAAAGAAGAACGACCTCCAAGCTGTTATACGCATATGAAAGTACGAAGATCAACCACGAAAGTGACTTTAAAACCCTGAACCCACGAAAGCTATGCCAC
641	Labridae	Halichoeres tenuispinis	99.98	CACCGCGGTTATACGAGAGACCCAAGTCGATGGCCCTCGGCGTAAAGAGTGGTTAGGAGACATCCCAAAACTAAAGGTGAATAACTTCAAAGCTGTTATACGCTCATGAAGTCAAGAAACTCAACTACGAAAGTGACTTTATGGATTCTGAACCCACGAAAGCTATGGCAC
642	Labridae	Halichoeres trimaculatus	99.73	CACCGCGGTTATACGAGGGACCCAAGTTGATAGTCTTCGGCGTAAAGAGTGGTTAAGGGTTCTTACAAAACTAAAGCTAAACGACTTCAAAGCTGTTATACGCGCATGAAGATACGAAACCCAACCACGAAAGTGACTTTAAACCCCCTGACTCCACGAAAGCTATGGAAC
643	Labridae	Hemigymnus fasciatus	100	CACCGCGGTTATACGAGAGACCCAAGTCGATGGCCCTCGGCGTAAAGAGTGGTTAAGATATATCCAAAACTAAAGCCAAATGACTTCAAAGCTGTTATACGCGCATGAAAGTACGAAGCCCAATCACGAAAGTGGCTTTAAACCCCTGATTCCACGAAAGCTATGACAC
644	Labridae	Hemigymnus melapterus	100	CACCGCGGTTATACGAGAGACCCAAGTCGATGGCCCTCGGCGTAAAGAGTGGTTAAGATATACCCAAAACTAAAGCCAAATGACTTCAAAGCTGTTATACGCGCATGAAAGTACGAAGCCCAATCACGAAAGTGGCTTTAAGCCCCTGACTCCACGAAAGCTATGACAC
645	Labridae	Hologymnosus doliatus	99.7	CACCGCGGTTATACGAGAGACCCAAGTTGATCGCCAGCGGCGTAAAGCGTGGTTAAGGTGTCTCGAAACTAAAGCCAAACAACCTCAAAGCTGTCATACGCGAATGAGAAAATGAAGCCCAACTACGAAAGTGGCTTTAAACCCCTGACCCCACGAAAGCTACGACAC
646	Labridae	Iniistius dea	100	CACCGCGGTTATACGAGGGGCCCAAGTTGACAGCCGCCGGCGTAAAGAGTGGTTAAGACAAACCCCTTCTAAAGTCGAACAATTTTGAAGCTGTCATACGCCCATGAAAACATGAAGCCCGACTACGAAAGTGACTTTAACATCTTCTGATCCCACGAAAGCTAGGGCAC
647	Labridae	Labridae sp	85.2	CACCGCGGTTATACGAGAGACCCAAGTCGATGGCCTGCGGCGTAAAGAGTGGTTAAGGCACCCCTGCACTAAAGCTGAACAGCCTCATAGCTGTTATACGCGCATGAGGACATGAAACCCAATCACGAAAGTAGCTTTAAGCCCCCTGACTCCACGAAAGCTATGGCAC
648	Labridae	Labroides dimidiatus	100	CACCGCGGTTATACGAGAGACCCAAGTTGATAGCCTTCGGCGTAAAGAGTGGTTAAGAGAGACCTAGCACTAAAGCCAAATGACTTCAAAGCTGTTATACGCACATGAAAGTACGAAGCCCAATTACGAAAGTGGCTTTAAATCTTCTGACTCCACGAAAGCTATGATAC
649	Labridae	Labropsis manabei	99.6	CACCGCGGTTATACGAGAGACCCAAGTTGATAGTCTCCGGCGTAAAGAGTGGTTAAGATTCCCCGAAACTAAAGCCAAATGACTCCAAAGCTGTTATACGCGCATGGAAGTACGAGAACCAATCACGAAAGTAGCTTTAAGCCCCTGACCCCACGAAAGCTATGATAC
650	Labridae	Macropharyngodon meleagris	100	CACCGCGGTTATACGAGAGACTCAAGTTGATTGCTTCCGGCGTAAAGAGTGGTTAAGGGAATAATAAAACTAAAGCTAAACGACCTCAAAGCTGTTATACGCACATGAACGTATGAAGCCCAACTACGAAAGTGACTTTAAAATTCTGACTCCACGAAAGCTACGACA
651	Labridae	Novaculichthys taeniourus	100	CACCGCGGTTATACGAGGGACCCAAGTTGACAGCCGCCGGCGTAAAGAGTGGTTAAGACAAGACCTTAAACTAAAGTCGAACGGCCTCAGAGCTGTTATAAGCTTATGAAAGCATGAAGCCCAATAACGAAAGTGACTTTAACTCTTCTGACCCCACGAAAGCTAGGGCAC
652	Labridae	Novaculoides macrolepidotus	99.4	CACCGCGGTTATACGAGAAACCCAAGTTGATAGCTGCCGGCGTAAAGAGTGGTTAAGAGAAACCTCAGGCTAAAGTCGAACGGCCTCAAAGCTGTTATAAGCTTATGAAAGCACGAAGCCCAATAACGAAAGTGACTTTAAACCCCTCTGACTCCACGAAAGCTGGGATAC
653	Labridae	Novaculops sciistius	100	CACCGCGGTTATACGGGGAACCCAAGTTGACAACCGCCGGCGTAAAGAGTGGTTAAGAAAAAAATTAAGCTAAAGTCGAACGGCCTCAAAGCTGTTATAAGCTTATGGAAGCACGAAGCCCAATAACGAAAGTGACTTTAACTCCTTCTGACTCCACGAAAGCTGGGACAC
654	Labridae	Oxycheilinus bimaculatus	100	CACCGCGGTTATACGAAAGGCCCAAGTAGACAGACTCCGGCATAAAGTGTGGTTAAGGGCTTAATTGAACTAAAGCCGAAGACTCTCAAAGCTGTTATACGCGAATGAAAGCTTGAAGCCCAACCACGAAAGTGGCTTTAATAACCCTGACTCCACGGAAGCTACGGAAC
655	Labridae	Oxycheilinus celebicus	100	CACCGCGGTTATACGAGAGGCCCAAGTTAATAGATTGCGGCATAAAGTGTGGTTAAGGGCCCTATCTTACTAAAGCCGAAGACTTTCAGAGCTGTTATACGCGAATGAGAGATTGAAGCCCATACACGAAAGTAGCTTTAACCCCCCTACCCTGACACCACGAAAGCTACGAAAC
656	Labridae	Oxycheilinus unifasciatus	100	CACCGCGGTTATACGAGAGGCCCGAGTTGATAGACCTCGGCATAAAGTGTGGTTAAGGGTTAAATTAAACTAAAGCCGAAGACTTTCAGAGCTGTTATACGCAAATGAAAGATTGAAGCCCAACTGCGAAAGTAGCTTTAAATCATCCTGACGCCACGGAAGCTACGAAAC
657	Labridae	Pseudocoris sp cf yamashiroi	97.6	CACCGCGGTTATACGAGAGACCCAAGTTGATGGCTTTCGGCGTAAAGAGTGGTTAAGAGAGCCCCACACTAAAGCCGAACGACCTCAAAGCTGTTATACGCGCATGAACGTACGAACCTCAACTACGAAAGTGGCTTTAAACTCCTGACCCCACGAAAGCTAGGGCAC
658	Labridae	Pseudodax moluccanus	100	CACCGCGGTTATACGAGAGGCCCAAGTTGATAAGCACCGGCGTAAAGAGTGGTTATGGACGCCCCTTGAACTAAAGCCAAATGCTCTCAAGGCTGTTATACGCATCCGAGAGCCAGAAGTTCGACCACGAAAGTGGCTTTAAACTACCTGAACCCACGAAAGCTATGGAAC
659	Labridae	Pseudolabrus eoethinus	99.96	CACCGCGGTTATACGAGAGACCCAAGTTGATAGCCTTCGGCGTAAAGAGTGGTTAAGATTATTACCTGACTAAAGCCGAACGACTTCAAAGCTGTTATACGCATACGAATAAGTGAAACTCAATTACGAAAGTGGCTTTACTTTTACTGACCCCACGAAAGCTAAGATAC
660	Labridae	Pseudolabrus sieboldi	99.98	CACCGCGGTTATACGAGAGACCCAAGTTGATAGCCTTCGGCGTAAAGAGTGGTTAAGATTTTCACCTGACTAAAGCCGAACGACTTCAAAGCTGTTATACGCATATGAATAAATGAAACTCAATTACGAAAGTGGCTTTACCTTTCCTGACTCCACGAAAGCTAAGATAC
661	Labridae	Pteragogus aurigarius	100	CACCGCGGTTAGACGAGAGGCCCAAGCTGACAGTTCACGGCGTAAAGAGTGGTTAAGGTCAACTACATAAACTAAAGCCGAAAACCCACAAAACTGTTATACGTTCACGAGGCTATGAAGCTCAACTACGAAAGTGGCTTTATTATCCTGACCCCACGAAAGCTAGGGCAC
662	Labridae	Semicossyphus reticulatus	100	CACCGCGGTTAGACGAGAGGCTCAAGTTGATAAACAATCGGCGTAAAGAGTGGTTATGGAAACTACGAAACTAAAGCCAAATGCCCCCAAGGCTGTTATACGCACCCGGAGGCCAGAAGCCCAACCACGAAAGTGGCTTTATGTTACCTGAATCCACGAAAGCTATGGAAC
663	Labridae	Stethojulis bandanensis	99.97	CACCGCGGTTATACGAGAGACCCAAGTAGATGGCCTCCGGCGTAAAGAGTGGTTAAAAATGCCCAAAACACTAAAGCCAAATAACCTCATAACTGTTATACGTTCATGAGAACAAGAAGCCCAACCACGAAAGTGGCTTTACACATTTTGACCCCACGAAAGCTAAGACAC
664	Labridae	Stethojulis interrupta terina	99.99	CACCGCGGTTATACGAGGAACCCAAGTAGATGGCCTCCGGCGTAAAGCGTGGTTAAAATGCTAGAAAAACTAAAGCCAAATATCCTCATAACTGTTATACGTTCATGAGAGCAAGAAGCCCAACCACGAAAGTGGCTTTACACATTTGACCCCACGAAAGCTAGGGCAC
665	Labridae	Stethojulis strigiventer	99.96	CACCGCGGTTAAACGAGAGACCCAAGTAGACGGCCCCCGGCGTAAAGAGTGGTTAAAATGCAGAAGAAACTAAAGCCAAATAGCCTCATAACTGTTATACGTCCATGAGAACAAGAAGCCCAACCACGAAAGTGGCTTTACACATTTGACCCCACGAAAGCTAAGACAC
666	Labridae	Stethojulis trilineata	100	CACCGCGGTTATACGAGAGACCCAAGTAGATGGCCCCCGGCGTAAAGAGTGGTTAGAAATGCTTGAAACACTAAAGCCAAATAGCCTCATAGCTGTTATACGCCCATGAGAACAAGAAGTCCAACTACGAAAGTGGCTTTACACATTTGACCCCACGAAAGCTAAGGCAC
667	Labridae	Suezichthys gracilis	100	CCACCGCGGTTATACGAGAGACCCAAGTTGACAGCTCTCGGCGTAAAGAGTGGTTAAGATAATTAAACGGACTAAAGCCAAATGACTTCAAAGCTGTTATACGCGCATGAACGTACGAAGCTCAATCACGAAAGTAGCTTTACCTTACCTGACCCCACGAAAGCTAGGACAC
668	Labridae	Thalassoma amblycephalum	99.97	CACCGCGGTTAGACGAGAGACCCAAGTGGATGGCCCTCGGCGTAAAGAGTGGTTAAGATAATTTTAAACTAAGGCCAAACGACTTTTTAGCTGTTATACGCGCGAGAAGACATGAAGCCCAACTACGAAAGTGGCCTTAAATCCCTGACCCCACGAAAGCTAGGACAC
669	Labridae	Thalassoma cupido	100	CACCGCGGTTAGACGAGAGACCCAAGTGGATGGCCCTCGGCGTAAAGAGTGGTTAAGATAATTTTAAACTAAGGCCAAACTACTTTTTAGCTGTTACACGCGCGAGAGGACATGAAGCCCAACTACGAAAGTGGCCTTAAACCCCTGACCCCACGAAAGCTAAGACAC
670	Labridae	Thalassoma hardwicke	99.98	CACCGCGGTTAGACGAGAGACCCAAGTGGATGGCCCTCGGCGTAAAGAGTGGTTAAGATAATTGTAAACTAAGGCCAAACGACTTTTTAGCTGTTATACGCGCGAGAAGACATGAAGCCCAACTACGAAAGTGGCCTTAAACCCCTGACCCCACGAAAGCTAGGACAC
671	Labridae	Thalassoma jansenii	100	CACCGCGGTTAGACGAGAGACCCAAGTGGATGGCCCTCGGCGTAAAGAGTGGTTAAGATGATTTTAAACTAAGGCCAAACGACTTTTTAGCTGTTATACGCGCGAGAAGACATGAAGCCCAACTACGAAAGTGGCCTTAAACCCCTGACCCCACGAAAGCTAGGACAC
672	Labridae	Thalassoma lunare	100	CACCGCGGTTAGACGAGAGACCCAAGTGGATGGCCCTCGGCGTAAAGAGTGGTTAAGATAATTTTAAACTAAGGCCAAACGACTTTTTAGCTGTTATACGCGCGAGAAGACATGAAGCCCAACTACGAAAGTGGCCTTAAGCCCCTGACCCCACGAAAGCTAGGACAC
673	Labridae	Thalassoma lutescens	100	CACCGCGGTTAGACGAGAGACCCAAGTGGATGGCCCTCGGCGTAAAGAGTGGTTAAGATAGTCCCAAACTAAGGCCAAACGACTTTTTAGCTGTTATACGCGCGAGAAGACATGAAGCCCAACTACGAAAGTGGCCTTAAGCCCCTGACCCCACGAAAGCTAGGATAC
674	Labridae	Thalassoma purpureum	100	CACCGCGGTTAGACGAGAGACCCAAGTGGATGGCCCTCGGCGTAAAGAGTGGTTAAGATATTTTTAAACTAAGGCCAAACGACTTTTTAGCTGTTATACGCGCGAGAAGACATGAAGCTCAACTACGAAAGTGGCCTTAAACCCCTGACCCCACGAAAGCTAGGACAC
675	Labridae	Thalassoma quinquevittatum	99.86	CACCGCGGTTAGACGAGAGACCCAAGTGGATGGCCCTCGGCGTAAAGAGTGGTTAAGATAATTGTAAACTAAGGCCAAACGACTTTTTAGCTGTTATACGCGCGAGAAGACATGAAGCCCAACTACGAAAGTGGCCTTAAGCCCCTGAGCCCACGAAAGCTAGGACAC
676	Labridae	Thalassoma trilobatum	100	CACCGCGGTTAGACGAGAGACCCAAGTAGATGGCCCTCGGCGTAAAGAGTGGTTAAGATAATTCTAAACTAAGGCCAAACGACTTTTTAGCTGTTATACGCACGAGAAGACATGAAGCCCAACTACGAAAGTGGCCTTAAACCCCTGACCCCACGAAAGCTAAGACAC
677	Labridae	Calotomus japonicus	99.99	CACCGCGGTTACACGAGAAGCCCAAGTCGATAAATAACGGCGTAAAGGGTGGTTAAGGGTTTTTCAAAACTAGAGTCGAACTTCTTCAAAGCTGTAATACGCATTCGAAAACGGAAGAACAACTACGAAAGTGGCTCTAACCCTCCCGACACCACGAAAGCTATGGAAC
678	Labridae	Calotomus so cf carolinus	99.85	CACCGCGGTTACACGAGAAGCCCAAGTTGATAAACAACGGCGTAAAGGGTGGTTAAGGGCTTTTAAAACTAGAGTCGAACTTTATCAAGGCTGTTATACGCACACGAAAACAGAAGATCATCTACGAAAGTGACTCTAACTTTCCTGACACCACGAAAGCTATGGAAC
679	Labridae	Calotomus spinidens	100	CACCGCGGTTACACGAGGAGCCCAAGTTGATGAACAACGGCGTAAAGGGTGGTTAAGGTCTTATATTAAACTAGAGTCGAACTTTATCAAGGCTGTTATACGCATACGAAAACAGAAGATCATCTACGAAAGTGACTCTAACTCTCCTGACACCACGAAAGCTATGGAAC
680	Labridae	Chlorurus bowersi	100	CCACCGCGGTTATACGAAAGGCCCAAGTTGAAAAACATTCGGCGTAAAGGGTGGCTAAGGACCTATCCCAAACTAGAGCTAAATTTCTTCAAAGCTGTTATACGCTCATGAAAAGCAGAAAATCAACCACGAAAGTGGCTCTAATTACTCCTGACACCACGAAAGCTATGGCAC
681	Labridae	Chlorurus frontalis	99.8	CACCGCGGTTATACGAAAGGCCCAAGTTGAAAAACATTCGGCGTAAAGGGTGGCTAAGGACCTATCCCAAACTAGAGCTGAATTTCTTCAAAGCTGTTATACGCTCATGAAAAGTAGAAAATCAACCACGAAAGTGGCTCTAATCACTCCTGACACCACGAAAGCTATGGCAC
682	Labridae	Chlorurus japanensis	100	CACCGCGGTTATACGAAAGGCCCAAGTTGAAAAACATTCGGCGTAAAGGGTGGCTAAGGACCTGTCCCAAACTAGAGCTGAATTTCTTCAAAGCTGTTATACGCTCATGAAAAGCAGAAAATCAACCACGAAAGTGGCTCTAATCACTCCTGACACCACGAAAGCTATGGCAC
683	Labridae	Chlorurus microrhinos	100	CACCGCGGTTATACGAAAGGCCCAAGTTGAAAAACATTCGGCGTAAAGGGTGGCTAAGGACCTATCCCAAACTAGAGCTAAATTTCTTCAAAGCTGTTATACGCTCATGAAAAGCAGAAAATCAACCACGAAAGTGGCTCTAATCACTCCTGACACCACGAAAGCTATGACAC
684	Labridae	Chlorurus spilurus	100	CACCGCGGTTATACGAAAGGCCCAAGTTGAAAAACATTCGGCGTAAAGGGTGGCTAAGGACCTATTTCAAACTAGAGCTAAATTTCTTCAAAGCTGTTATACGCTCATGAAAACCAGAAAATCAACCACGAAAGTGGCTCTAATTACTCCTGACACCACGAAAGCTATGGCAC
685	Labridae	Hipposcarus longiceps	99.91	CACCGCGGTTATACGAAAAGCCCAAGTTGAGAGACATTCGGCGTAAAGGGTGACTAGGGGCCTATACCAAACTAGAGCTGAATTTCTTCAAAGCTGTTATACGCACATGAAAAATAGAAAATCAACTACGAAAGTGGCTCTAACTTTCCCCGACATCACGAAAGCTATGGCAC
686	Labridae	Leptoscarus vaigiensis	100	CACCGCGGTTATACGAAAGGCCCAAGTTGACAAGTAACGGCGTAAAGGGTGGTTAAGGTTTTTCATTTAAACTAGAGCTGAATTTCTTCAAAACCGTTATACGTTTACGAAAAGCAGAAGACCAACTACGAAAGTGGCTCTAACCCCTCCCTGACACCACGAAAGCTATGGAAC
687	Labridae	Scarus altipinnis	99.98	CACCGCGGTTATACGAAAGGCCCAAGTTGAAAAACATTCGGCGTAAAGGGTGACTAAGGACCTATTTTAAACTAGAGCTGAATTTCTTCAAAGCTGTTATACGCTCATGAAAACTAGAAAATCAACCACGAAAGTGGCTCTAATCTCTCCTGACACCACGAAAGCTATGACAC
688	Labridae	Scarus dimidiatus-frenatus spp complex	99.6	CACCGCGGTTATACGAAAGGCCCAAGTTGAAAAACATTCGGCGTAAAGGGTGGCTAAGGACCTATTTTAAACTAGAGCTGAATTTCTTCAAAGCTGTTATACGCTCATGAAAACTAGAAAATCAACCACGAAAGTGGCTCTAATCCCCCCCTGACACCACGAAAGCTATGGCAC
689	Labridae	Scarus festivus	100	CACCGCGGTTATACGAAAGGCCCAAGTTGAAAAACATTCGGCGTAAAGGGTGGCTAAGGACTATTTTATACTAGAGCTGAATTTCTTCAAAGCTGTTATACGCTCATGAAAACCGGAAAATCAACCACGAAAGTGGCTCTAATTACACCTGACACCACGAAAGCTATGACAC
690	Labridae	Scarus forsteni	100	CACCGCGGTTATACGAAAGGCCCAAGTTGAAAAACATTCGGCGTAAAGGGTGGCTAAGGACCTATTTTAAACTAGAGCTGAATTTCTTCAAAGCTGTTATACGCTCATGAAAACTAGAAAATCAACCACGAAAGTGGCTCTAACCTCTCCTGACACCACGAAAGCTATGACAC
691	Labridae	Scarus ghobban	99.98	CACCGCGGTTATACGAAAGGCCCAAGTTGAAAAACATTCGGCGTAAAGGGTGGCTAAGGGCCTATTTTAAACTAGAGCTGAATTTCTTCAAAGCTGTTATACGCTCATGAAAACTAGAAAATCAACCACGAAAGTGGCTCTAATCTCTCCTGACACCACGAAAGCTATGACAC
692	Labridae	Scarus hypselopterus	100	CACCGCGGTTATACGAAAGGCCCAAGTTGAAAAACATTCGGCGTAAAGGGTGGCTAAGGACCTATCACAAACTAGAGCTGAATTTCTTCAAAGCTGTTATACGCTCATGAAAAGCAGAAAGTCAACCACGAAAGTGGCTCTAATCATTCCTGACACCACGAAAGCTATGACA
693	Labridae	Scarus niger	100	CACCGCGGTTATACGAAAGGCCCAAGTTGAAAAACATTCGGCGTAAAGGGTGGCTAAGGGCCTATCTCAAACTAGAGCTGAATTTCTTCAAAGCTGTTATACGCTCATGAAAACTAGAAAATCGACCACGAAAGTGGCTCTAATCCCTCCTGACACCACGAAAGCTATGACAC
694	Labridae	Scarus oviceps	100	CACCGCGGTTATACGAAAGGCCCAAGTTGAAAAACATTCGGCGTAAAGGGTGGCTAAGGACCTACTTCAAACTAGAGCTGAATTTCTTCAAAGCTGTTATACGCCCATGAAAACCAGAAAATCAACCACGAAAGTGGCTCTAATCACACCTGACACCACGAAAGCTATGACAC
695	Labridae	Scarus ovifrons	99.98	CACCGCGGTTATACGAAAGGCCCAAGTTGAAAAACATTCGGCGTAAAGGGTGGCTAAGGACCTACTCCAAACTAGAGCTGAATTTCTTCAAAGCTGTTATACGCTCATGAAAACTAGAAAATCAACCACGAAGGTGGCTCTAACCACGCCTGACACCACGAAAGCTATGACAC
696	Labridae	Scarus prasiognathos	99.96	CACCGCGGTTATACGAAAGGCCCAAGTTGAAAAACATTCGGCGTAAAGGGTGACTAAGGACCCATTTAAAACTAGAGCTGAATTTCTTCAAAGCTGTTATACGCTCATGAAAACTAGAAAATCAACCACGAAAGTGGCTCTAATCCCTCCTGACACCACGAAAGCTATGACAC
697	Labridae	Scarus psittacus	100	CACCGCGGTTATACGAAAGGCCCAAGTTGAAAAACATTCGGCGTAAAGGGTGGCTAAGGACCTATTCTAAACTAGAGCTGAATTTCTTCAAAGCTGTTATACGCTCATGAAAAGCAGAAAATCAACCACGAAAGTGGCTCTAACTATTCCTGACACCACGAAAGCTATGGCAC
698	Labridae	Scarus quoyi	100	CCACCGCGGTTATACGAAAGGCCCAAGTTGAAAAACATTCGGCGTAAAGGGTGGCTAAGGACCTACTTCAAACTAGAGCTGAATTTCTTCAAAGCTGTTATACGCTCATGAAAACCAGAAAATCAACCACGAAAGTGGCTCTAATCACACCTGACACCACGAAAGCTATGACAC
699	Labridae	Scarus rivulatus	99.96	CACCGCGGTTATACGAAAGGCCCAAGTTGAAAAACATTCGGCGTAAAGGGTGGCTAAGGACCTACCTCAAACTAGAGCTGAATTTCTTCAAAGCTGTTATACGCTCATGAAAACCAGAAAATCAACCACGAAAGTGGCTCTAATCACACCTGACACCACGAAAGCTATGGCAC
700	Labridae	Scarus rubroviolaceus	100	CACCGCGGTTATACGAAAGGCCCAAGTTGAAAAACATTCGGCGTAAAGGGTGGCTAAGGACCTATTTCAAACTAGAGCTGAATTTCTTCAAAGCTGTTATACGCTCATGAAAACTAGAAAATCAACCACGAAAGTGGCTCTAATCCCTCCTGACACCACGAAAGCTATGACAC
701	Labridae	Scarus schlegeli	100	CACCGCGGTTATACGAAAGGCCCAAGTTGAAAAACATTCGGCGTAAAGGGTGGCTAAGGACCTATTACAAACTAGAGCTGAATTTCTTCAAAGCTGTTATACGCTCATGAAAAGCAGAAAATCAACCACGAAAGTGGCTCTAATCATTCCTGACACCACGAAAGCTATGACAC
702	Labridae	Scarus spinus	100	CACCGCGGTTATACGAAAGGCCCAAGTTGAAAAACATTCGGCGTAAAGGGTGGCTAAGGACTCATCTCAAACTAGGGCTGAATTTCTTCAAAGCTGTTATACGCTCATGAAAACCAGAAAGCCAACCACGAAAGTGGCCCTAATCACTCCTGACACCACGAAAGCTATGGCAC
703	Zoarcidae	Davidjordania sp	99.45	CACCGCGGTTATACGAGAGGCCCAAGTTGAAAACACGCGGCGTAAAGAGTGGTTAAGTTATAATTTACACTAAAGCCGAATATCTTCACGGCTGTTATACGCACCCGAGGATAAGAAGTTCAACCACGAAGGTAGCTTTATTTGTCTGAACCCACGAAAGCTACGGTAC
704	Zoarcidae	Zoarces elongatus	99.45	CACCGCGGTTATACGAGAGGCCCAAGTTGAAAGACCCTGGCGTAAAGAGTGGTTAAGCTAGAATTTAAACTAAAGCCGAATATCCTCACGGCTGTTATACGCACCCGAAGATAAGAAGACCAACCACGAAGGTAGCTTTATTTAACTGAACCCACGAAAGCTGCGGCAC
705	Stichaeidae	Alectrias benjamini-alectrolophus spp complex	99.92	CACCGCGGTTATACGAGAGGCCCAAGTTGACAGACATCGGCGTAAAGAGTGGTTAAGTTAAAATTAATACTAAAGCCGAACGTCCTCAAGGCTGTTATACGCACCCGAAGATAAGAAGTTCAACCACGAAGGTGGCTTTATTTAGTCTGAACCCACGAAAGCTACGGCGC
706	Stichaeidae	Anisarchus sp cf medius	98.8	CACCGCGGTTATACGAGAGGCCCAAGTTGACAGACATCGGCGTAAAGAGTGGTTAAGTTAAAATTCACACTAAAGCCGAACATCCTCAAGGCTGTTATACGCACCCGAAGATAAGAAGTTCAACCACGAAGGTGGCTTTATTTAATCTGAACCCACGAAAGCTACGGCAC
707	Stichaeidae	Anoplarchus sp	98.14	CACCGCGGTTATACGAGAGGCCCAAGTTGACAGACATCGGCGTAAAGAGTGGTTAAGTTAAAATTCACACTAAAGCCGAACGTCCTCAAGGCTGTTATACGCACCCGAAGATAAGAAGTTCAACCACGAAGGTGGCTTTATTTAATCTGAACCCACGAAAGCTACGGCAC
708	Stichaeidae	Chirolophis japonicus	99.99	CACCGCGGTTATACGAGAGGCCCAAGTTGACAGACATCGGCGTAAAGAGTGGTTAAGTTAGAATTAATACTAAAGCCGAACGTCCTCAAGGCTGTTATACGCACCCGAAGATAAGAAGTTCAACCACGAAGGTGGCTTTATTTAGTCTGAACCCACGAAAGCTACGGCGC
709	Stichaeidae	Chirolophis saitone	99.64	CACCGCGGTTATACGAGAGGCCCAAGTTGACAGACATCGGCGTAAAGAGTGGTTAAGTTAGAAATAATACTAAAGCCGAACGTCCTCAAGGCTGTTATACGCACCCGAAGATAAGAAGTTCAACCACGAAGGTGGCTTTATTTAATCTGAACCCACGAAAGCTACGGCGC
710	Stichaeidae	Dictyosoma temminckii form a1	99.86	CACCGCGGTTATACGAGAGGCCCGAGTTGAGAGACATCGGCGTAAAGAGTGGTTAAGTTAGACCTTAAACTAAAGCCGAACGTCCTCAAGGCTGTTATACGCACCCGAAGATAAGAAGTTCAACCACGAAGGTGGCTTTATTTAACCTGAACCCACGAAAGCTATGGCAC
711	Stichaeidae	Dictyosoma temminckii form a2	99.86	CACCGCGGTTATACGAGAGGCCCAAGTTGAGAGACATCGGCGTAAAGAGTGGTTAAGTTAGACCTTAAACTAAAGCCGAACGTCCTCAAGGCTGTTATACGCACCCGAAGATAAGAAGTTCAACCACGAAGGTGGCTTTATTTAACCTGAACCCACGAAAGCTATGGCAC
712	Stichaeidae	Dictyosoma temminckii form b	99.99	CACCGCGGTTATACGAGAGGCCCAAGTTGAAAGACATCGGCGTAAAGAGTGGTTAAGTTAGAACTTAAACTAAAGCCGAACGTCCTCAAGGCTGTTATACGCACCCGAAGATGAGAAGTTCAACCACGAAGGTGGCTTTATTTAACCTGAACCCACGAAAGCTATGGCAC
713	Stichaeidae	Dictyosoma rubrimaculatum	99.97	CACCGCGGTTATACGAGAGGCCCAAGTTGAGAGACATCGGCGTAAAGAGTGGTTAAGTTAAAACTTAAACTAAAGCCGAACGTCCTCAAGGCTGTTATACGCACCCGAAGATAAGAAGTTCAACCACGAAGGTGGCTTTATTTAACCTGAACCCACGAAAGCTAAGGCAC
714	Stichaeidae	Ernogrammus hexagrammus	99.91	CACCGCGGTTATACGAGAGGCCCAAGTTGACAGACATCGGCGTAAAGAGTGGTTAAGTTAAAATCTATACTAAAGCCGAACGTCCTCAAGGCTGTTATACGCACCCGAAGATAAGAAGTTCAACCACGAAGGTGGCTTTATTTAATCTGAACCCACGAAAGCTACGGCGC
715	Stichaeidae	Eumesogrammus praecisus	100	CACCGCGGTTATACGAGAGGCCCAAGTTGACAGACATCGGCGTAAAGAGTGGTTAAGTTAAAATTTATACTAAAGCCGAACATCCTCAAGGCTGTTATACGCACCCGAAGATAAGAAGTTCAACCACGAAGGTGGCTTTATTTAGTCTGAACCCACGAAAGCTACGGCGC
716	Stichaeidae	Lumpenus sp	98.2	CACCGCGGTTATACGAGAGGCCCAAGTTGACAGACTCCGGCGTAAAGAGTGGTTAAGTTAAAATTTTTACTAAAGCCGAACATCCTCAAAGCTGTTATACGCACCCGAGGACAAGAAGTTCAACCACGAAGGTGGCTTTATTTAGTCTGAACCCACGAAAGCTAAGGCAC
717	Stichaeidae	Neozoarces steindachneri	100	CACCGCGGTTATACGAGAGGCTCAAGTTGAAAGACCCCGGCGTAAAGAGTGGTTAAGTTAAAATTTAAACTAAAGCCGAACATCCTCACGGCTGTTATACGCACCCGAAGATAAGAAGTTCAACCACGAAGGTGGCTTTATTAAACCTGAACCCACGAAAGCTACGGCGC
718	Stichaeidae	Opisthocentrus ocellatus	100	CACCGCGGTTATACGAGAGGCCCAAGTTGACAGACATCGGCGTAAAGAGTGGTTAAGTTAAAATTTATACTAAAGCCGAACATCCTCAAGGCTGTTATACGCACCCGAAGATAAGAAGTTCAACCACGAAGGTGGCTTTATTTAGTCTGAACCCACGAAAGCTACGGTAC
719	Stichaeidae	Opisthocentrus tenuis	99.8	CACCGCGGTTATACGAGAGGCCCAAGTTGACAGACATCGGCGTAAAGAGTGGTTAAGTTAAAATTTATACTAAAGCCGAACATCCTCAAGGCTGTTATACGCACCCGAAGATAAGAAGTTCAACCACGAAGGTGGCTTTATTTGATCTGAACCCACGAAAGCTACGGTAC
720	Stichaeidae	Opisthocentrus zonope	99.87	CACCGCGGTTATACGAGAGGCCCAAGTTGACAGACATCGGCGTAAAGAGTGGTTAAGTTAAAATTTATACTAAAGCCGAACATCCTCAAGGCTGTTATACGCACCCGAAGATAAGAAGTTCAACTACGAAGGTGGCTTTATTTATTCTGAACCCACGAAAGCTACGGCAC
721	Stichaeidae	Pholidapus dybowskii	99.94	CACCGCGGTTATACGAGAGGCCCAAGTTGACAGACATCGGCGTAAAGAGTGGTTAAGTTAAAATTTTTACTAAAGCCGAACATCCTCAAGGCTGTTATACGCACCCGAAGATAAGAAGTTCAACCACGAAGGTGGCTTTATTTAGTCTGAACCCACGAAAGCTACGGCAC
722	Stichaeidae	Pseudalectrias tarasovi	99.95	CACCGCGGTTATACGAGAGGCCCAAGTTGAAAGACATCGGCGTAAAGAGTGGTTAAGTTAAAAGTAATACTAAAGCCGAACGTCCTCAAGGCTGTTATACGCACCCGAAGATAAGAAGTTCAACCACGAAGGTGGCTTTATTTAGTCTGAACCCACGAAAGCTACGGCGC
723	Stichaeidae	Stichaeidae sp	97.6	CACCGCGGTTATACGAGAGACCCAAGTTGACAGACATCGGCGTAAAGAGTGGTTAAGTTAAAACTAAGACTAAAGCCGAACGTCCTCAAGGCTGTTATACGCACCCGAAGATAAGAAGTTCAACCACGAAGGTGGCTTTATTTAATCTGAACCCACGAAAGCTACGGCGC
724	Stichaeidae	Stichaeopsis epallax	100	CACCGCGGTTATACGAGAGGCCCAAGTTGACAGACATCGGCGTAAAGAGTGGTTAAGTTAAAACATACACTAAAGCCGAACATCCTCAAGGCTGTTATACGCACCCGAAGATAAGAAGTTCAACCACGAAGGTGGCTTTATTTAGTCTGAACCCACGAAAGCTACGGCGC
725	Stichaeidae	Stichaeopsis nana	99.78	CACCGCGGTTATACGAGAGGCCCAAGTTGACAGACATCGGCGTAAAGAGTGGTTAAGTTAAAATATATACTAAAGCCGAACATCCTCAAGGCTGTTATACGCACCCGAAGATAAGAAGTTCAACCACGAAGGTGGCTTTATTTAATCTGAACCCACGAAAGCTACGGCAC
726	Stichaeidae	Stichaeopsis sp	99.9	CACCGCGGTTATACGAGAGGCCCAAGTTGACAGACATCGGCGTAAAGAGTGGTTAGGTTAAAATTTATACTAAAGCCGAACATCCTCAAGGCTGTTATACGCACCCGAGGATAAGAAGTTCAACCACGAAGGTGGCTTTATTTAGTCTGAACCCACGAAAGCTACGGCGC
727	Stichaeidae	Dinogunellus grigorjewi	100	CACCGCGGTTATACGAGAGGCCCAAGTTGACAGACATCGGCGTAAAGAGTGGTTAAGTTAAAATTAATACTAAAGCCGAACATCTTCAAGGCTGTTATACGCACCCGAAGACAAGAAGTTCAACCACGAAGGTGGCTTTATTTAGTCTGAACCCACGAAAGCTACGGCGC
728	Stichaeidae	Stichaeus punctatus	100	CACCGCGGTTATACGAGAGGCCCAAGTTGACAGACATCGGCGTAAAGAGTGGTTAAGTTAAAACTTATACTAAAGCCGAACGTCCTCAAGGCTGTTATACGCACCCGAAGATAAGAAGTTCAACCACGAAGGTGGCTTTATTTAGTCTGAACCCACGAAAGCTACGGCGC
729	Stichaeidae	Zoarchias glaber	100	CACCGCGGTTATACGAGAGGCCCAAGTTGAAAGACCCCGGCGTAAAGAGTGGTTAAGTTAAAACTTACACTAAAGCCGAACATCCCCACGGCTGTCATACGCACCCGAAGATAAGAAGTTCAACCACGAAGGTGGCTTTATAAATCTGAACCCACGAAAGCTGCGGCAC
730	Stichaeidae	Zoarchias neglectus	100	CACCGCGGTTATACGAGAGGCTCAAGTTGAAAGACCCCGGCGTAAAGAGTGGTTAAGTTAAAACTACACTAAAGCCGAACATCCTCACGGCTGTTATACGCACCCGAAGACAAGAAGTTCAACCACGAAGGTGGCTTTATAAAATCTGAACCCACGAAAGCTACGGCGC
731	Stichaeidae	Zoarchias veneficus	99.89	CACCGCGGTTATACGAGAGGCCCAAGTTGAAAGACCCCGGCGTAAAGAGTGGTTAAGTTAAAACTTACACTAAAGTCGAACATCATCACGGCTGTTATACGCACCCGAAGATAAGAAGTTCAACCACGAAGGTGGCTTTATAAGATCTGAACCCACGAAAGCTACGGCGC
732	Pholidae	Pholis crassispina	99.99	CACCGCGGTTATACGAGAGGCCCAAGTTGACAGACATCGGCGTAAAGAGTGGTTAAGTTAAAATTGTACTAAAGCCGAACATCCTCCAGGCTGTTATACGCATCCGAAGATAAGAAGTTCAACCACGAAGGTGGCTTTATTTAGTCTGAACCCACGAAAGCTACGGCA
733	Pholidae	Pholis nebulosa	99.78	CACCGCGGTTATACGAGAGGCCCAAGTTGACAGACAGCGGCGTAAAGAGTGGTTAAGTTAAAATTGTACTAAAGCCGAACACCCTCCAGGCTGTTATACGCATCCGAAGGTAAGAAGTTCAACCACGAAGGTGGCTTTATTTAGTCTGAACCCACGAAAGCTACGACAC
734	Pholidae	Pholis sp cf crassispina	99.99	CACCGCGGTTATACGAGAGGCCCAAGTTGACAGACATCGGCGTAAAGAGTGGTTAAGTTAAAATTGTACTAAAGCCGAACACCCTCCAGGCTGTTATACGCATCCGAAGATAAGAAGTTCAACCACGAAGGTGGCTTTATTTAGTCTGAACCCACGAAAGCTACGACAC
735	Pholidae	Rhodymenichthys dolichogaster	100	CACCGCGGTTATACGAGAGGCCCAAGTTGACAGACAGCGGCGTAAAGAGTGGTTAAGTTAAAATTGTACTAAAGCCGAACATCCTCAAGGCTGTTATACGCATCCGAAGATGAGAAGTTCAACCACGAAGGTAGCTTTATTTAATCTGACCCCACGAAAGCTACGGCAC
736	Trichodontidae	Arctoscopus japonicus	100	CACCGCGGTTATACGAGAGGCCCAAGTTGATAGCCGGCGGCGTAAAGAGTGGTTAAGTTTAAACTCACACTAAAGCCAAACATCTTCAAGACTGTTATACGTACACGAAGGCAGGAAGTTCAACCACGAAAGTGGCTTTATTTAATCTGAACCCACGAAAGCTACGGTAC
737	Pinguipedidae	Parapercis cylindrica	100	CACCGCGGTTATACGGGAGACCCAAGTAGATCGGCTCACGGCGTAAAGCGTGGTTAAGAAGCCCACTGCAAATAAAGCTAAACACCCTCTCGGCTGTTACATGCATTTGAGGTCACAGAAACTCAACTACGAAAGTGGCTTTACTACCTTTCCTATCCACGAAAGCTTTGATAC
738	Pinguipedidae	Parapercis diplospilus	100	CGCCGCGGTTATACGAGAAGCTCAAATAGACAAGCAAACGGCGTAAAGCATGGCTAGGAATCATTAAAAATAAAGTAGAACGCCCTCAAAACTGTTATACGTATTCGAGGTCAAAGAAAATCATATACGAAAGTGACTTTATTACACCTGACCCATGAAAGCCTAGAAA
739	Pinguipedidae	Parapercis pulchella	100	CACCGCGGTTAGACGTGAGGCCCAAGCAGATGAGCCTACGGCGTAAAGTGTGGCCAAGAAATCACCCGATAACTAAAGAAAAACGCCCTCCACGCTGTGATACGTTCCTGAGGTCATAGAACTACAACGACGAAAGTAACTTTATTTTTCCCACCCACGAAAGCTCTGATAC
740	Pinguipedidae	Parapercis snyderi	99.98	CACCGCGGTTATACGAGAGGCCCAAGTAGATGGGCAGACGGCGTAAAGAGTGGTTAAGAACCTCATGCAAATAAAGCTAAACACCCTCACCACAGTAATACGTTGTCGAGACCACAGAGACCCAACTACGAAAGTGGCTTTACTACCCCTCCCACCCACAAAAGCTCTGAAA
741	Trichonotidae	Trichonotus sp	85.4	AACCGCGGTTATACGAGAGGCCCAAGTTGATAGACAACGGCGTAAAGAGTGGTTAGGATAGGACTGTACTAGGGTCGAATACCTCCACCGCTGTATAAAGCCTATAGAGGTAAGAAGTACACCTGCGAAAGTGACCCTAAGAACATTTTAACCCACGAAAGCTAGGACAC
742	Creediidae	Limnichthys fasciatus	100	CAGCCGCGGTTATACGGTTGGCTCAAGTTGATGGCTGTCGGCGTAAGGTGTGGTTAGGAGACAATTTGAACTAGAGCTGTATGGACCCCGAGCCGTCTAAGGTTTAGAACGGGTAAGAAAGTCAATAACGAAAGTAGCTTTATCTAGTCTGATGCCACGAAAACTGGGAGAC
743	Creediidae	Myopsaron nelsoni	100	TACCGCGGTTACACGAGAGGCTCAAGTTGATAACCTACGGCGTAAAGAGTGGTTAAGAACCTCAATCTAACTAAGTCCAAACACTTTTGGAGCAGTAATATGCCTACGGAAGCAAGAAGAACTATAACGAAAGTGGGCTTAATATAGTCTGACCCCACGTAAGCTAGGGAAC
744	Ammodytidae	Ammodytes hexapterus	100	CACCGCGGTTATACGAGAGGCCCAAGCTGATAGACCCCGGCGTAAAGAGTGGTTAAGATAAGCTTAAAACTAAAGCCGAACACCCTCACAGCTGTTATACGCACCCGAGAGTAAGAAGCCCAACTACGAAAGTGGCTTTACAACCCCTGAACCCACGAAAGCTATGACAC
745	Ammodytidae	Ammodytes japonicus	99.99	CACCGCGGTTATACGAGAGGCCCAAGCTGATAGACCCCGGCGTAAAGAGTGGTTAAGGTAAACTTAAAACTAAAGCCGAACACCCTCACAGCTGTTATACGCACCCGAGAGTAAGAAGCCCAACTACGAAAGTGGCTTTACAACCCCTGAACCCACGAAAGCTATGACAC
746	Uranoscopidae	Uranoscopus oligolepis	99.8	CACCGCGGTTATACGAGAGGCTCAAGCTGATAGACCACGGCGTAAAGAGTGGTTAGGGAAAATTTTACAATAAAGCCGAGAGTCGACAGAGCAGTCATACGCATCCGAGAGAGAAAGGCCAATCACGAAAGTAGCTTTATCACCCCTGAACCCACGAAAGCTAGGGCAC
747	Uranoscopidae	Uranoscopus japonicus	100	CACCGCGGTTATACGAGAGGCTCAAGCTGATAGCCCAACGGCGTAAAGAGTGGTTAAGGGAGTATTTTCAATAAAGCCGAGAATCAACAAAGCAGTTATACGCACCCGAAAAAAAAAGACCGATCACGAAAGTAGCTTTAACACCCCTGAGCCCACGAAAGCTAGGACAC
748	Tripterygiidae	Enneapterygius etheostoma	99.95	CACCGCGGTTATACGAGAGGCCCAAGTTGATAGTATTCGGCGTAAAGAGTGGTTAAACTAGACTTAAGCTAAAGCCGAACTCCCTCATGGCTGTTATACGCACCCGAGGGTAAGAAGCCCCTCCACGAAAGTGGCTTTAATAATTTTGATCCCACGAAAGCTGAGAAAC
749	Tripterygiidae	Enneapterygius leucopunctatus	99.89	CACCGCGGTTATACGAGAGGCTCAAGTTGATAGTACTCGGCGTAAAGAGTGGTTAAACCAAATCTAAACTAAAGCCGAACCCCCTCAGAACTGTTATACGCACCCGAGGGAAAGAAGCCCTTGCACGAAAGTGGCTTTAATAACTTTGACTCCACGAAAGCTGTGAAAC
750	Tripterygiidae	Enneapterygius miyakensis	99.97	CACCGCGGTTATACGAGAGGCCCGAGTTGATAGTATTCGGCGTAAAGAGTGGTTAAACTAGACTTAAGCTAAAGCCGAACCCCCTCACGGCTGTTATACGCACTCGAGGGTAAGAAGCTCTCTTACGAAAGTGGCTTTAATATTTTTGATCCCACGAAAGCTGGGGAAC
751	Tripterygiidae	Enneapterygius minutus	99.97	CACCGCGGTTATACGAGAGGCCCAAGTTGATAAGTACTCGGCGTAAAGAGTGGTTAAGTTTATATTAAACTAAAGCCGAATGCCCCTCAAAACTGTTATACGTACTCGAGGTTAAGAAGTTCTAATACGAAAGTAGCTTTAATTTCCTGAACCCACGAAAGCTGTGAAAC
752	Tripterygiidae	Enneapterygius signicauda	100	CACCGCGGTTATACGAGAGGCCCGAGTTGATAGTTCTCGGCGTAAAGGGTGGTTAAATCAGAACTAAACTAAAGCCGAACCCCCTCAGAGCTGTTATACGCACTCGAGGGTGAGAAGCTCCTGCACGAAAGTAGCTTTAATAATTTTGAACCCACGAAAGCTGTGAAAC
753	Tripterygiidae	Enneapterygius similis spp complex	99.96	CACCGCGGTTATACGAGAGGCCCAAGTTGATAGTTTTCGGCGTAAAGAGTGGTTAGATAAAACAAAAACTAAAGCCGAACACCCTCAGAACTGTTATACGCACCCGAGGGTAAGAAGCCCTTTCACGAAAGTAGCTTTAACAATATTGACCCCACGAAAGCTGTGAAAC
754	Tripterygiidae	Enneapterygius sp cf leucopunctatus	93.5	CACCGCGGTTATACGAGAGGCTCAAGTTGATAGTTCACGGCGTAAAGAGTGGTTAAACTGAATCTAAACTAAAGCCGAACATCCTCAGAACTGTTATACGCACCCGAGGACAAGAAGCCCTTGCACGAAAGTGGCTTTAATAATTTTGACCCCACGAAAGCTGTGGAA
755	Tripterygiidae	Enneapterygius sp cf philippinus	89.96	CACCGCGGTTATACGAGAGGCCCAAGTTGATAAATATTCGGCGTAAAGAGTGGTTAAGTTGATATTAGACTAAAGCTGAAACCCCCTCAAAGCTGTTATACGTACTCGAGGATAAGAAGCACTAACACGAAAGTAGCTTTAAAACTCCTGACTCCACGAAAGCTGTGAAAC
756	Tripterygiidae	Enneapterygius sp cf sp1	93.5	CACCGCGGTTATACGAGAGGCCCGAGTTGATAGCAATCGGCGTAAAGGGTGGTTAAACTAGACCTAAACTAAAGCCGAACCCCCTCAGAGCTGTTATACGCACCCGAGGGCAAGAAGCCCCCGCACGAAAGTAGCTTTAATAACTTTGACCCCACGAAAGCTGTGAAAC
757	Tripterygiidae	Enneapterygius sp cf unimaculatus	92.96	CACCGCGGTTATACGAGAGGCCCAAGTTGATAGTACTCGGCGTAAAGAGTGGTTAAATTTAATTTAAACTAAAGCCGAACCCCCTCAGAACTGTTATACGCATCCGAGGGAGAGAAGCCCCCACACGAAAGTAGCTTTAACTATTTTGACCCCACGAAAGCTGTGAAAC
758	Tripterygiidae	Enneapterygius sp1	99.9	CACCGCGGTTATACGAGAGGCCCAAGTTGATAGCACTCGGCGTAAAGGGTGGTTAGACCAGACTTAAACTAAAGCCGAACCCTCTCAGAGCTGTTATACGCACCCGAGAGGAAGAAGCCCCTCACGAAAGTAGCTTTAATATCTTTGACCCCACGGAAGCTGTGAAAC
759	Tripterygiidae	Enneapterygius sp2	99.66	CACCGCGGTTATACGAGAGGCCCAAGTTGATAGTATTCGGCGTAAAGAGTGGTTAAACCAGACTTGAACTAAAGCCGAACCCCCCCAGAACTGTTATACGCATCCGAGGGTAAGAAGCCCCCCTACGAAAGTAGCTTTAATAATTTTGACCCCACGAAAGCTGTGAAAC
760	Tripterygiidae	Enneapterygius sp3	94	CACCGCGGTTATACGAGAGGCTCAAGTTGATAGTATTCGGCGTAAAGAGTGGTTAAGCAAGACTTAAACTAAAGCCGAACCCCCTCAGAACTGTTATACGCACCCGAGGGTAAGAAGCCCTTGCACGAAAGTGGCTTTAATTATTTTGACCCCACGAAAGCTGTGAAAC
761	Tripterygiidae	Enneapterygius sp4	92.3	CACCGCGGTTATACGAGAGGCCCAAGTTGATAGTATTCGGCGTAAAGAGTGGTTAAATTAGATTTATACTAAAGCCGAACCCCTCCAGAACTGTTATACGCACCCGGAGGTAAGAAGCCCCTACACGAAAGTAGCTTTAATAATTTTGACCCCACGAAAGCTGTGAAA
762	Tripterygiidae	Enneapterygius sp5	92.3	CCACCGCGGTTATACGAGAGGCCCAAGTTGATAGTATTCGGCGTAAAGAGTGGTTAAATTAAGTTTAGACTAAAGCCGAACTCCCTCAGAACTGTTATACGCACCCGAGGGTAAGAAGCCCTTCAACGAAAGTAGCTTTAACAATTTTGACTCCACGAAAGCTGTGAAA
763	Tripterygiidae	Enneapterygius sp6	92.53	CACCGCGGTTATACGAGAGGCCCAAGTTGATAGGCCTTCGGCGTAAAGAGTGGTTAAATTAATCGTAAACTAAAGCCGAAACCCCCTCAGAGCTGTTATACGCACCCGAGGATAAGAAGCCCCTACGAAAGTAGCTTTAACATTTTTGACCCCACGAGAGCTGCGAAAC
764	Tripterygiidae	Enneapterygius sp7	92.86	CACCGCGGTTATACGAGAGGCCCGAGTTGATAGTACTCGGCGTAAAGAGTGGTTAAAATAAGAACAAACTAAAGCCGAACCCCCTCAGAACTGTTATACGCACCCGAGGGAAAGAAGCCCTCTTACGAAAGTAGCTTTAATAACCTTGACCCCACGAAAGCTGTGAAAC
765	Tripterygiidae	Enneapterygius tutuilae spp complex	99.4	CACCGCGGTTATACGAGAGGCCCAAGTTGACTGACCTTCGGCGTAAAGGGTGGTTTAATCGACATAAAACTAAAGCTGAACCCTCTCAAAGCTGTTATACGCACTCGGGAGAGAGAAACTCTTACACGAAGGTAGCTTTAACACTATTGACCCCACGAAAGCTGCGGAAC
766	Tripterygiidae	Enneapterygius unimaculatus	100	CACCGCGGTTATACGAGAGGCCCAAGTTGATAGTACTCGGCGTAAAGAGTGGTTAAACCAGACTTAAACTAAAGCCGAACCCCCTCAGAACTGTTATACGCACCCGAGGGAAAGAAGCCCTCACACGAAAGTAGCTTTAATAACTTTGACCCCACGAAAGCTGTGGAAC
767	Tripterygiidae	Helcogramma fuscipectoris	99.96	CACCGCGGTTATACGAGAGACCCAAGTTGACAGGCTTTCGGCGTAAAGAGTGGTTAGACTAGAAATAAACTAAAGCCGAAACCCCCTCAGAACTGTTATACGTACCCGAGGGTAAGAAGTTCCCTTACGAAAGTAGCTTTAACACTCTTGACTCCACGAAAGCTGTGAAAC
768	Tripterygiidae	Helcogramma hudsoni	100	CACCGCGGTTATACGAGAGACCCAAGTTGACAAGTCTTCGGCGTAAAGAGTGGTTAAACTAATTACAAACTAAAGCCGAAATTCCCTCAGAACTGTTATACGTACCCGAGGGTAAGAAGCCCCCTTACGAAAGTAGCTTTAATATTTTTGACCCCACGAAAGCTGTGAAAC
769	Tripterygiidae	Helcogramma inclinata	99.62	CACCGCGGTTATACGAGAGACCCAAGTTGACAGGCTTTCGGCGTAAAGAGTGGTTAAACTGATTTTTAACTAAAGCCGAAACTCCCTCAGAACTGTTATACGTACCCGAGGGTAAGAAGCCCCCTTACGAAAGTAGCTTTAATACTTTTGACCCCACGAAAGCTGCGAAAC
770	Tripterygiidae	Helcogramma sp cf fuscipectoris	97.07	CCACCGCGGTTATACGAGAGACCCAAGTTGACAGGCTTTCGGCGTAAAGAGTGGTTAGACTAGAAATAAACTAAAGCCGAAACCCCCTCAGAACTGTTATACGTACCCGAGGGTAAGAAGTTCCCTTACGAAAGTAGCTTTAACACTCTTGACTCCACGAAAGCTGTGAAAC
771	Tripterygiidae	Helcogramma sp1	96.5	CACCGCGGTTATACGAGAGACCCAAGTTGATAGGTTTTCGGCGTAAAGAGTGGTTAAACTAATTTTAAACTAAAGCCGAAACTCCCTCAGAACTGTTATACGTACCCGAGGGTAAGAAGCCCTTTAACGAAAGTAGCTTTAACATTTTTGACCCCACGAAAGCTGTGAAAC
772	Tripterygiidae	Helcogramma sp2	94.1	CACCGCGGTTATACGAGAGACCCGAGTTGACAGGTTTTCGGCGTAAAGAGTGGTTAGATTGATTTAAAACTAAAGCCGAAACCCCCTCAGAACTGTTATACGTACCCGAGGGCAAGAAGCTCCCTTACGAAAGTAGCTTTAATACTCTTGACTCCACGAAAGCTGTGAAAC
773	Tripterygiidae	Helcogramma sp3	96.5	CACCGCGGTTATACGAGAGACCCAAGTTGACAGGTTTTCGGCGTAAAGAGTGGTTAGATTGATTTTAAACTAAAGCCGAAACCCCCTCAGAACTGTTATACGTACCCGAGGGTAAGAAGCCCCCTTACGAAAGTAGCTTTAATACTCTTGACTCCACGAAAGCTGTGAAAC
774	Tripterygiidae	Helcogramma striata	100	CACCGCGGTTATACGAGAGACCCAAGTTGACAGGCTTTCGGCGTAAAGAGTGGTTAAATTAATTTTAAACTAAAGCCGAAACCCCCTCAGAACTGTTATACGTACCCGAGGGTAAGAAGCCCCCTTACGAAAGTAGCTTTAACACTTTTGACCCCACGAAAGCTGTGAAA
775	Tripterygiidae	Springerichthys bapturus	99.98	CACCGCGGTTATACGAGAGGCCCGAACTAACAGACCTGCGGCGTAAAGGGTGGTTAATACTTGTACAAAAACTAAAGCCGAACACCTTCAGGACTGTTATACGTGCTTGAAGGCAAGAAGCCCTTAAACGAAAGTAGCTTTAATACTTTTGACCCCACGAAAGCTGTGAAAC
776	Tripterygiidae	Ucla xenogrammus	100	CACCGCGGTTATACGAGAGACCCAAGTTGATAGGTTTTCGGCGTAAAGAGTGGTTAAATTGATTACAAACTAAAGCCGAAACTCCCTCAGAACTGTTATACGTACCCGAGGGTAAGAAGCCCCCTTACGAAAGTAGCTTTAATATTTTTGACCCCACGAAAGCTGTGAAAC
777	Blenniidae	Alticus montanoi	99.83	CACCGCGGTTATACGAGAGGCCCAAGCTGACAGACCCTCGGCGTAAAGCGTGGTTAGAATAACTTCAAACTAGAGCCGAATATTCTCATAACTGTTATACGTACATGAGAATTAGAAGCCCCACTACGAAAGTGGCTTTATTAAATTGAACCCACGAAAGCTAGGACAC
778	Blenniidae	Andamia tetradactylus	100	CACCGCGGTTATACGAGAGGCCCAAGCTGACAGACCCTCGGCGTAAAGCGTGGTTAAAATGACTTGAAACTAGAGCCGAATATTCTCACAACTGTTATACGTACACGAGAATTAGAAGCCCGACTACGAAAGTGGCTTTATCAAATTGAATCCACGAAAGCTAGGACAC
779	Blenniidae	Atrosalarias holomelas	99.76	CACCGCGGTTATACGAGAGGCTCAAGCTGACAGACCCTCGGCGTAAAGTGTGGTTAAAATCATATTAATACTAAGGCCGAATGCAGTCAAAACTGTTATACGTAATCGAATGCTAGAAGCCCCATCACGAAAGTAGCCTTACCTTGTTGAACCCACGAAAGCTAGGATAC
780	Blenniidae	Blenniella bilitonensis	99.33	CACCGCGGTTATACGAGAGGCCCAAGTTAATAGACCACCGGCGTAAAGCGTGGTTAGAGAGATTTTAAATTAAAGTTAAATGTTCGCAAAACTGTTATACGCGATCGAGAACTAGAAAACCCCCTACGAAAGTGACTTTAAACTGTTGAACCCACGAAAGCTAGGACAC
781	Blenniidae	Blenniella sp1	82.7	CACCGCGGTTATACGAGAGGCCCAAGTTAATAGACCACCGGCGTAAAGCGTGGTTAAAGAGATTTTAAATTAAAGTTAAATGTTCGCAAAACTGTTATACGCGATCGAGAACTAGAAAACCCCCTACGAAAGTGACTTTAAACTGTTGAACCCACGAAAGCTAGGACAC
782	Blenniidae	Blenniella sp2	83.3	CACCGCGGTTATACGAGAGGCCCAAGTTAATAGACCACCGGCGTAAAGCGTGGTTAGAGAGATTTTAAATTAAAGTTAAATGTTCGCAAAACTGTTATACGCGATCGAGAACTAGAAAACCCCCTACGAAAGTGACTTTAAACTGTTGAACCCACGAAAGCTAGGACA
783	Blenniidae	Blenniella sp3	84.5	CACCGCGGTTATACGAGAGACCCAAGTTGACAGATCACCGGCGTAAAGCGTGGTTAGATGAATCATAAACTAAAGTTGAATGCTCTCAAAACTGTTATACGCGCTTGAGAACCAGAAAAACCCCCACGAAAGTGACTTTATTTTACTGAATCCACGAAAGCTACGACAC
784	Blenniidae	Blenniidae sp1	89.9	CACCGCGGTTATACGAGAGGCCCAAGCTGACAGACCCTCGGCGTAAAGCGTGGTTAAAATTAAAACAACTAAAGCCGAATACTCTCAAAACTGTTATACGTGATTGAGAATCAGAAGCCCCCCCACGAAAGTGGCTTTATTACATTGACCCCACGAAAGCTAGGACAC
785	Blenniidae	Blenniidae sp2	86.9	CACCGCGGTTATACGAGAGACCCAAGCTGACAGACCCTCGGCGTAAAGCGTGGTTAGTACAATATTAAACTAAAGCCGAACCCTTTCCAAACTGTTATACGTTCTTGAGAGTTAGAAGACCCACTACGAAAGTGGCTTTATTAAAATGAATCCACGAAAGCTGGGGCCC
786	Blenniidae	Blenniidae sp3	87.5	CACCGCGGTTATACGAGAGACCCAAGCTGACAGACCCTCGGCGTAAAGCGTGGTTAATACAATATTAAACTAAAGCCGAACCCCCTCCAAACTGTTATACGTTCTTGAGAGTTAGAAGACCCACTACGAAAGTGGCTTTATTAAAATGAACCCACGAAAGCTGGGACCC
787	Blenniidae	Blenniidae sp4	83.3	CACCGCGGTTATACGAGAGGCCCAAGTTGACAGCCCCTCGGCGTAAAGCGTGGTTAATAGAATAATAAACTAAAGCTAAACCCCCTCAAAGCTGTTATACGTTATTGAGAATAAGAAGCCCTCCTACGAAAGTGGCTTTACTAGACTGAACCCACGAAAGCTGGGCCCC
788	Blenniidae	Blenniidae sp5	87	CACCGCGGTTATACGAGAGGCCCAAGTTGATAGACTTTCGGCGTAAAGCGTGGTTAAAATAATAATAAACTAAAGCCGAATGCTTTCAAAACTGTTATACGTTCCTGAAAGCTAGAAGACCATTAGCGAAAGTAGCTTTATTACCTTGAACCCACGAAAGCTAAGAAAC
789	Blenniidae	Blenniidae sp6	90.05	CACCGCGGTTATACGAGAGGCCCAAGCTGACAGCCATCGGCGTAAAGCGTGGTTAAATACTTAAATAAAATAAAGCTGAATGCTCCCTCAACTGTTATACGTTCTCGGGAGCTAGAAACTCTTCTACGAAAGTAGCTTTAATCTTATTGAAACCACGAAAGCTAAGACAC
790	Blenniidae	Cirripectes castaneus	99.9	CACCGCGGTTATACGAGAGGCCCAAGCTAACAGACCCTCGGCGTAAAGAGTGGTTAGAATATGATTAAACTAAAGCCGAATATCTCCACAACTGTCATACGTACTTGGAGATTAGAAGAACCCCTACGAAAGTGGCTTTATCCTTTTGAATCCACGGAAGCTATGGCAC
791	Blenniidae	Cirripectes imitator	99.77	CACCGCGGTTATACGAGAGGCCCAAGCTGACAGACCCTCGGCGTAAAGAGTGGTTAGAATATGATTAAACTAAAGCCGAATATCTCCACAACTGTCATACGTTCTTGGAGATTAGAAGAACCCCTACGAAAGTGGCTTTATTCTTTTGAATCCACGAAAGCTATGGTAC
792	Blenniidae	Cirripectes sp1	96.91	CACCGCGGTTATACGAGAGGCCCAAGTTGATAGACCCTCGGCGTAAAGTGTGGTTAGAGCTAATTTTAAACTAAAGCCGAATACTCTCAAAACTGTTATACGCGTTTGAGAGCCAGAAGCCCCCCAACGAAAGTGGCTTTACTTTATTGAAACCACGAAAGCTAGGACAC
793	Blenniidae	Cirripectes sp2	95.2	CACCGCGGTTATACGAGAGGCCCAAGCTGACAGACCCTCGGCGTAAAGAGTGGTTAGAATATAATTAAACTAAAGCCGAATATCTCCACAACTGTCATACGTACACGGAGATTAGAAGACCCCCTACGAAAGTGGCTTTATTCTTTTGAACCCACGAAAGCTATGACAC
794	Blenniidae	Cirripectes sp4	92.9	CACCGCGGTTATACGAGAGGCCCAAGCTGACAGCCCTTCGGCGTAAAGAGTGGTTAGAATACAATTAAACTAAAGCCGAATGTCTCCAAAACTGTTATACGTACTTGGAGATAAGAAGAACCCCTACGAAAGTGGCTTTACCCCTTTGAATCCACGAAAGCTATGGTAC
795	Blenniidae	Ecsenius bicolor	96.4	CACCGCGGTTATACGAGAGGCCCCAGCTGACAGACCCCCGGCGTAAAGGGTGGTTAATAATTGAGCAAACTAAAGCCGAATTTTTTCAAAACTGTTATACGCTCTTGAAAAATAGAAGCCCGTCTACGAAAGTGGCTTTATAACATTGAACCCACGAGAACTAAGAAAC
796	Blenniidae	Ecsenius oculus	99.85	CACCGCGGTTATACGAGAGGCCCAAGCTGACAGACCCTCGGCGTAAAGCGTGGTTAATAACCAACAAAATTAAAGCCAAATTTCTCCTAAGCTGTTATACGCCCTAGGAAAATAGAAGCCCCACTACGAAAGTGGCTTTATTTAATTGAACCCACGAAAGCTAAGATAC
797	Blenniidae	Ecsenius yaeyamaensis	100	CACCGCGGTTATACGAGAGGCCCAAGCTGACAGACCCTCGGCGTAAAGCGTGGTTAATGATCAGTAAAATTAAAGCCGAATTTTCCCTAAACTGTTATACGCTCTCGGGAAATAGAAGCCCCACTACGAAAGTGGCTTTATAAAGTTGAACCCACGAAAGCTAAGACAC
798	Blenniidae	Entomacrodus caudofasciatus	99.46	CACCGCGGTTATACGAGAGGCCCAAGATGACAGACCCTCGGCGTAAAGAGTGGTTAGATTTAATTGTAACTAGAGTCGAACTTTCTCAAAGCTGTTATACGCCCTCGAGAATAGGAATTACTTCCACGAAAGTGGCTTTATTCTATTGAACCCACGAAAGCTAAGACAC
799	Blenniidae	Entomacrodus decussatus	99.93	CACCGCGGTTATACGAGAGGCCCAAGTTGATAGACCCTCGGCGTAAAGTGTGGTTAGAGCTAATTTTAAACTAAAGCCGAATACTCTCAAAACTGTTATACGCGTTTGAGAGCCAGAAGCCCCCCAACGAAAGTGGCTTTACTTTATTGAAACCACGAAAGCTAGGACAC
800	Blenniidae	Entomacrodus sp cf caudofasciatus	92.9	CACCGCGGTTATACGAGAGGCCCAAGATGACAGACCCTCGGCGTAAAGAGTGGTTAGATTTAATTGTAACTAGAGTCGAACTTTCTCAAAGCTGTTATACGCCCTCGAGAATAGGAACTACTTCCACGAAAGTGGCTTTATTCTATTGAACCCACGAAAGCTAAGACAC
801	Blenniidae	Entomacrodus sp cf striatus	94.6	CACCGCGGTTATACGAGGGGCCCAAGATGATAGACCCTCGGCGTAAAGAGTGGTTAAAACTAACCTTAACTAAAGCCAAACTATCTCAAAACTGTCATACGCTATTGAGAATAGGAACACCTTCTACGAAAGTGGCTTTACTTTATTGAACCCACGAAAGCTAAGGTAC
802	Blenniidae	Entomacrodus sp1	90.46	CACCGCGGTTATACGAGGGGCCCAAGATGACAGACCCTCGGCGTAAAGGGTGGTTAAAACTTATCTTAACTAAAGCCAAACTATTTCAAAGCTGTCATACGCTCTTGAAAATAGGAATGCCTTCCACGAAAGTGGCTTTATTTTTTGAACCCACGAAAGCTAAGACAC
803	Blenniidae	Entomacrodus sp2	85.7	CACCGCGGTTATACGAGAGGCCCAAGATCACAGACCCTCGGCGTAAAGAGTGGTTAAAACTACTTAGACTAGAGACAAACTATTTCAAAGCTGTTATACGCTCTTGAGAATAGGAAGATCTTCCACGAAAGTGACTTTATTTTGTTGAACCCACGAAAGCCAGGGCAC
804	Blenniidae	Entomacrodus sp3	86.9	CACCGCGGTTATACGAGAGGCCCAAGATGACAGACCCTCGGCGTAAAGAGTGGTTAAAACTGCTTAGACTAGAGACAAACTATCTCAAAGCTGTTATACGCTCTTGAGAATAGGAAATTCTTCCACGAAAGTGACTTTATTTCATTGAACCCACGAGAGCCAGGGCAC
805	Blenniidae	Entomacrodus sp4	86.28	CACCGCGGTTATACGAGAGGCCCAAGATGACAGACCCTCGGCGTAAAGGGTGGTTAAAACTATTTAAACTAGAGACAAACTATCCCAAAGCTGTTATACGCTCTTGAGAATAGGAAATTCTTCCACGAAAGTGACTTTATTTTGTTGAACCCACGAAAGCCAGGGCAC
806	Blenniidae	Entomacrodus stellifer stellifer	100	CACCGCGGTTATACGAGAGGCCCAAGTTGATAGACCTTCGGCGTAAAGTGTGGTTAGAACAACAAGGAACTAAAGCCAAACGCTCTCAAAACTGTTATACGCGCTTGAGAGTCAGAAGCCCCACCACGAAAGTGGCTTTACATCATTGAACCCACGAAAGCTAAGACAC
807	Blenniidae	Entomacrodus striatus	99.93	CACCGCGGTTATACGAGAGGCCCAAGATGATAGACTCTCGGCGTAAAGAGTGGTTAAAACTTATCTTAACTAAAGCCAAACTATCTCAAAACTGTCATACGCTCTTGAGAATAGGAACACCCCCTACGAAAGTGGCTTTATTTCATTGAACCCACGAAAGCTAAGGTAC
808	Blenniidae	Exallias brevis	100	CACCGCGGTTATACGAGAGGCCCAAGCTGACAGACCCTCGGCGTAAAGAGTGGTTAGAATATGATCAAACTAAAGCCGAACACCTCCAAAACTGTTATACGTATTTGGAGATTAGAAGAACCCCTACGAAAGTGGCTTTATTCTTTTGAACCCACAACAGCTATGGAAC
809	Blenniidae	Istiblennius edentulus	99.72	CACCGCGGTTATACGAGGGGCCCAAGTTAACAGAACCTCGGCGTAAAGCGTGGTTAGATAACGATAAACTAAAGCCGAATACTCTCGAGGCTGTTATACGCACCTGAGAGCTAGAAGCCCCACTACGAAAGTGGCTTTACCTAATTTGAACCCACGAAAGCTAAGGCAC
810	Blenniidae	Istiblennius enosimae	99.98	CACCGCGGTTATACGAGGGGCCCAAGTTAACAGAACCTCGGCGTAAAGCGTGGTTAGATAACAATAAACTAAAGCCGAATACTCTCGAGGCTGTTATACGCACCTGAGAGCTAGAAGCCCCACTACGAAAGTGGCTTTACCTAATTTGAACCCACGAAAGCTAAGGCAC
811	Blenniidae	Istiblennius sp1	85.7	CACCGCGGTTATACGAGAGGCCCAAGTTAACAGAACCTCGGCGTAAAGCGTGGTTAGATATTTTTAAACTAGAGCCGAATACTCCCGAAGCTGTTATACGCACCCGGGAGCCAGAAGCCCCACTACGAAAGTGGCTTTACCCTTTTTGAATCCACGAAAGCTAAGGCAC
812	Blenniidae	Istiblennius sp2	91.1	CACCGCGGTTATACGAGAGGCCCAAGTTAACAGGACCTCGGCGTAAAGCGTGGTTAAATTAATTTATACTAGAGCCGAATACCCCCGAAGCTGTTATACGCACCCGGGGGCCAGAAGCCCCACCACGAAAGTGGCTTTATTTTGTTTGAGCCCACGAAAGCTAGGACAC
813	Blenniidae	Meiacanthus kamoharai	99.7	CACCGCGGTTATACGAGAGGCCCAAGTTGACAACCCCTCGGCGTAAAGGGTGGTTAAATTTTTTGAAATTAAAGCTGAACCCCCTCCTGACTGTTGCACGCACCCGAGGAATAGAAACCCTTCTACGAAAGTGACTTTAATTTATTGAACCCACGAAAGCTAAGGTAC
814	Blenniidae	Nannosalarias nativitatis	99.96	CACCGCGGTTATACGAGAGGCCCAAGCTGACAGACCTTCGGCGTAAAGGGTGGTTAAAAGTACTTTAACTAAAGCTGAATGCTTTCAAAGCCGTTATACGCAATTGAAAGTAAGAAATACATCAACGAAAGTAGCTTTATTATATTGAACCCACGAAAGCTAAGACAC
815	Blenniidae	Nannosalarias sp	92.8	CACCGCGGTTATACGAGAGGCCCAAGCTGACAGACACTCGGCGTAAAGGGTGGTTAAAAGTATTTTAACTAAAGCTGAATGCCTCCAAAGCTGTTATACGCACTTGGAAGTAAGAAAAACACCCACGAAAGTAGCTTTATTTTATTGAACCCACGAAAGCTAAGACAC
816	Blenniidae	Omobranchus elegans	99.98	CACCGCGGTTATACGAGAGGCCCAAGCTGACAGCCATCGGCGTAAAATGTGGTTAAATTAACTTAAGATAATAAAGTCGAATGCTCTCATAACTGTTATACGTACTCGAAAGCCAGAAGCTCCCCTACGAAAGTGACTTTAGAATTATTGAACCCACGAAAGCTAAGATAC
817	Blenniidae	Omobranchus fasciolatoceps	100	CACCGCGGTTATACGAGAGGCCCAAGCTGACAGCCATCGGCGTAAAGCGTGGTTAAAATAATAACAAAATAAAGCCGAATGCTCCCTCAACTGTTATACGTTCTCGAGAGCCAGAAGACCCCTAACGAAAGTAGCTTTAATACTATTGAACCCACGAAAGCTAAGACAC
818	Blenniidae	Omobranchus loxozonus	100	CACCGCGGTTATACGAGAGGCCCAAGCTGACAGCCATCGGCGTAAAGCGTGGTTAAATAAACAAGCAAAATAAAGCCGAATGTTTCCTCAACTGTTATACGTACTCGGAAACTAGAAACCCCTCTACGAAAGTAGCTTTACCATTATTGAACCCACGAAAGCTAAGACAC
819	Blenniidae	Omobranchus punctatus	100	CACCGCGGTTATACGAGAGGCCCAAGCTGACAACCATCGGCGTAAAGCGTGGTTAAATTTTCTAATAAAATAAAGCCGAATGCTTTCTTAACTGTTATACGTACTCGAGAGCCAGAAGCCCCCCTACGAAAGTAGCTTTAATTATATTGAACCCACGAAAGCTAGGATAC
820	Blenniidae	Omobranchus sp1	92.3	CACCGCGGTTATACGAGAGGCCCAAGCTGACAGCCATCGGCGTAAAGCGTGGTTAAATAATGAATAAAATAAAGCCGAATGTTTTCTTAACTGTTATACGCACTCGAAAGCTAGAAGCCCCTTTACGAAAGTAGCTTTACCCATATTGAACCCACGAAAGCTAAGACAC
821	Blenniidae	Omobranchus sp2	86.25	CACCGCGGTTATACGAGAGGCCCAAGCTGACAGCCATCGGCGTAAAGCGTGGTTAAACCAAAAACTATAATAAAGCCGAACACCTTCTCAACTGTTATACGCACTCGAAGGTCAGAAGCCCTACTACGAAAGTGGCTTTAAAACATTGAACCCACGAAAGCTAAGACAC
822	Blenniidae	Parablennius yatabei	99.94	CACCGCGGTTATACGAGAGGCCCAAGCTGACAGCCCTTCGGCGTAAAGCGTGGTTAGAATAGAAAGATAAATTAAAGCCGAATGCTCCCTAAGCTGTTATACGCTCTCGAGAGCTAGAAGATCTTTTACGAAAGTAGCTTTATTACATTGAATCCACGAAAGCTAAGATAC
823	Blenniidae	Petroscirtes breviceps	100	CACCGCGGTTATACGAGAGGCCCAAGCTGACAACTCTTCGGCGTAAAGGGTGGTTAAAATAATAACTTATTAAAGTCAAACTCCTCCCTAACTGTTGTACGTATTTGGAGGAAAGAGGTCCTACTACGAAAGTGACTTTAAACAATTGAACCCACGAAAGCTATGGCAC
824	Blenniidae	Petroscirtes mitratus	99.91	CACCGCGGTTATACGAGAGGCCCAAGCTGACAGCTCATCGGCGTAAAGAGTGGTTAAAATACTAGTCAATTAAAGTCAAACCCCTCCCCAACTGTTGTACGTACTTGGAGGGATGAAGCCCCACAACGAAAGTAACTTTAATCTTGTTGAACCCACGAAAGCTATGGCAC
825	Blenniidae	Petroscirtes sp	89.9	CACCGCGGTTATACGAGAGGCCCAAGCTGACAGCTCTTCGGCGTAAAGAGTGGTTAGAATATCAACAAATTAAAGTTAAACTCCTCCCCCACTGTTGTACGTATCTGGAGGAAAGAAACCCTACAACGAAAGTGACTTTAACCTATTGAACCCACGAAAGCTATGGTAC
826	Blenniidae	Plagiotremus tapeinosoma	100	CACCGCGGTTATACGAGAGGCCCAAGCTGACAGCTATTCGGCGTAAAGAGTGGTTAAAATAATTTTAGATTAAAGTCAAACTCCCCCCTAACTGTTGTACGTATTGGGAGGTAAGAAGTCCTTGTACGAAAGTAACTTTAACAAATTGATTCCACGAAAGCTAAGACAC
827	Blenniidae	Praealticus bilineatus	99.96	CACCGCGGTTATACGAGAGGCCCAAGCTGACAGACCCTCGGCGTAAAGCGTGGTTAAAATAATTTTAAACTAAAGCCGAATGTTCTCTTATCTGTTATACGTTCACGAGAATAAGAAGATCTTCTACGAAAGTGGCTTTACTCAATTGAACCCACGAAAGCTAAGACAC
828	Blenniidae	Praealticus tanegasimae	99.95	CACCGCGGTTATACGAGAGGCCCAAGCTGACAGACCCTCGGCGTAAAGAGTGGTTAGAATAAACACATACTAAAGTCGAATATTTTCATAACTGTTATACGTACACGAAAATTAGAAGCCCCACTACGAAAGTGACTTTATTTTATTGAACCCACGAAAGCTAAGACAC
829	Blenniidae	Rhabdoblennius nitidus	100	CACCGCGGTTATACGAGAGGCCCAAGCTGACAGACTCTCGGCGTAAAGCGTGGTTAATGATAAGAAAACTAAAGCCGAATACTCTCAAAACTGTTATACGTACTTGACAGTAAGAAGCCCTTTTACGAAAGTAGCTTTACAGTATTGAATCCACGAAAGCTAAGGCAC
830	Blenniidae	Rhabdoblennius sp cf nitidus	95.8	CACCGCGGTTATACGAGAGGCCCAAGCTGACAGATCCTCGGCGTAAAGCGTGGTTAATGAATAAAAAACTAAAGCCGAATACTATCAAAACTGTTATACGTACTTGACAGTAAGAAGCCCTTTTACGAAAGTAGCTTTACAGTATTGAACCCACGAAAGCTAAGGCAC
831	Blenniidae	Salarias fasciatus	99.96	CACCGCGGTTATACGAGAGGCCCAAGCTGACAGACCCTCGGCGTAAAGTGTGGTTAAATAGTGTACCTACTAAGGTCGAATGCAGTCAAAACTGTTATACGTAATCGAATGCTAGAAGCCCCGTCACGAAAGTAACCTTATAATATTGAACCCACGAAAGCTAGGACAC
832	Blenniidae	Salarias luctuosus	100	CACCGCGGTTATACGAGAGGCTCAAGCTGACGGACCCTCGGCGTAAAGTGTGGTTAGAATTCTGTTTTTAAACTAAGGCCGAATGCCCTCAAAACTGTTATACGTAATTGAATGCTAGAAGCCCCCTTACGAAAGTAGCCTTATTTTATTGAACCCACGAAAGCTAAGACAC
833	Blenniidae	Salarias sinuosus	99.74	CACCGCGGTTATACGAGAGGCCCAAGCTGACAGCTCCTCGGCGTAAAGCGTGGTTAAAATAGTAAGCACTAAGGCCGAATGCAGTTAAAGCTGTTATACGTAATCGAATGCTAGAAGTCCCCTTACGAAAGTAGCCTTAATATCTTGAATCCACGAAAGCTAAGGTAC
834	Chaenopsidae	Neoclinus bryope	99.99	CACCGCGGTTATACGAGAGGCCCAAGTTGACAAACCCTCGGCGTAAAGCGTGGTTAGAATATTTTACTACTAAAGCCGAACGCCCTCATAGCTGTTATACGCTCCCGAGGGTAAGAAGCTCAATTACGAAAGTAGCTTTACCTAACTCGACCCCACGAAAGCTGTGGAAC
835	Chaenopsidae	Neoclinus nudus	99.6	CACCGCGGTTATACGAGAGGCTCAAGTTGACAAACCCTCGGCGTAAAGAGTGGTTAGAATCTCCCCCTTACTAAAGTCGAATGCCCTCATAGCTGTTATACGCTCCCGAGGGTAAGAAGCCCATCTACGAAAGTAACTTTACTCATCTTGACCCCACGAAAGCTGTGAAAC
836	Chaenopsidae	Neoclinus okazakii	99.89	TACCGCGGTTAAACGAGTAGGCCCAAGTTGACAGACCCTCGGCGTAAAGCGTGGTTAGAACCTTTTTTTTACTAAAGCCGAAAGCCCTCCGTGCTGTGATACGCTCTCGAGGGTATGAAGCCCAATCACGAAAGTAGCTTTAATCATTCGACCCCACGAAAGCTGTGAAAC
837	Chaenopsidae	Neoclinus sp1	93.2	CACCGCGGTTATACGAGAGGCTCAAGTTGACAAACCCTCGGCGTAAAGAGTGGTTAAAATTTCTTCCTCACTAAAGTCGAACGCCCTCACAGCTGTTATACGCTCCCGAGGGTAAGAAGCCCAACTACGAAAGTAACTTTATTTAACTTGACCCCACGAAAGCTGTGAAAC
838	Chaenopsidae	Neoclinus sp2	93.5	CACCGCGGTTATACGAGAGGCTCAAGTTGACAAACCCTCGGCGTAAAGAGTGGTTAAAATTTTTTCCCTACTAAAGTCGAATGCCCTCATAGCTGTTATACGCTCCCGAGGGTAAGAAGCCCAACTACGAAAGTAACTTTACCTAACTTGACCCCACGAAAGCTGTGAAAC
839	Chaenopsidae	Neoclinus sp3	89.4	CACCGCGGTTAAACGGGGGGCCCAAGTTGACAAACCCTCGGCGTAAAGCGTGGTTAGAATCTTTTTACTACTAAAGCCGAAAGCCCTCCCTGCTGTCATAAGCCCTCGAGGGTAAGAAGCCCAATTACGAAAGTAGCTTTACTTACTCGACTCCACGAAAGCTGTGGCAC
840	Gobiesocidae	Aspasma ubauo	99.93	AACCGCGGTTATACGAAAGACCCAAGCAGACAATACCCGGCGTAAAGAGTGGTTTATTTAAATTTTACTAGAGCCAAATACCCTCAAGACTGTTATACGTGTTCGAGAATATAGAAGCCCACCCACGAAAGTAGCTTTATAAAATAAATACCACTAAAGCTAAGACAC
841	Gobiesocidae	Conidens laticephalus	99.84	CACCGCGGTTATACGGGAGACTCAAGTTGAAGGCTACACGGCGTAAAGAGTGGTTAATTAAATGAATTTACTAAAGCTGAACCTCCCCAAGACTGTTATACGTATTCGGGATAAGAAAATCACTCACGAAAGTAGCTTTAATATGTTGATGCCACGAAAGCTGAGGTAC
842	Gobiesocidae	Lepadichthys geminus	99.4	AACCGCGGTTATACGAAAGGCCCAAGTAGACAATCTTCGGCGTAAAGAGTGGTTTATTTTATTTCACTAAAGCCAAACACCCTCAAGGCTGTCATACGTGTTCGAGAACACAGTAAGCCCACCCACGAAAGTAGCTTTACTTTATTAATACCACTAAAGCTGAGGCAC
843	Gobiesocidae	Gobiesocidae sp1	90.4	AACCGCGGTTATACGAAAGGCCCAAGTAGACAATTTTCGGCGTAAAGAGTGGTTTATTCAAATTCTACTAAAGCCGAACGCCCTCAAGACTGTTATACGTGTTCGAGAACATGTAAGCACACCCACGAAAGTAGCTTTATATTATAATACCACTAAAGCTGAGACAC
844	Gobiesocidae	Gobiesocidae sp3	88.7	AACCGCGGTTATACGAAAGGCCCAAGTAGACAATTTTCGGCGTAAAGAGTGGTTTATTTTAGTAATACTAAAGCCGAGCGCCCTCAAGACTGTTATACGTGTTCGAGAACATGTAAGCTCATCCACGAAAGTAGCTTTATATAATTATACCACTAAAGCTGAGGCAC
845	Gobiesocidae	Gobiesocidae sp4	85.7	AACCGCGGTTATACGAAAGGCCCAAGTAGATAATTTTCGGCGTAAAGAGTGGTTTATTTAAACAACACTAAAGCCGAGCACCCTCAAGACTGTCATACGTGTTCGAGAACATGTAAGCTCATTCACGAAAGTGGCTTTATATAGTAACACCACCAAAGCTGAGACAC
846	Gobiesocidae	Gobiesocidae sp5	85.76	AACCGCGGTTATACGAAAGGCCCAAGTAGACAATTTTCGGCGTAAAGAGTGGTTTATTTTAAAATACTAGGGCCGAACGTCCTCAAGACTGTCATACGTGTTCGAGAGCATGTAAGCACATTCACGAAAGTGGCTTTATATAGTAATACCACTTAAGCTGAGGCAC
847	Gobiesocidae	Lepadichthys misakius	99.1	AACCGCGGTTATACGAAAGGCCCAAGCAGACAATCCCCGGCGTAAAGAGTGGTTTATTTAAATTCTACTAGAGCCAAACACCCTCAAGACTGTTATACGTGTTCGAGAACTAGAAGCCCACCCACGAAAGTAGCTCTACACCATGAATACCACTAAAGCTGAGACAC
848	Gobiesocidae	Pherallodus indicus	99.74	AACCGCGGTTATACGAAAGGCCCAAGCAGACAATACTCGGCGTAAAGAGTGGTTACTTGAATTTTACTAAAGCCAAACACCCTCAAGACTGTTATACGTGTTCGAGAACATAGAAGCCCAACCACGAAAGTAGCTTTATACATGAATACCACTAAAGCTAAGACAC
849	Callionymidae	Callionymidae sp1	92.7	CCACCGCGGTTATACGAGAGACCCAAATTGATATGAGCGGCGTAAAGGGTGGTTAAAGATTATTAATATATGGCCGAACTCACCCCCAGCTGTTATACGCTACGGAATGAAGAAGTACACAAGCGAAAGTTGCCCTAAACACTTGAACCCACGAAAGCTAGGGAAC
850	Callionymidae	Callionymidae sp2	86.7	CACCGCGGTTATACGAGAGACCCAAATTGACAGGTAACGGCGTAAAGGGTGGTTAAATGTTATTAAAATAGGGCCGAACTCAACCCCGACTGTTATACGTTACGGTAGGAAGAAGCCCATAAGCGAAAGTAGCCCTAAACAATTGAACCCACGAAAGCTAGGAAAC
851	Callionymidae	Callionymidae sp3	85.5	CACCGCGGTTATACGAGAGACCCAAATTGATAAATAACGGCGTAAAGGGTGGTTAAATGTTGTTAAAATAAGGCCGAACTCACCCCCAACTGTTATACGTTACGGTAAGAAGAAGCTCATATACGAAAGTAGCCTTAAACAATTGAACCCACGAAAGCTAGGGAA
852	Callionymidae	Callionymidae sp4	82.4	CCACCGCGGTTATACGAGAGACCCAAATTGATAAATGCGGCGTAAAGGGTGGTTAAATTTTAACTGCAAAATAGGACTGAACTGCTCCCAAGCTGTTATACGCTACGGAGATAAGAAATTCATAGACGAAAGTAGTCCTACTAAATTGAACCCACGAAAGCTAGGAAAC
853	Callionymidae	Callionymidae sp5	88.6	CACCGCGGTTATACGAGAGACCCAAATTGATATATACGGCGTAAAGGGTGGTTAAAGATATTTTATACTAGGGCCAAACTTACCCCTGACTGTTATACGTTACGGAATGAAGAAGATCATAAACGAAAGTAGTCCTAAATACTTGAACCCACGAAAGCTAGGGAA
854	Callionymidae	Callionymidae sp6	86.3	CACCGCGGTTATACGAGAGACCCAAATTGATTAATAAACGGCGTAAAGGGTGGTTATATTTAAGATATTACTAGGGCCGAACTCACCCCTGACTGTTATACGTTACGGAATGAAGAAGCTCAAACACGAAGGTAGCCCTAAAATATTGAACCCACGAGAGCTAGAAAAC
855	Callionymidae	Callionymidae sp7	83.8	CACCGCGGTTATACGAGAGGCCCAAATTGATAGATGAACGGCGTAAAGGGTGGTTAAGCATGTCTAAGACTAGGGCCAAACTCACCCCTGGCTGTTATACGTTACGGAATGAGGAAGCTCAAAAACGAAAGTAGCCCTAAGACACTGAACCCACGAAAGCTAGAGAAC
856	Callionymidae	Callionymidae sp8	85.43	CACCGCGGTTATACGAGAGACCCAAACTGATTAACAACGGCGTAAAGGGTGGTTAAAGATAATCATAATAAGGCCGAACTTGCCCCTGACTGTTATACGTTACGGAGCGAAGAAGAACCTAGGCGAAAGTAGCCTTAGAATATTGAACCCACGAAAGCTAAGAAAC
857	Callionymidae	Diplogrammus xenicus	99.8	CACCGCGGTTATACGAGAGACCCAAATTGATATGAGCGGCGTAAAGGGTGGTTAGAGATTATTAATAATAGGGCCGAACTCACCCCTGGCTGTTATACGCTACGGAATGAAGAAGCACGTAAACGAAGGTGGCCCTAAACACTTGAACCCACGAAAGCTGGGGAAC
858	Callionymidae	Synchiropus ocellatus	100	CACCGCGGTTAGACGAAAGGCCCAAATTGATGTTCACGGCGTAAAGGGTGGTTAGATTATATAATTCTACTAGGACCGAACTTACCCTAGACTGTTATACGTTTACGGAGTAGTGAAGCCCATAAACGAAAGTCGTCCTAAACAATTGAACCCACGAAAACTAGGAAAC
859	Callionymidae	Callionymus enneactis	99.67	CACCGCGGTTATACGAGAGACCCAAATTGATAAAAAACGGCGTAAAGGGTGGTTAGAATCAATTTAAATTAAGGCCGAACTTACCCCCAGCTGTTATACGCTATGGAATAAAGAAGCCCATAAACGAAGGTAGCCTTATTTGGTTGAACCCACGAAAGCTAGGAAAC
860	Callionymidae	Callionymus beniteguri	100	CACCGCGGTTATACGAGAGACCCAAATTGATTAGTAACGGCGTAAAGGGTGGTTAAACTAATTATTATTAAAGCCAAATTCGCCCCTGACTGTTATACGTTACGGAATGAAGAAGAGCTAATACGAAAGTAGCTTTAAAATTTTGAATCCACGAAAGCTAGGGAAC
861	Callionymidae	Callionymus curvicornis	99.92	CACCGCGGTTATACGAGAGACCCAAATTGATCAACAGCGGCGTAAAGGGTGGTTAAACTAATTACTATTAGAGCCAAATTCTCCCCTGACTGTTATACGTTACGGGATGAAGAAGAACTAAAACGAAAGTAGCTTTAAAATTTTGAATCCACGAAAGCTAGGACAC
862	Callionymidae	Callionymus ornatipinnis	99.93	CACCGCGGTTATACGAGAGACCCAAATTGATTAGTAACGGCGTAAAGGGTGGTTAAACTAATTATTATTAAAGCCAAATTCGCCCCTGACTGTTATACGTTACGGAATGAAGAAGAACTAATACGAAAGTAGCTTTAAAATTTTGAATCCACGAAAGCTAGGGAAC
863	Callionymidae	Callionymus planus	100	CACCGCGGTTATACGAGAGACCCAAATTGATTTCTAACGGCGTAAAGGGTGGTTAAAAATTTTTATACTAGAGCCGAACTCATCCCTGACTGTTATACGTTACGGAATAAAGAAGAACTAAAACGAAAGTAGCTCTAAAATTTTGAACCCACGAAAGCTAGGAAAC
864	Callionymidae	Callionymus valenciennei	99.83	CACCGCGGTTATACGAGAGACCCAAATTGATTGACAACGGCGTAAAGGGTGGTTAAAATATATTCTACTAGGGCCGAACTAGTCCCTGACTGTTATACGTTACGGAATAAAGAAGAACTTAAACGAAGGTAGCCCTAAAATTTTGAAGCCACGAAAGCTAGGAAAC
865	Eleotridae	Bostrychus sinensis	100	CACCGCGGTTATACGAGAGACCCAAGTTGATAGACACCGGCGTAAAGAGTGGTTAATAAGTACCAACACTAAAGCCGAACATCTTCAAAGCTGTTATACGCACCTGAAGACAGGAAGCCCCTCTACGAAAGTGGCTTTAAACACTATGACCCCACGAAAGCTAGGCCAC
866	Eleotridae	Eleotridae sp1	86.4	CACCGCGGTTATACGAGAGACCCAAGTTGATAGACACCGGCGTAAAGAGTGGTTAATAAGTACCAACACTAAAGCCGAACATCTTCAAAGCTGTTATACGCACCTGAAGACAGGAAGCCCCTCTACGAAAGTGGCTTTAAACACTATGACCCCACGAAAGCTAGGCCAC
867	Eleotridae	Eleotridae sp2	81.1	CACCGCGGTTATACGAGCGGGCCCCAGTTGACAGAATCCGGCGTAAAGGGTGGTTAGTGAGATTTTTACTAAAGCCGAACATCTTCGGAGCTGTTATAAGCCCTTGAAGACAGGAAGCCCGCCTACGAAGGTGGCTTTAAAAACTACGACTCCACTAGAACTAGGGTAC
868	Eleotridae	Eleotridae sp3	86.5	CACCGCGGTTATACGAGTGGGCCCAAGCTGACAGAACTCGGCGTAAAGGGTGGTTAATAGCCTTTTTACTAAAGCCAAACATCTTCAGAGCTGTCATAAGCTTATGAAGGCAGGAAGCCCCCCCTACGAAAGTGGCTTTAAAACTTATGACCCCACGAAAGCTAGGACAC
869	Eleotridae	Eleotris acanthopoma	100	CGCCGCGGTTATACGAGGGGCTCAAGTTGATGGCCCTCGGCGTAAAGAGTGGTTAAGAAATATAACACTAAAGCCAAACACCTTCATAGCTGTCATACGCACTTGAAGACAGGAAGACCTTCCACGAAAGTGGCTTTAAAAACTCTGAACCCACGAAAGCTAGGATAC
870	Eleotridae	Eleotris fusca	98.2	CGCCGCGGTTATACGAGGGGCTCAAGTTGATACTTCTCGGCGTAAAGGGTGGTTAAGAAACCTCAAACTAAAGCCAAACATCTTCAAAGCTGTCATACGCACCCGAAGAAATGAAGACCTATCACGAAAGTAGCTTTAAAAATTCTGACCCCACGAAAGCTAGGACAC
871	Eleotridae	Eleotris melanosoma	97.1	CGCCGCGGTTATACGAGGGGCTCAAGTTGATATCTCTCGGCGTAAAGGGTGGTTAAGAAAATTCAAACTAAAGCCAAACATCTTCAAAGCTGTCATACGCACCCGAAGAAATGAAGACCTATCACGAAAGTAGCTTTAAAATTTCTGAACCCACGAAAGCTAGGACAC
872	Eleotridae	Eleotris oxycephala	100	CGCCGCGGTTATACGAGAGGCTCAAGTTGATAATCTCCGGCGTAAAGAGTGGTTAAGAAAACTAACACTAAAGCCGAACATCTTCAAGGCTGTCATACGCACCCGAAGACATGAAGAACCCCTACGAAAGTAGCTTTAAAACTTCTGAACCCACGAAAGCCAGGGCAC
873	Eleotridae	Ophiocara ophicephalus	100	CACCGCGGTTATACGAGAGGCCCAAGTTGATAGCCGCCGGCGTAAAGAGTGGTTAATAAGCCCCAAATACTAAAGCCGAACATCTTCAAAGCTGTTATACGCAACCGAAGACAGGAAGACCCTCCACGAAAGTGGCTTTAAACCTTATGACCCCACGAAAGCTAGGACAC
874	Eleotridae	Ophiocara sp cf ophicephalus	95.9	CACCGCGGTTATACGAGAGGCCCAAGTTGATAGCCACCGGCGTAAAGAGTGGTTAATAAACTCCAAATACTAAGGCCGAACATCTTCAAAGCTGTTATACGCAACCGAAGACAGGAAGACCCCCGACGAAAGTGGCTTTAAACCTTATGACCCCACGAAAGCTAGGATAC
875	Kraemeriidae	Kraemeria sexradiata	100	CTACCGCGGTTATACGAGAAGCCCCAGTTGACAACACTCGGCGTAAAGCGTGGTTAACAAACATAGCACTGAAGTTAAATGCAACCCAAACAGTTATACGTAAATGGTAGCAAGAGGCCCACCCACGAAAGTGACTTTAAAACTGTGACTCCACGAAGACTAGGGAAC
876	Kraemeriidae	Kraemeriidae sp1	93.4	CCACCGCGGTTATACGAGAAGCCCCAGTTGACAACACTCGGCGTAAAGCGTGGTTAACAAACATAGCACTGAAGTTAAATGCAACCTAAGCAGTTATACGTAAACGGTAGCAAGAAATCCACCCACGAAAGTGACTTTAATACTGTGAAGCCACGAAAGCTAGGGAAC
877	Kraemeriidae	Kraemeriidae sp2	89.8	CACCGCGGTTATACGAGAAGCCCAAGTTGACGATATCCGGCGTAAAGCGTGGTTAACAAACAAAACACTGAAGTCAAATGCAACCTAAACAGTTATACGTAAATGATAGCAAGAAGCTCACCCACGAAAGTGACTTTAACACTGTGACGCCACGAAAGCTAGGAAAC
878	Gobiidae	Acanthogobius flavimanus	99.95	CACCGCGGTTATACGAGGGGCCCAAGTTGATAGACACCGGCACAAAATGTGGTAAGTACAAAAAGATACTAAAGCCGAACGCCTTCAAGACTGTTATAAGTTTTCGAAAATAGGAAGCCTACCCACGAAAGTGGCTTTAAGATATATGATCCACGAAAGCTAGGGTAC
879	Gobiidae	Acanthogobius hasta	99.4	CACCGCGGTTATACGAGGGGCCCAAGTTGACGGACACCGGCATAAAATGTGGTAAGTACTAAAATATACTAAAGCCGAACACCTTCAAGACTGTTATAAGTTTTCGAAAATAGGAAGCCTACCCACGAAAGTGGCTTTAAATTATATGATCCACGAAAGCTAGGGTAC
880	Gobiidae	Acanthogobius lactipes	99.88	CGCCGCGGTTATACGAGAGGCCCAAGTTGATAACCGCCGGCGTAAAAGGTGGAACTACGAAGAAGAAAAATAAAGCCGAATGCCCTCAAGACTGTTATAAGTTTTCGAGGAATAGAAGCCTACCAACGAAAGTGGCTTTAAAAACTGTATAATCCACGAAAGCTAGGGAAC
881	Gobiidae	Acentrogobius janthinopterus	99.4	CACCGCGGTTATACGAGAGGCCCAAGTTGACAAACACCGGCGTAAAGAGTGGTTAATAACCCCCGAACTAAGGCCGAACACTCTCAAAGCCGTCATACGTGCCCGAGAGTAGGAAGAACTTCAACGAAAGTGGCCTTAACCTCATATGACCCCACGAAAGCTAGGACAC
882	Gobiidae	Acentrogobius pflaumii	99.85	CACCGCGGTTATACGAGAGGCCCAAGTTGACAAAACTCGGCGTAAAGAGTGGTTAATGGATACTATACTAAAGCCGTACATCCTCAAGACTGTTATACGTGTTCGAGGACAGGAAGAGCTCCGACGAAAGTGGCTTTAACAAGCATGAACCCACGAAAGCTAGGGAAC
883	Gobiidae	Acentrogobius virgatulus	100	CACCGCGGTTATACGAGAGGCCCAAGTTGACAGAATTCGGCGTAAAGAGTGGTTAATGAATATTATACTAAAGCCGAACACCCTCAAGACTGTTATACGTGTTCGAGGGCAGGAAGCCCTTCAACGAAAGTGGCTTTAATAAGCATGAACCCACGAAAGCTAGGGCAC
884	Gobiidae	Amblychaeturichthys hexanema	100	CACCGCGGTTATACGAGAGACTCGAGTTGACAAACGCCGGCGTAAAATGTGGCCAATATTCTATTTTACTAAAGCCAAACATCTTCAAGGCTGTTATACGCTTTCGAAGACAAGAGGCCCCACCACGAAAGTGGCTTTAAGTAGTAGGACCCCACGAAAACTAGGAACC
885	Gobiidae	Amblychaeturichthys sciistius	100	CACCGCGGTTATACGAGAGACCCGAGTTGATAAATGCCGGCGTAAAACGTGGTTAATACAATATCTTACTAAAGCCAAACATCTTCAAGGCTGTTATACGTTTTCGAAGACAAGAGGCCCCACCACGAAAGTGGCTTTAAGTAATAACACCCACGAAAGCTAGGAACC
886	Gobiidae	Amblyeleotris sp	99.8	CACCGCGGTTAAACGGGAGGCCCAAATTGACAGAAATCGGCGTAAAGGGTGGTTAATGAATATTAAACTAAGGCCGAACACCTTCAGGGCTGTCGTACGCATCTGAAGGCAGGAAGACCCCCAACGAAAGTGGCTTTAACAAACATGAATCCACGAAAGCTAGGAAAC
887	Gobiidae	Amblyeleotris steinitzi	99.8	CACCGCGGTTAAACGGGAGGCCCAAATTGACAGAAATCGGCGTAAAGGGTGGTTAATGAATATTAAACTAAGGCCGAACACCTTCAGGGCTGTCGCACGCATCTGAAGGCAGGAAGACCCCCAACGAAAGTGGCTTTAACAAACATGAATCCACGAAAGCTAGGAAAC
888	Gobiidae	Amblyeleotris wheeleri	100	CACCGCGGTTAAACGGGAGGCCCAAGTTGACAGAAATCGGCGTAAAGGGTGGTTAATAAATATTAAACTAAGGCCGAACACCTTCAGGGCTGTCGCACGCATCTGAAGGCAGGAAGACCCCCAACGAAAGTGGCTTTAACAAACATGAATCCACGAAAGCTAGGGAAC
889	Gobiidae	Amblygobius phalaena	99.86	CACCGCGGTTATACGAGAGGCCCAAGTTGACAGACATCGGCGTAAAGGTGGTTATTGAACCAGCACACTAAGGTCAAACATCTTCAATACTGTTATACGTACCCGAAGACAGGAAGAACTACCACGAAAGTGGCCTTAATTTACATGAAGCCACGAAAGCTAGGAAAC
890	Gobiidae	Amoya sp	96.4	CACCGCGGTTATACGAGAGGCCCAAGTTGACAAACACCGGCGTAAAGAGTGGTTAATAGACTATAAACTAAAGCCAAACACCTTCAAGACCGTTATACGTACCCGAAGGCAGGAAGATCCCCAACGAAAGTGGCTTTAACCCAATATGAACCCACGAAAGCTAGGATAC
891	Gobiidae	Asterropteryx ensifera	100	CACCGCGGTTATACGAGAGGCCCAAGTTGACAATAATCGGCGTAAAGAGTGGTTAATGAATACTAAACTAAGGCCGAACACCTTCAAAGCCGTTATACGCACCCGAAGGCAGGAAGACCCCCAACGAAAGTGGCTTTAACACACATGAACCCACGAAAGCTAGGAAA
892	Gobiidae	Asterropteryx semipunctata	99.96	CACCGCGGTTATACGAGAGGCCCAAGTTGATAATAATCGGCGTAAAGAGTGGTTAATATATACTAAACTAAAGCCAAACACCTTCAGAGCCGTTATACGCACACGAAGGCAGGAAGACCCCTAACGAAAGTGGCTTTAACACACATGAACCCACGAAAGCTAGGAAAC
893	Gobiidae	Barbuligobius boehlkei	99.1	CACCGCGGTTATACGAGAGGCCCAAGTTGACAACAATCGGCGTAAAGAGTGGTTAATAAGTTTTTTACTAAAGCCAAACACCTTCTAGACTGTTATACGTTACCGAAAAAAGGAAGTCCAACCACGAAAGTAGCTTTATATCTATGACCCCACGAAAGCTAGGGAAC
894	Gobiidae	Bathygobius coalitus	99.96	CGCCGCGGTTATACGAGTAGGCCCAAGTGGATCGAAACCGGCGTAAAGAGTGGCTAATAGAACCGCACACTAAAGCCGAACGCCTTCAAAGCAGTTATACGCATTCGGAGGCACGAAGCCCCATAACGAAAGTGGCTTTAAACACTATTGAACCCACGAAAGCTAGGGAAC
895	Gobiidae	Bathygobius cocosensis	99.93	CGCCGCGGTTATACGAGTAGGCCCAAGTGGATAGAATTCGGCGTAAAGAGTGGTTAATAGAACAACAAACTAAAGCCGAACGCCCTCAGAGCAGTTATACGCTTACGAACGGACGAAGCCCCACAACGAAAGTGGCTTTAAACACTATTGAACCCACGAAAGCTAGGAAAC
896	Gobiidae	Bathygobius cyclopterus	100	CACCGCGGTTATACGAAAGGCTCAAGTTGACAAACATCGGCGTAAAGAGTGGTTAATAGAATTTTAAACTAAAGCCGAACGCCATCAAGACTGTTATACGTCCCCGAAGGCGGGAAGCCCCCCAACGAAAGTGGCTTTAAACACTATTGAATCCACGAAAGCTAGGGAAC
897	Gobiidae	Bathygobius cyclopterus spp complex	93.98	CACCGCGGTTATACGAAAGGCTCAAGTTGACAGAAATCGGCGTAAAGAGTGGTTAATAGCATATTAAACTAAAGCCGAACGCCATCAAGACCGTCATACGTCCCCGATAGGTGGGAAGCCCCACAACGAAAGTGGCTTTAAACACTATTGAACCCACGAAAGCTAGGGAAC
898	Gobiidae	Bathygobius fuscus	99.99	CGCCGCGGTTATACGAGTAGGCCCAAGTGGATAGAATTCGGCGTAAAGAGTGGTTAATAGAATCTTATACTAAAGCCGAACGCCCTCAAAGCAGTTATACGCATTCGAGGGTATGAAGCCCCACAACGAAAGTGGCTTTAAACACTATTGAACCCACGAAAGCTAGGGAAC
899	Gobiidae	Bathygobius laddi	99.4	CACCGCGGTTATACGAGAGGCCCAAGTTGACAAACACCGGCGTAAAGAGTGGTTAATAGAAGCTTACACTAAAGCCGAACGCCATCAAGACTGTTATACGTACCCGCAGGTAGGAAGCCCCACAACGAAAGTGGCTTTAAACACTATTGAACCCACGAAAGCTAGGGAAC
900	Gobiidae	Bathygobius sp	100	CACCGCGGTTATACGAGAGGCCCAAGTTGACAAGCATCGGCGTAAAGAGTGGTTAATAGAAATTTATACTAAAGCCGAACACCATCAAGACTGTTATACGTGCCTGAAGGTAGGAAGCCCCACAACGAAAGTGGCTTTAAACACTATTGAACCCACGAAAGCTAGGAAAC
901	Gobiidae	Boleophthalmus pectinirostris	100	CACCGCGGTTATACGAGAGGCCCAAGTTGACAAACCAACGGCGTAAAAAGTGGTTAGTAAAATACCCAACTAAAGCCAAACACCTTCAAAGTTGTCATATGCTATCGAAGGCAGGAAGAACCCCCACGAAAGTGGCTTTAAACAATACAACTCCACGAAAGCCAGGAAAC
902	Gobiidae	Cabillus lacertops	100	CACCGCGGTTATACGAGAGGCCCAAGTTGATAAACATCGGCGTAAAGAGTGGTTAATATAAAATAAACTAAGGCTGAACATCTTCAAGACTGTTATAAGTTCCCGAAGACGGGAAACTCCCCAACGAAAGTGGCCTTAACTTAAAATGAACCCACGAAAGCTAGGACAC
903	Gobiidae	Cabillus sp	100	CACCGCGGTTATACGAGAGGCCCAAGTTGACAGATATCGGCGTAAAGAGTGGTTAATAAAATAGAAACTAAAGCTGAACACCTTCTAGACTGTTATACGTCCCCGAAGGCAGGAAGACCTCCAACGAAAGTGGCTTTAACCCAAATATGACCCCACGAAAGCTAGGGCAC
904	Gobiidae	Callogobius okinawae	99.65	CACCGCGGTTATACGAGGGGCCCGAGCTGACAACCCCCGGCGTACAGCGTGGTTAATAAATTTAAAACTAGAGCCAAACACCTTCAAAGCTGTCAAACGCGCTCGAAGGTAGGAAGAACCTTAACGAAAGTGGCTTTAAACTTATGAATCCACGAAAGCTAGAAAAC
905	Gobiidae	Callogobius sclateri	99.4	CACCGCGGTTATACGAGAGGCCCAAGTTGACAGAAATCGGCGTAAAGCGTGGTTAATAAAAATTAAACTAAAGCCGAACACCTTCAAAGCTGTTATACGCACCCGAAGACAGGAAGACCCACAACGAAAGTGGCTTTAACTATTATGACCCCACGAAAGCTAGGACA
906	Gobiidae	Callogobius shunkan	100	CACCGCGGTTATACGAGAGGCCCAAGTTGACAAAAACCGGCGTAAAGCGTGGTTAATAAAACTTAAACTAAAGCCGAACATCTTCAAAGCTGTTATACGCACCCGAAGACAGGAAGACCCCCAACGAAAGTGGCTTTAACCACTATGAATCCACGAAAGCTAGGAAAC
907	Gobiidae	Callogobius sp1	95.2	CACCGCGGTTATACGAGAGGCCCAAGTTGACAAAAACCGGCGTAAAGCGTGGTTAATAAAAACTAAACTAAAGCCGAACATCTTCAAAGCTGTTATACGCACCCGAAGACAGGAAGACCTTCAACGAAAGTGGCTTTAACCATTATGACCCCACGAAAGCTAGGATA
908	Gobiidae	Callogobius sp2	92.8	CACCGCGGTTATACGAGAGGCCCGAGCTGACAAAGACCGGCGTAAAGAGTGGTTAATATAATTTAAACTAAAGCCGTACACCTTCAAGGCTGTTAAACGCACCCGAAGACAGGAAGACCTTTAACGAAAGTGGCTTTAACCAGTATGACCCCACGAAAGCTAGAAAAC
909	Gobiidae	Callogobius sp3	89.8	CACCGCGGTTATACGAGAGGCCCGAGCTGACAAAGACCGGCGTAAAGAGTGGTTAATAAAATTAAAACTAGAGCCAAACAACTTCATAGCTGTTAAACGCAATCGAAGACAGGAAGACCCTTAACGAAAGTGGCTTTAACCAATATGAGCCCACGAAAGCTAGGAAAC
910	Gobiidae	Callogobius sp4	91.3	CACCGCGGTTATACGAGAGGCCCGAGCTGACAATAGCCGGCATAAAGAGTGGTTAATAAAATTTAAACTAGAGCCAAACAACTTCATAGCTGTTAAAAGCACCCGAAGACAGGAAGACCTTTAACGAAAGTGGCTTTAACCAATATGAACCCACGAAAGCTAGGAAAC
911	Gobiidae	Callogobius tanegasimae	99.55	CACCGCGGTTATACGAGAGGCCCGAGCTGACAAGAGCCGGCGTAAAGAGTGGTTAATAAAACTTAAACTAAAGCCGAACACCTTCAAGGCTGTTAAACGCACCCGAAGACAGGAAGACCCTTAACGAAAGTGGCTTTAACTAATATGAACCCACGAAAGCTAGAGAAC
912	Gobiidae	Chaenogobius annularis	99.89	CACCGCGGTTATACGAGGGGCCCAAGTTGATAAACGCCGGCGTAAAATGTGGTTAACATACTATTGCACTAAAGCCAAACATCTTCAAAGATGTTATACCCATATGAAGACAGGAAGCACTTCCACGAAAGTGGCTTTAAATAATGTTATCCACGAAAGCTAGGAGAC
913	Gobiidae	Chaenogobius gulosus	99.98	CACCGCGGTTATACGAGAGGCCCAAGTTGATAAATGCCGGCGTAAAATGTGGTTAATATAATGTTTCACTAAAGCCAAACATCTTCAGAGCTGTCATACCCACATGAAGACAGGAAGCCCTTCTACGAAAGTGGCTTTAAATAGTATTATCCACGAAAGCTAGGATAC
914	Gobiidae	Chaeturichthys jeoni	100	CACCGCGGTTATACGAGAGGCCCAAGTTGACAAACACCGGCGTAAAATGTGGTTAACATTATTTTGTACTAAAGCTAAACATCTTCAAAGCTGTTATACTCATATGAAGACAGGAAGCACTTCTACGAAAGTGGCTTTAAACAATGCTACCCACGAAAGCTAGGAAAC
915	Gobiidae	Clariger cosmurus	99.85	CACCGCGGTTATACGAGGGGCTCAAGTTGATAAACACCGGCGTAAAAAGTGGCTAGTATACCACTAAACTAAAGCTAAACATCTTCAGAGGTGTTATACCCATACGAAGACAGGAAGTACTTCTACGAAAGTAGCTTTAAATAATTCTATCCACGAAAGCTAGGAAAC
916	Gobiidae	Clariger sp cf cosmurus	97.9	CACCGCGGTTATACGAGGGGCTCAAGTTGATAAACAACGGCGTAAAAAGTGGCTAGTATAACATTAAACTAAAGCTAAACATCTTCAGAGGTGTTATACCCATACGAAGACAGGAAGTACTTCTACGAAAGTAGCTTTAAATAATTCTATCCACGAAAGCTAGGAAAC
917	Gobiidae	Clariger sp1	100	CACCGCGGTTATACGAGAGGCTCAAGTCGATAGATACCGGCGTAAAAAGTGGTTAGCATACCATAAAACTAAAGCTAAACATCTTCAGAGCTGTTATACCCATATGAAGACAGGAAGTACTTATACGAAAGTAGCTTTAAATAATGTTATTCACGAAAGCTAGGAAAC
918	Gobiidae	Clariger sp2	91.04	CACCGCGGTTATACGAGAGGCTCAAGTTGATAAATACCGGCGTAAAAAGTGGCTAGCACATCATCCAACTAAAGCTGAACATCTTCAGAGCTGTTATACCCATATGAAGCCAGGAAGCACTTCTACGAAAGTAGCTTTAAATTATGCCATCCACGAAAGCTAGGAAAC
919	Gobiidae	Clariger sp3	97	CACCGCGGTTATACGAGAGGCTCAAGTTGATAAATACCGGCGTAAAAGGTGGTTAGCACACTATTAAACTAAAGCTAAACATCTTCAGAGCTGTTATACCCATATGAAGACAGGAAGTACTTCTACGAAAGTAGCTTTAAATAATGCCATCCACGAAAGCTAGGAAAC
920	Gobiidae	Clariger sp4	92.8	CACCGCGGTTATACGAGAGGCTCAAGTTGATGAATACCGGCGTAAAAAGTGGTTAACACATCAATAAACTAAAGCTAAACATCTTCAGAGCTGTTATACCCTTATGAAGACAGGAAGTACTTCTACGAAAGTAGCTTTAAATAATGCTATCCACGAAAGCTAGGAAAC
921	Gobiidae	Clariger sp5	91.6	CACCGCGGTTATACGAGAGGCTCAAGTTGATAAATACCGGCGTAAAAAGTGGTTAACACATCATCAAACTAAAGCTAAACATCTTCAAAGCTGTTATACCCATACGAAGACAGGAAGTACTTCTACGAAAGTAGCTTTAAACAATGTTATCCACGAAAGCTAGGAAAC
922	Gobiidae	Clariger sp6	92.2	CCACCGCGGTTATACGAGAGGCTCAAGTTGATAAATACCGGCGTAAAAAGTGGTTAACATTCCATTAAACTAAAGCTGAACATCTTCAAAGCTGTTATACCCACATGAAGACAGGAAATACCTCTACGAAAGTAGCTTTAAATAATGTTGTCCACGAAAGCTAGGAAA
923	Gobiidae	Clariger sp7	89.3	CACCGCGGTTATACGAGGGGCTCAAGTTGATAAACACCGGCGTAAAAGGTGGTTAGCAACCCCATTAAACTAAAGATGAACATCTTCAAAGCTGTTATACCCACACGAAGACAGGAAATACTTTCACGAAAGTAACTTTAAATAATGCTATCCACGAAAGCTAGAAAAC
924	Gobiidae	Clariger sp8	88.7	CACCGCGGTTATACGAGAGGCTCAAGTTGATAAAAACCGGCGTAAAAGGTGGTTAGCAACATCATTAAACTAAAGCTGAACATCTTCAGAGCTGTTATACCCACATGAAGACAGGAAACACTTTTACGAAAGTAACTTTAAATATGCTCTCCACGAAAGCTAGGAGAC
925	Gobiidae	Clariger sp9	91.53	CACCGCGGTTATACGAGAGGCTCAAGTTGATAAACACCGGCGTAAAAAGTGGTTAGCACACCAGTCAGCTAAAGCTAAACACCTTCAAAGCTGTTATACCCACACGAAGACAGGAAGTACTTCTACGAAAGTGGCTTTAAACAATGCTATCCACGAAAGCTAGGAAAC
926	Gobiidae	Cryptocentroides insignis	99.7	CACCGCGGTTATACGAGAGGCCCAAGTTGACAGAAACCGGCGTAAAGAGTGGTTAATACAACATAAACTAAAGCCGAACACCTTCAAGGCCGTTATACGTACCCGAAGACAGGAAGACCTCCAACGAAAGTGGCTTTAACCAAGATGAACCCACGAAAGCTAGGACAC
927	Gobiidae	Cryptocentrus caeruleomaculatus	100	CACCGCGGTTATACGAGAGGCCCAAGTTGACAAAAATCGGCGTAAAGAGTGGTTAATAGAATATTAGACTAAAGCCGAACACCTTCTAAGCCGTTATACGCACCCGAAGGCAGGAAGACCCCCAACGAAAGTGGCTTTAATTAAAATGACCCCACGAAAGCTATGACAC
928	Gobiidae	Cryptocentrus sp1	95.2	CACCGCGGTTATACGAGAGGCCCAAGTTGATAAAAACCGGCGTAAAGAGTGGTTAATAGAATATAAACTAAAGCCGAACACCTTCTAAGCCGTTATACGCACCCGAAGGCAGGAAGACCCCCAACGAAAGTGGCTTTAACCAAAATGAACCCACGAAAGCTATGATAC
929	Gobiidae	Cryptocentrus sp2	95.5	CACCGCGGTTATACGAGAGGCCCAAGTTGACAAAAACCGGCGTTAAGAGTGGTTAATAAAATATAGACTAAAGCCGAACACCTTCTAAGCCGTTATACGCACCCGAAGGCAGGAAGACCCCCAACGAAAGTGGCTTTAACCAAAATGAACCCACGAAAGCTATGATAC
930	Gobiidae	Ctenogobiops sp1	96.88	CACCGCGGTTATACGAGAGGCCCAAGTTGACAGACATCGGCGTAAAGAGTGGTTAATAGATAATAAACTAAAGTCGAACACCTTCAGGACTGTCATACGCGTCCGGAGGCAGGAAGCCCTCCAACGAAAGTGGCTTTAACAAATATGAACCCACGAAAGCTAGGGAAC
931	Gobiidae	Ctenogobiops sp2	94.4	CACCGCGGTTATACGAGAGGCCCAAGTTGACGGACATCGGCGTAAAGAGTGGTTAATAAATATGACACTAAAGTCGAACACCTTCAGGACTGTCATACGCGTCCGAAGGCAGGAAGCCCCCCAACGAAAGTGGCTTTAACAAAAATGAACCCACGAAAGCTAGGGAAC
932	Gobiidae	Drombus sp	99.4	CACCGCGGTTATACGAGAGGCCCAAGTTGATAAACACCGGCGTAAAGGGTGGTTAGTAACTTTATAAACTAAGGCCGAACCCCTTCAAGACCGTTATACGTACCCGAAGGCAGGAAGTCCCCCAACGAAAGTGGCTTTAATATATATGAACCCACAAAAGCTAAGATAC
933	Gobiidae	Eutaeniichthys gilli	100	CACCGCGGTTATACGAGAGGCCCAAGTTGATAAATGCCGGCGTAAAATGTGGTTATATAGAATTAAACTAAAGCTAAACATCTTCAAAGCTGTTATACGCACCCGAAGACAGGAAGCACTTCCACGAAAGTGGCTTTATATACTATCACCCCACGAAAGCTAGGACAC
934	Gobiidae	Eviota abax	99.97	CACCGCGGTTATACGAGGGGCCCAAGTTGATAGGGTTCGGCGTAAAGGGTGGTTAATAGAACATATACTAAAGCCGAACGCCTTCGGAGCTGTTATAAGCTTCTGGAGAAAGGAAGCCCTTCCACGAAAGTGCCTTTAAACACTATGACCCCACGAAAGCTAGGGCAC
935	Gobiidae	Eviota bifasciata	100	CGCCGCGGTTATACGAGAGGCCCAAGTTGACCAACTCCGGCGTAAAGGGTGGTTAATAACAAGAACACTAAAGCCGAACATCTTCAAAGCTGTCATACGCCCCGGAGATAGGAAGCCCTTTCACGAAAGTAGCTTTAAGTATTATGAACCCACGAAAACTAGGAAAC
936	Gobiidae	Eviota distigma	100	CACAGCGGTTAAACGAATGGCCCCAGTTGACAGACCTACGGCGTAAAGGGTGGTTAGTGCAACCTTCTAACTAAGGCCGAACGCCTTCACGGTTGTTTAAAGCTCCTGAAGATTGGAAGTACATCGACGAAAGTGGCCTTAAAACTCACGACACCACAAAAGCTAGGGAAC
937	Gobiidae	Eviota fasciola	99.17	CACCGCGGTTAGACGAAGGGCCCAAGTTGATGAAATTCGGCGTAAAGGGTGGTTAGTGCTCACAGCAACTAAAGCTAAACGCCTTTGCAACCGTATAAAGTCCATCAAGGACAGAGACCCTTCGACGAAAGTAGCTTTAATTCACACGACTCCACGAAAACTAAGAGAC
938	Gobiidae	Eviota japonica	100	CACCGCGGATATACGAGAGGGCCCAAGTCGACAAAGCTCGGCGTAAAGTGTGGTTAATGAGAACTTTCAACTAAAGCCAAACAACCTCAGAGCTGTATAAAGCGCTAGCATGAGAACTGGAGGCCCCCCCACGAAAGTGGCTTTAACAATTATGACACCACGAAAGCTAGGGAAC
939	Gobiidae	Eviota saipanensis	100	CACCGCGGTTATACGAGCGGGCCCAAGCTGACAGCACTCGGCGTAAAGCGTGGTTAATAGACTTTTTACTAAAGCTAAACACCTTCAAAGCAGTTATAAGCTCATGAAGACAAGAGGCCCCTCTACGAAAGTAGCTTTAAGACAAATGACCCCACGAAAGCTAGGGAAC
940	Gobiidae	Eviota smaragdus	99.4	CACCGCGGTTATACGAGAGGGCCCCAGTTGATAGAGCTCGGCGTAAAGGGTGGTTAATGGAGCTTTTACTAAAGCCGAACACCTCTAAGGCTGTCATAAGCTTCTAGAGACAGGAAGCCCTTCCACGAAAGTGGCTTTAACCCAATGACCCCACTAAAGCTAGGGCAC
941	Gobiidae	Eviota sp cf abax	95.2	CACCGCGGTTATACGAGGGGCCCAAGTTGATAGGGTTCGGCGTAAAGGGTGGTTAATAGAACATATACTAAAGCCGAACGCCTTCGGAGCTGTTATAAGCTTCTGGAGAAAGGAAGCCCTTCCACGAAAGTGCCTTTAAACACTATGACCCCACGAAAGCTAGGGCA
942	Gobiidae	Eviota sp cf distigma	95.1	CCACAGCGGTTAAACGAATGGCCCCAGTTGACAGACCTACGGCGTAAAGGGTGGTTAGTGCGACCTTTCAACTAAGGCCGAACGCCCTCACGGTTGTTTAAAGCTCCTGAGGGCTGGAAGTACATCGACGAAAGTGGCCTTAAAACTCACGACACCACGAAAGCTAGGGAAC
943	Gobiidae	Eviota sp02	84.5	CACCGCGGTTATACGATGGGCCCAAGCTGACAGTACTCGGCGTAAAGGGTGGTTAATAAACTTTTTACTAAAGCCAAACGCCCTCAAGGCTGTTACAAGCGCACGAGGACAGGAGGACCCCCTGCGAAAGTAGCTTTAAAAATTATGACGCCACGAAAGCTAAGGAAC
944	Gobiidae	Eviota sp03	82.3	CAACCGCGGTTACACGTGGGGCCCAAGTCGACTTAATCCGGCGTAAAGGGTGGTTAATAAAATTTTCAACTAAAGCCAAACAACTTCAAGGCTGTTCTAACGCACATGGAGATCTGGAGGCCCTTCCACGAAAGTGGCTTTAAGAATTATGACACCACGAAAGCTAGGGTAC
945	Gobiidae	Eviota sp04	87.9	CACCGCGGATACACGGGCGGGCCCAAGTCGACAAAACTCGGCGTAAAGTGTGGTTAATAAAAATTTTCAACTAAAGCCAAACAACCTCAAGGCTGTATAAAGCATATGAGGACTGGAAGACCCCCCACGAAAGTGGCTTTAATAACTATGACGCCACGAAAGCTAGGGAAC
946	Gobiidae	Eviota sp05	88.17	CACCGCGGTTATACGAGTGGGCCCAAGCTGACAGAACTCGGCGTAAAGGGTGGTTAATAGCCTTTTTACTAAAGCCAAACATCTTCAGAGCTGTCATAAGCTTATGAAGGCAGGAAGCCCCCCTACGAAAGTGGCTTTAAAACTTATGACCCCACGAAAGCTAGGACAC
947	Gobiidae	Eviota sp06	85.9	CACCGCGGTTATACGAGCTGGGCCCAAGCTGACAGAATTCGGCGTAAAGGGTGGTTAATGGTCTCTTTACTAAAGCCAAACATCTTCAGAGCTGTCATAAGCCCACGAAGACAGGAAGCCCTCCTACGAAGGTGGCTTTAAAACTTATGACCCCACGAAAGCTAGGAAAC
948	Gobiidae	Eviota sp07	89.3	CACCGCGGTTATACGAGCGGGCCCAAGCTGACAGAACTCGGCGTAAAGGGTGGTTAATAAGCTTTCTACTAAAGCCAAACATCTTCAAAGCTGTTATAAGCTTATGAAGACAGGAAGCCCCGCTACGAAGGTGGCTTTAACATTTATGACCCCACGAAAGCTAGGAAAC
949	Gobiidae	Eviota sp08	89.3	CACCGCGGTTATACGAGCGGGCCCAAGCTGACAGAACTCGGCGTAAAGGGTGGTTAATAATCTTTTTACTAAAGCCAAACATCTTCAAAGCTGTCATAAGCTTATGAGGACAGGAAGCCCTGCTACGAAAGTGGCTTTAAAACTTATGACCCCACGAAAGCTAGGGAAC
950	Gobiidae	Eviota sp10	82.4	CACCGCGGTTACACGAGCGGCCCCAGTTGACAGCATTCGGCGTAAAGGGTGGTTAATAAGAAATTTTTTACTAAAGCCGAACATCTTCCGGGCTGTCTAACGCTTATGAAGAGAGGAAACCCTTCGACGAAAGTGGCTTTAACATTTTTGACCCCACGAAAGCTAGGGAAC
951	Gobiidae	Eviota sp11	82.53	CACCGCGGTTATACGAGGGGCCCAAGCTGACAGAACTCGGCGTAAAGCGTGGTTAATGAACGCCTCACTAGGGCCAAACAACTTCAGAGCCGTTAAAAGCTTATGAAACCAGGAAAACCTGCGACGAAAGTGGCCTTAAACATATGATCCACGAAAGCTAGGGCAC
952	Gobiidae	Eviota sp12	83.5	CACCGCGGTTATACGAGAGGCTCGAGCTGACAGACTTCGGCGTAAAGGGTGGTTAATAAACTTTTCAAACTAAAGCCAAACGACTTCAGGGTGGTTTAATACGTATGAAGCACGGAGGCCCAACTACGAAAGTGGCTTTAAGATTTATGACCCCACGAAAGCTAGGGCAC
953	Gobiidae	Eviota sp13	85.7	CCGCCGCGGTTATACGAGCGGGCCCAAGCTGACAGCCTCGGCGTAAAGAGTGGTTAATGAACCCTACACTAAAGCCAAACAACTTCAAGGGCGTGATAACCCGATGAAGCCGGAGGCCCTACTACGAAAGTGGCTTTAATTTTATGATCCACGAAAGCTAGGGAAC
954	Gobiidae	Favonigobius gymnauchen	99.88	CACCGCGGTTATACGAGAGGCCCAAGTTGACAAACACCGGCGTAAAGAGTGGTTAATAAAAATTAAACTAAAGCCGAACACCTTCAAGGCCGTCATACGTACCCGAAGGCAGGAAGACCCCCGACGAAAGTGGCTTTAATCCATTATGAACCCACGAAAGCTAGGGTAC
955	Gobiidae	Favonigobius reichei	100	CACCGCGGTTATACGAGAGGCCCAAGTTGACAGACACCGGCGTAAAGAGTGGTTAATAAAATTTAAACTAAAGCCGAACACCTTCAAGACCGTCATACGTACCCGAAGACAGGAAGACCCCCAACGAAAGTGGCTTTAACATAGTATGAACCCACGAAAGCTAAGACAC
956	Gobiidae	Glossogobius olivaceus	100	CACCGCGGTTATACGAGGGGCTCAAGTTGATAGATCACGGCGTAAAGAGTGGTTAATTTAAAATTAGACTAAAGCCGAACATCTTCAGAGCTGTTATAAGCACATGAAGACAAGAAGCCCACTAACGAAAGTAGCTTTAAGACTATTGAACCCACGAAAGCTAAGACAC
957	Gobiidae	Gnatholepis anjerensis	100	CACCGCGGTTATACGAGAGGCCCGAGTTGACAGATACCGGCGTAAAATGTGGTTATTACAGTATTTCACTAAAGCTAAACATCTTCAAAGCTGTTATATGCTATCGAAGACAGGAAAATCTCCTACGAAAGTGGCTTTAACATCTATGTACCACGAAAGCTAGGGAA
958	Gobiidae	Gnatholepis cauerensis	99.85	CACCGCGGTTATACGAGAGGCCCGAGTTGACGATTACCGGCGTAAAATGTGGTTATTACAGTATTTCACTAAAGCTAAACATCTTCAAAGCTGTTATATGCTCTCGAAGACAGGAAAATCTCCCACGAAAGTGGCTTTAATATCTATGTACCACGAAAGCTAGGAAAC
959	Gobiidae	Gobiidae sp01	83.4	CACCGCGGTTATACGAGAGGCCCAAGTTGATAATCATCGGCGTAAAACGTGGTTAATACAAACCCCTACTAAAGCTAAACACCTTCAAAGTCGTTATACGCTCTCGAAGGCAGGAAACTCTTTTACGAAAGTAGCTTTAATTAATATAAGCCCACGAAAACTAGGAAAC
960	Gobiidae	Gobiidae sp02	86	CACCGCGGTTATACGAGCGGCCCAAGTTGATAGCCATCGGCGTAAAAAGTGGTTAGCATTCCCCCCCCCACACTAAAGCTAAACATCTTCAAAGCTGTTATACCCACATGAAGACAGGAAAACCTTCTACGAAAGTAGCTTTAACTTCTGCTATCCACGAAAGCTAGGAAAC
961	Gobiidae	Gobiidae sp03	86.23	CACCGCGGTTATACGAGGGGCCCAAGTTGATTGCGCCTCGGCGTAAAGGGTGGTTAGTGAATCTTAAACTAAAGCCGAACACCCTCAGGGCTGTTATAAGCCTCTGAGGAAAGGAAGCCCTCCCACGAAAGTGGCTTTAATCTCTATGACCCCACGAAAGCTAGGATAC
962	Gobiidae	Gobiidae sp04	87.5	CACCGCGGTTATACGAGAGGCCCAAGTTGATAAAGCTCGGCGTAAAGGGTGGTTAATAGAAACAAGACTAAAGCCGAACACCTTCAAGGCTGTTATACGCGTTCGAAGGCAGGAAGATCCACCACGAAAGTGGCTTTAACCTCTATGAACCCACGAAAGCTAAGGAAC
963	Gobiidae	Gobiidae sp05	85.1	CCACCGCGGTTATACGAGAGGCCCGAGTTGACAGCGCCCGGCGTAAAGAGTGGTTAGTATAAAATGAACTAGAGCTAAACACCTTCAAAGCTGTCATACGCTTCCGAAGGAAGGAGGCACCTCAACGAAAGTAGCTTTAATTGAATACGACCCCACGAAAGCTAGGACA
964	Gobiidae	Gobiidae sp06	88.43	CACCGCGGTTATACGAGAGGCCCAAGTTGATAAAGACCGGCGTAAAGCGTGGTTAATAGAAGTGAAACTAAAGCCGAACACCTTCAAAGCTGTCATACGCCTCGGAGGCAGGAAGCCCCTTTACGAAAGTGGCTTTAAACCTATGACTCCACGAAAGCTAGGGAAC
965	Gobiidae	Gobiidae sp07	91.8	CACCGCGGTTATACGAGAGGCCCAAGTTGACAAAAGCCGGCGTAAAGGGTGGTTAATAGATAGACAACTAAAGCCGAACACCTTCAAAGCTGTCATACGCCTCGAAGGCAGGAAGCCCCTTTACGAAAGTGGCTTTAAACCTATGACCCCACGAAAGCTAGGAAAC
966	Gobiidae	Gobiidae sp08	86.9	CGCCGCGGTTAAACGGGCGGGCCCAAGTTGACCTAATTTCGGCGTAAAGGGTGGTTAATAGTAGACGCGCTAAAGCCGAACGTCTTCGAAGCTGTGATACGCCCCGAAGATAGGAAGCCCTTTCACGAAAGTAGCTTTAAGCATTATGACCCCACGAAAGCTAGGAGAC
967	Gobiidae	Gobiidae sp09	90.4	CACCGCGGTTATACGAGAGGCCCAAGTTGACAACAATCGGCGTAAAGAGTGGTTAATAAAACTTAAACTAAAGCCAAACACCTTCAAGACTGTTATACGTTACCGAAAAAAGGAGGCCCCAAAACGAAAGTAGCTTTAATTTTATGACCCACGAAAGCTAGGGAAC
968	Gobiidae	Gobiidae sp10	88.1	CACCGCGGTTATACGAGAGGCCCAAGTTGACAGAACTCGGCGTAAAGCGTGGTTAATAAGAATAACACTAAAGCCGAACATCCTTAAAACCGTCATACGTAATTAAGGACAGGAAGACCTACGACGAAGGTGGCTTTAAAGAAATGAACCCACGAAAGCTAGGGTAC
969	Gobiidae	Gobiidae sp11	91.9	CACCGCGGTTATACGAGAGGCCCAAGTTGACAAAAACCGGCGTAAAGAGTGGTTAATATATTATTAACTAAAGTCGAACACCTTCAACACCGTCATACGTACCCGAAGACAGGAAGACCTACAACGAAAGTGACTTTAACTATATGAACCCACGAAAGCTAGGATAC
970	Gobiidae	Gobiidae sp12	86.7	CACCGCGGTTATACGAGAGGCCCAAATTGACAGACACCGGCGTAAAAAGTGGTTAATAAGCTCCCGAAACTAAAGCTAAACACCTTCAAGACTGTTATACGTACCCGAAGGCAGGAAGCCCCATAACGAAAGTAGCTTTAAGTACTATTGACCCCACGAAAGCTAGGAAAC
971	Gobiidae	Gobiidae sp13	92.3	CACCGCGGTTATACGAGAGGCCCAAGTTGACAGATGCCGGCGTAAAGAGTGGTTAATAAATTAAAAACTAAAGCTAAACACCTTCATGGCTGTTATACGTCCCCGAAGGCAGGAAAATCTCCAACGAAAGTGGCTTTAATATAGAATGAATCCACGAAAGCTAGGACAC
972	Gobiidae	Gobiidae sp14	93.4	CACCGCGGTTATACGAGAGGCCCAAGTTGACACACACCGGCGTAAAGAGTGGTTAATATAATAAAAACTAGAGCCGAACACCTTCAAAGCCGTTATACGCACCCGAAGGCAGGAAGACCCTCAACGAAAGTGGCTTTAACCAGAATGAAACCACGAAAGCTATGACA
973	Gobiidae	Gobiidae sp15	90.2	CCACCGCGGTTATACGAGAGGCCCAAGTTGATACAAGCCGGCGTAAAGAGTGGTTAATATAATATAAACTAAAGCGGAACACCTTCAAGGCCGTCATACGCACCCGAAGACAGGAAAATCTTTAACGAAAGTAGCTTTAATCATAATGAAACCACGAAAGCTATGGCAC
974	Gobiidae	Gobiidae sp16	85.73	CACCGCGGTTACACGATGGGCCCCAGTTGACAGAGTTCGGCGTAAAGGGTGGTTAATGAACTATTGCACTAAAGCCAAACACCTTCATGGCTGTCCCAAAGCATATGAAGGCAGGAGGATCCCCAACGAAAGTGGCTTTAAAATACATGACCCCACGAAAGCTAGGGAA
975	Gobiidae	Gobiidae sp17	93.5	CACCGCGGTTATACGAGAGGCCCAAGTTGACAGAAACCGGCGTAAAGAGTGGTTAATACAACATAAACTAAAGCCGAACACCTTCAAGGCCGTTATACGTACCCGAAGACAGGAAGACCTCCAACGAAAGTGGCTTTAACCAAGATGAACCCACGAAAGCTAGGACAC
976	Gobiidae	Gobiidae sp18	91.1	CACCGCGGTTATACGAGAGGCCCGAGTTGACAGACACCGGCGTAAAGAGTGGTTAATAGTGATTAAACTAAAGCCGAACACCTCCAAGGCTGTCATACGCGCCTGGAGGCAGGAAGACCCCCGACGAAAGTGGCTTTAACCTATATGAACCCACGAAAGCTAGGACAC
977	Gobiidae	Gobiidae sp19	92.2	CACCGCGGTTATACGAGAGGCCCAAGTTGACACAAATCGGCGTAAAGAGTGGTTAATGATCCCTAAACTAAAGCCGAACACCTTCAAAGCCGTCATACGTACCCGAAGGCAGGAAGACCTCCAACGAAAGTAGCTTTAATCCACATGAACCCACGAAAGCTAGGATAC
978	Gobiidae	Gobiidae sp20	91.1	CACCGCGGTTATACGAGAGGCCCAAGTTGACAAACACCGGCGTAAAGAGTGGTTAATAAAACATAAACTAAGGCTGAACACCTTCAAAGCCGTCATACGCTCCCGAAGGCAGGAAGTCCTCCAACGAAAGTGGCCTTAACAAATTATGAACCCACGAAAGCTAGGACAC
979	Gobiidae	Gobiidae sp21	92.1	CACCGCGGTTATACGAGAGGCCCAAGTTGACAGACATCGGCGTAAAGAGTGGTTAATAAATTACAAACTAAGGCTGAACACCTTCAAGGCCGTCATACGCACCCGAAGGCAGGAAGAGCCCCAACGAAAGTGGCCTTAACTTATTATGAACCCACGAAAGCTAGGACAC
980	Gobiidae	Gobiidae sp22	92.3	CACCGCGGTTATACGAGAGGCCCAAGTTGACAAACATCGGCGTAAAGAGTGGTTAATAAATTATAAACTAAGGCCAAACACCTTCAAGACTGTTATACGTACCCGAAGGCAGGAAAACCCCTAACGAAAGTAGCCTTAATCATATATGACCCCACGAAAGCTAGGACAC
981	Gobiidae	Gobiidae sp23	86.3	CACCGCGGTTATACGAGAGGCCCAAGTTGACAACAATCGGCGTAAAGAGTGGTTAATAGGCCCAAAAACTAAAGCTAAACACCTTCAAGACTGTTATACGTTACCGAATGCAAGAAAATCTACAACGAAAGTGGCTTTAATTAAATGAACCCACGAAAGCTAGGACAC
982	Gobiidae	Gobiidae sp24	87	CACCGCGGTTATACGAGAGGCCCAAGTTGACAGCAATCGGCGTAAAGAGTGGTTAATTAAAGTTTCAAACTAAAGCCAAACACCTTCAAGACTGTTATACGTTATCGAATGCAGGAAGAACTTCGACGAAAGTGGCTTTAAACACATGAACCCACGAAAGCTAAGACA
983	Gobiidae	Gobiidae sp25	91.7	CACCGCGGTTATACGAGAGGCCCAAGTTGACAGACACCGGCGTAAAGAGTGGTTAATTTATACTAAACTAAAGCCGAACACCTTCAAGACCGTTATACGTACCCGAAGGCAGGAAGATCTCCAACGAAAGTGGCTTTAACTTATAATGACCCCACGAAAGCTAGGATAC
984	Gobiidae	Gymnogobius breunigii	100	CACCGCGGTTATACGAGAGGCCCAAATTGACAAAAACCGGCGTAAAATGTGGTTAACATAATAGTGCACTAAAGCTAAACATCTTCAAAGCTGTTATACGCACACGAAGACAGGAAATACTTCTACGAAAGTGGCTTTAAATAATGCTACCCACGAAAGCTAGGGAAC
985	Gobiidae	Gymnogobius castaneus	100	CACCGCGGTTATACGAGAGGCCCAAATTGACAAACACCGGCGTAAAATGTGGTTAACATAATAATGCACTAAAGCTAAACATCTTCAAAGCTGTTACACGCACATGAAGACAGGAAGCACTTCTACGAAAGTGGCTTTAAATGATGCTACCCACGAAAGCTAGGAAAC
986	Gobiidae	Gymnogobius heptacanthus	99.91	CACCGCGGTTATACGAGAGGCCCAAGTTGACAAATACCGGCGTAAAATGTGGTTAACATAATAATACACTAAAGCTAAACATCTTCAAAGCTGTTATACTCTTATGAAGACAGGAAGCACTTCTACGAAAGTGGCTTTAAGTAATGCTACCCACGAAAGCTAGGAAAC
987	Gobiidae	Gymnogobius macrognathos	100	CACCGCGGTTATACGAGAGGCCCAAGTTGACAAATACCGGCGTAAAATGTGGTTAACATGACAATGCACTAAAGCTAAACATCTTCAGAGCTGTTATACCCACATGAAGACAGGAAGTACTTCTACGAAAGTGGCTTTAAACAATGCTATCCACGAAAGCTAGGAAAC
988	Gobiidae	Gymnogobius mororanus	99.7	CACCGCGGTTATACGAGAGGCCCAAGTTGACAAATGCCGGCGTAAAATGTGGTTAACATGTTTATACACTAAAGCTAAACATCTTCAAAGCTGTTATACTCTTACGAAGACAGGAAGCACTTCTACGAAAGTGGCTTTAAATAATGCTACCCACGAAAGCTAGGAAAC
989	Gobiidae	Gymnogobius opperiens	99.94	CACCGCGGTTATACGAGAGGCCCAAGTTGACAAACACCGGCGTAAAATGTGGTTAACATATTATTATACTAAAGCTAAACATCTTCAAAGCTGTTATACTCATATGAAGACAGGAGGCACTTCTACGAAAGTGGCTTTAAATAATGCTAATCCACGAAAGCTAGGAAAC
990	Gobiidae	Gymnogobius petschiliensis	100	CACCGCGGTTATACGAGAGGCCCAAGTTGACAAATACCGGCGTAAAATGTGGTTAACATACAATTATACTAAAGCTAAACATCTTCAAAGCTGTTATACCCATATGAAGACAGGAAGCACTTCTACGAAAGTAGCTTTAAATAATGCCAATCCACGAAAGCTAGGAAAC
991	Gobiidae	Gymnogobius sp1	94	CACCGTGGTTGTACGAGAGGCCCAAGTTGACAAATACCGGCGTAAAATGTGGTTAACATAAAATTGCACTACAGCTAAACATCTTCAAAGCTGTTATACTCATACGAAAACAGGAAGCACTTCTACGAAAATGGCTTTAAATAATGCTAATCCACGAAAGCTAGGAAAC
992	Gobiidae	Gymnogobius sp2	89.74	CACCGCGGTTATACGAGGGGCTCAAGTTGATAGCTGCCGGCGTAAAATGTGGTTACCATAAAATTGCACTAAAGCTAAACATCTTCAAAGCTGTTATACCCACATGAAGACAGGAAACACCTCTACGAAAGTGACTTTAAACAATGCTCTCCACGAAAGCTAGGAGAC
993	Gobiidae	Gymnogobius sp3	90.4	CACCGCGGTTATACGAGAGGCTCAAGTTGATAGCTATCGGCGTAAAATGTGGTTATCATAAAATTGCACTAAAGCTAAACATCTTCAAAGCTGTTATACCCATATGAAGACAGGAAACACCCCTACGAAAGTGACTTTAAACAATGCTCTCCACGAAAGCTAGGAGAC
994	Gobiidae	Gymnogobius sp4	91.63	CACCGCGGTTATACGAGAGGCTCAAGTTGATAAATACCGGCGTAAAATGTGGCTACCATACAACATTACACTAAAGCTAAACATCTTCAAAGCTGTTATACCCACACGAAGACAGGAAACACCTCTACGAAAGTGACTTTAAATAATGCTCTCCACGAAAGCTAAGAAAC
995	Gobiidae	Gymnogobius sp5	91.04	CACCGCGGTTATACGAGAGGCTCAAGTTGATAAATGCCGGCGTAAAATGTGGTTACCATATAACATTACACTAAAGCTAAACATCTTCAAAGCTGTTATACCCATATGAAGACAGGAAACACTTCCACGAAAGTGACTTTAAAAAATGATCTCCACGAAAGCTAAGAAAC
996	Gobiidae	Gymnogobius sp6	95.14	CACCGCGGTTATACGAGAGGCCCAAGTTGATAAACACCGGCGTAAAATGTGGTTGACATAATATTATACTAAAGCTAAACATCTTCAAAGCTGTTATACCCTCATGAAGACAGGAAAGACTTCTACGAAAGTGGCTTTAAATAATGCTAATCCACGAAAGCTAGGAAAC
997	Gobiidae	Gymnogobius uchidai	100	CACCGCGGTTATACGAGAGGCCCAAGTTGACAAATACCGGCGTAAAATGTGGTTAACATGATGATGCACTAAAGCTAAACATCTTCAGAGCTGTTATACCCTTATGAAGACAGGAAGCACTTCTACGAAAGTGGCTTTAAACAATGCTATCCACGAAAGCTAGGAAAC
998	Gobiidae	Gymnogobius urotaenia	100	CACCGCGGTTATACGAGAGGCCCAAGTTGACAAATACCGGCGTAAAATGTGGTTAACATACAATTATACTAAAGCTAAACATCTTCAAAGCTGTTATACCCATATGAAGACAGGAAGCACTTCTACGAAAGTGGCTTTAAATAATGCTAATCCACGAAAGCTAGGAAAC
999	Gobiidae	Istigobius campbelli	99.4	CACCGCGGTTATACGAGAGGCCCAAGTTGACAAAAACCGGCGTAAAAAGTGGTTAATAATTTTTAAACTAAAGCCGAACACCTTCGATACTGTCATACGTGACCGAAGGCAGGAAGACCTCCAACGAAAGTGACTTTAACCCAATATGAACCCACGAAAGCTAGGATAC
1000	Gobiidae	Istigobius decoratus	100	CACCGCGGTTATACGAGAGGCCCAAGTTGACAGAATCCGGCGTAAAGAGTGGTTAATAATCTAAAAACTAAAGCCGAACACCTTCAAGACCGTCATACGCACCCGAAGGCAGGAAGACCTCCAACGAAAGTGGCTTTAAAAAATATGAACCCACGAAAGCTAGGATAC
1001	Gobiidae	Istigobius hoshinonis	99.96	CACCGCGGTTATACGAGAGGCCCAAGTTGACAAAAGCCGGCGTAAAGAGTGGTTAATAGTCTCCTAAACTAAAGCCGAACACCTTCAAGACCGTTATACGTCCCCGAAGGCAGGAAGACCCCCAACGAAAGTGGCTTTAACCCAACATGAAACCACGAAAGCTAGGGCAC
1002	Gobiidae	Istigobius ornatus	100	CACCGCGGTTATACGAGGGGCCCAAGTTGACACGAACCGGCGTAAAGAGTGGTTAATGATAACTAAACTAAAGCCAAACACCTTCAAGGCCGTCATACGTACCCGAGGGCAGGAAGCTCCCCAACGAAAGTGGCTTTAACCAAATTTGAACCCACGAAAGCTAGGACAC
1003	Gobiidae	Leucopsarion petersii	99.7	CACCGCGGTTATACGAGAGGCCCAAGTTGATAAACGCCGGCGTAAAACGTGGTTCGTGCACTACGATACTAAAGCTTAACATCTTCAGCGCTGTTATACGCATTCGAAGCCAGGAAGCCCTCCAACGAAAGTAGCTTTACATGACACTACTCCACGAAAGCTAGGAAAC
1004	Gobiidae	Luciogobius elongatus	99.91	CACCGCGGTTATACGAGAGGCTCAAGTTGATAAACACCGGCGTAAAATGTGGTTAACATATTGTTGTACTAAAGCTAAACATCTTCAAAGCTGTTATACCCACACGAAGACAGGAAAACCTTCTACGAAAGTGGCTTTAAACTAATGCTAACCCACGAAAACTAGGAAAC
1005	Gobiidae	Luciogobius grandis-platycephalus spp complex	99.89	CACCGCGGTTATACGAGAGGCCCAAGTTGATAAACACCGGCGTAAAATGTGGTTAACATAATATTATACTAAAGCTAAACATCTTCAAAGCTGTTATACCCATATGAAGACAGGAAGACCTCCCACGAAAGTGGCTTTAAATAATGCTATTCCACGAAAGCTAGGAAAC
1006	Gobiidae	Luciogobius guttatus typeA	99.94	CACCGCGGTTATACGAGAGGCTCAAGTTGATAAATGCCGGCGTAAAATGTGGTTAACATAAAAATATACTAAAGCTAAACATCTTCAAAGCTGTTATACCCACACGAAGACAGGAAGACCTTCTACGAAAGTGGCTTTAAATGATGCTAACCCACGAAAACTAGGAAAC
1007	Gobiidae	Luciogobius guttatus typeB	100	CACCGCGGTTATACGAGAGGCTCAAGTTGATAAATACCGGCGTAAAATGTGGTTAACATATTTTTATACTAAAGCTAAACATCTTCAAAGCTGTTATACTCACACGAAGACAGGAAAACCTTCTACGAAAGTGGCTTTAAATTAATGCTAACCCACGAAAACTAGGAAA
1008	Gobiidae	Inu saikaiensis	99.62	CACCGCGGTTATACGAGAGGCTCAAGTTGATAAACACCGGCGTAAAAAGTGGTTAATGTACCCTTAAACTAAAGCTAAACACCTTCAGAGCTGTTATACCCATATGAAGACAGGAAGAACTTTCACGAAAGTGGCTTTAACTAATATTACCCACGAAAGCTAGGAGAC
1009	Gobiidae	Luciogobius sp cf platycephalus	98.02	CACCGCGGTTATACGAGAGGCCCAAGTTGATAAACACCGGCGTAAAATGTGGTTAACATAATATTATACTAAAGCTAAACATCTTCAAAGCTGTTATACCCATATGAAGACAGGAAGACCTCCCACGAAAGTGGCTTTAAATAATGCTATTCCACGAAAGCTAGGAAA
1010	Gobiidae	Inu sp cf saikaiensis	94.3	CACCGCGGTTATACGAGAGGCTCAAGTTGATAAATGCCGGCGTAAAAAGTGGTTAATATATCCTTAAACTAAAGCTAAACACCTTCAAAGCTGTTATACCCATATGAAGACAGGAGGAACTTTTACGAAAGTAGCTTTAACTAATATATCCACGAAAGCTAGGACAC
1011	Gobiidae	Luciogobius sp01	95.3	CACCGCGGTTATACGAGAGGCTCAAGTTGATAAACACCGGCGTAAAATGTGGTTGACATACCATTGCACTAAAGCTAAACATCTTCAAAGCTGTTATACCCATACGAAGACAGGAAAACCTTCTACGAAAGTGGCTTTAAATGAATGCTAACCCACGAAAACTAGGAAAC
1012	Gobiidae	Luciogobius sp03	97	CCACCGCGGTTATACGAGGGGCTCAAGTTGATAAATGCCGGCGTAAAATGTGGTTAACATAATATTATACTAAAGCTAAACATCTTCAAAGCTGTTATACTCACACGAAGACAGGAAACCCTTCTACGAAAGTGGCTTTAAATAATGCTAACCCACGAAAACTAGGAAAC
1013	Gobiidae	Luciogobius sp04	97.6	CACCGCGGTTATACGAGAGGCTCAAGTTGATAAATACCGGCGTAAAATGTGGTTAACATATTATTATACTAAAGCTAAACATCTTCAAAGCTGTTATACTCACATGAAGACAGGAAGACCTTCTACGAAAGTGGCTTTAAATTATGCTAACCCACGAAAACTAGGAAAC
1014	Gobiidae	Luciogobius sp05	95.9	CCACCGCGGTTATACGAGAGGCTCAAGTTGATAAATACCGGCGTAAAATGTGGTTAACATATTTTTATACTAAAGCTAAACATCTTCAAAGCTGTTATACTCACACGAAGACAGGAAAACCTTCTACGAAAGTGGCTTTAAATTAATGCTAACCCACGAAAACTAGGAAAC
1015	Gobiidae	Luciogobius sp06	97.1	CACCGCGGTTATACGAGAGGCTCAAGTTGATAAACACCGGCGTAAAATGTGGTTAACATATCATTACACTAAAGCTAAACATCTTCAAAGCTGTTATACCCACACGAAGACAGGAAAACCTTCTACGAAAGTGGCTTTAAACTAATGCTAACCCACGAAAACTAGGACAC
1016	Gobiidae	Luciogobius sp07	95.9	CACCGCGGTTATACGAGAGGCTCAAGTTGATAAACACCGGCGTAAAATGTGGTTAACATACCATGCTACTAAAGCTAAACATCTTCAAAGCTGTTATACCCACACGAAGACAGGAAATCCTTCTACGAAAGTGGCTTTAAATTAATGCTAACCCACGAAAACTAGGAAAC
1017	Gobiidae	Luciogobius sp08	95.9	CACCGCGGTTATACGAGAGGCTCAAGTTGATAAACACCGGCGTAAAATGTGGTTAGCACACTATTCTACTAAAGCTAAACATCTTCAAAGCTGTTATACCCACACGAAGACAGGAAAACCTTCTACGAAAGTGGCTTTAAATTAATGCTAACCCACGAAAACTAGGAAAC
1018	Gobiidae	Luciogobius sp09	96.4	CACCGCGGTTATACGAGAGGCTCAAGTTGATAAACACCGGCGTAAAATGTGGTTAACATATTGCTACACTAAAGCTAAACATCTTCAAAGCTGTTATACCCACACGAAGACAGGAAAACCTTCTACGAAAGTGGCTTTAAATTAGTGCTAATCCACGAAAACTAGGAAAC
1019	Gobiidae	Luciogobius sp10	94.79	CACCGCGGTTATACGAGAGGCTCAAGTTGATAAATACCGGCGTAAAATGTGGTTAACATAATACCATACTAAAGCTAAACATCTTCAAAGCTGTTATACTCACACGAAGACAGGAAAACCTTCAACGAAAGTGGCTTTAAATAATGCTATCCACGAAAACTAGGAAA
1020	Gobiidae	Mugilogobius abei	100	CACCGCGGTTATACGAGGGGCCCAAGTTGACAGACTCCGGCATAAAAAGTGGCTAATACAACACCCCACTAAAGTCAAACACCTTCAAAACTGTTATACGCTCTCGAAGACAGGAAGCCCCTCCACGAAAGTGACTTTAAGTACTATTAATCCACGAAAGCTAGGAAAC
1021	Gobiidae	Mugilogobius sp	100	CACCGCGGTTATACGAGGGGCCCAAGTTGACAGACTCCGGCATAAAAAGTGGCTAATACAGCACCCGACTAAAGTCAAACACCTTCAAAGCTGTTATACGCTCTCGAAGACAGGAAGCCCTTCCACGAAAGTGACTTTAAGTACTATTAATCCACGAAAGCTAGGAAAC
1022	Gobiidae	Myersina filifer	99.9	CACCGCGGTTATACGAGAGGCCCAAGTTGACAAAAGCCGGCGTAAAGAGTGGTTAATATATAGTATAAACTAAAGCCGAACACCTTCAAGGCCGTCATACGTACCCGAAAGCAGGAAGACCTCCAACGAAAGTGGCTTTAACCAGAATGAAACCACGAAAGCTATGGCAC
1023	Gobiidae	Myersina macrostoma	100	CACCGCGGTTATACGAGAGGCCCAAGTTGACCCAAGCCGGCGTAAAGAGTGGTTAATGTAGACTAAACTAAAGCCGAACACCTTCAAAGCTGTTATACGCACTTGAAGACAAGAAGCCCTTTTACGAAAGTGGCTTTAAGCAATATGACGCCACGAAAGCTATGGAAC
1024	Gobiidae	Oplopomus oplopomus	99.4	CACCGCGGTTATACGAGAGGCCCAAGTTGACAAACCCCGGCGTAAAGAGTGGTTAATATACAACAAACTAAGGCTAAACACCTTCAAAACTGTCATACGTTCCCGAAGGCAGGAAGACCTCCAACGAAAGTAGCTTTAACCAAATATGACCCCACGAAAGCTAGGAAA
1025	Gobiidae	Oxudercinae sp	91.1	CCACCGCGGTTATACGAGAGGCCCAAGTTGATGGATCCACGGCGTAAAAAGTGGTTAGTACATTATTCAACTAAAGCCAAACACCTTCAAAGTTGTCATATGCTATCGAAGGCAGGAAGAGCCCCCACGAAAGTGGCTTTATATAGTACAACTCCACGAAAGCTAGGGAAC
1026	Gobiidae	Oxyurichthys lonchotus	100	CACCGCGGTTATACGAGAGGCCCAAGTTGACAAATGCCGGCGTAAAATGTGGTTATTACAGTATTTCACTAAAGCCAAACATCTTCAAAGCTGTTATATGCTCTCGAAGACAGGAAGTTCATCCACGAAAGTGGCTTTAAGCTTTATGTACCACGAAAGCTAGGGAAC
1027	Gobiidae	Pandaka sp	86.7	CACCGCGGTTATACGAGCGGCCCAAGTTGATAACACACCGGCATAAAAAGTGGCCAAAATAATACTACTAGAGCCAAACATTTTCAGAGCAGTTATAAGCTTATGAAGACAGGAAGCCCCATCACGAAGGTAGCTCTAATTTACTTTACCACGAAAGCTAGGACAC
1028	Gobiidae	Paratrypauchen microcephalus	99.4	CACCGCGGTTATACGAGAAGCCCAAGTTGACAAGCCAACGGCATAAAAAGTGGTTAGTATCTTATTTAACTAAAGCCAAACACCTTCAAAGTCGTCATACACTACTGAAGGAGGGAAGTTCCCCCACGAAAGTGGCTTTAAACTATACAACCCCACGAAAGCTAGGAAAC
1029	Gobiidae	Periophthalmus argentilineatus	100	CACCGCGGTTATACGAGAGGCCCAAGTTGACAAACACCGGCGTAAAAAGTGGTTAGTAAGTAATTTAACTAAAGCCAAACACCTTCAAAGCTGTTATATGCTCTCGAACATAAGAAGCCCTTCCACGAAAGTGGCTTTAAACATTACAAACCCACGAAAGCTAGGAAAC
1030	Gobiidae	Periophthalmus modestus	100	CACCGCGGTTATACGAGAGGCCCAAGTTGACAAAAACCGGCGTAAAAAGTGGTTAGTAAACAATTTAACTAAAGCCAAACACCTTCAAAGCTGTCATATGCTCTCGAATACAGGAAGCCCTTCCACGAAAGTGGCTTTAAACATTACAAACCCACGAAAGCTAGGAAAC
1031	Gobiidae	Pleurosicya bilobata	99.8	CACCGCGGTTATACGAGAGGCCCAAGTTGATAAAGCTCGGCGTAAAGGGTGGTTAGTAGATACCTTACTAAAGTCGAACATCTTCAAGGCTGTTATACGCCCCCGAAAACAGGAAGCCCACCTACGAAAGTGACTTTAATATTTATGAACCCACAAAAGCTAGGGAAC
1032	Gobiidae	Priolepis borea	99.96	CACCGCGGTTATACGAGAGGCCCAAGTTGAAAGAATACGGCGTAAAGCGTGATTAATAGCACATACTACTAAAGTCGAACCCCTTCAAGGCTGTCACACGCTCCCGAAAGGGGGAAGCCCACCAACGAAAGTAACTTTAAACTATATGAATTCACGAAAGCTACGAAAC
1033	Gobiidae	Priolepis cincta	99.83	CACCGCGGTTATACGAGAGACCCAAGTAGACAGAACCCGGCGTAAAGCGTGATTAATACACTGTAATAACTAAAGTCGAACTTCTTCAAAACTGTTATACGTTTATGAAGGTAAGAAGCCCACTAACGAAAGTAACTTTAAATTATATGAATTCACGAAAGCTCTGGAAC
1034	Gobiidae	Priolepis latifascima	100	CACCGCGGTTATACGAGGGACCCAAGTTGAAAGAATCCGGCGTAAAGCGTGATTAATAGCACACAACCACTAAAGTCGAACTCCTTCAAGGCTGTCATACGCCCCCGAAGGGTGGAAGTCCTACAACGAAAGTAACTTTAAACTATATGAACCCACGAAAGCTAAGAAAC
1035	Gobiidae	Priolepis semidoliata	100	CACCGCGGTTATACGAGAGACCCAAGCTGAAAAAATCCGGCGTAAAGCGTGGTTAATAATAAACTATTACTAAAGTCGAACTCCCTCAAGGCTGTTATACGCTTCCGAAAGGAGGAAGAACATCAACGAAAGTAACTTTAAATTATATGAATCCACGAAAGCTAAGAAAC
1036	Gobiidae	Priolepis sp	91.4	CACCGCGGTTATACGAGAGACCCAAGTTGAAAGAATCCGGCGTAAAGCGTGATTAATAATATATAACTGCTAAAGTCGAACTCCTTCAAGGCTGTCATACGCCTCCGAAGGTTGGAAGTCCATCAACGAAAGTAACTTTAAACTATATGAATACACGAAAGCTACGAAA
1037	Gobiidae	Pseudogobius masago	99.85	CGCCGCGGTTATACGAGAGGCTCGAGTTGACAAATACCGGCGTAAAATGTGGCTAATTTATAGTATTACTAAAGTTAAACATCTTCAAAACTGTTATACGCACTCGAAGACAGGAAGCCCTGCCACGAAAGTGACTTTAAAAATATTAGCCCACGAAAGCTAGGGAAC
1038	Gobiidae	Pseudogobius sp cf poicilosoma	94.2	CACCGCGGTTATACGAGAGGCCCAAGTTGACAAATGCCGGCGTAAAATGTGGTTAGTTTATCTGTTACATGCTAAAGTCAAACACCTTCAAAACTGTTATACGCACTTGAAGGCAGGAAGCCCCGCCACGAAAGTGACTTTAAAACTACTACCCCACGAAAGCTAGGGAAC
1039	Gobiidae	Pterogobius elapoides	100	CACCGCGGTTATACGAGGGGCCCGAGTTGACAAATGCCGGCGTAAAATGTGGTCAATATACTAACCTACTAAAGCCAAACATCTTCAGGGCTGTTATACGCTACCGGAGACAGGAAACTCTTCCACGAAAGTGACTTTAAATAATATTATTCCACGAAAGTCAGGGAAC
1040	Gobiidae	Pterogobius virgo	100	CACCGCGGTTATACGAGAGGCCCAAGTTGATAGATGCCGGCGTAAAATGTGGTTTATATACTAATTTACTAAAGCTAAACACCTTCAAAGCTGTTATACGCTTATGAAGAAAGGAAACTCTCTTACGAAAGTAGCTTTAAATAATATTTTACCACGAAAGTTAGGAAAC
1041	Gobiidae	Pterogobius zacalles	100	CACCGCGGTTATACGAGAGGCCCAAGTTGATAAATGCCGGCGTAAAATGTGGTTTATACACTAATTTACTAAAGCTAAACACCTTCAAAGCTGTTATACGCTTATGAAGACAGGAGACTCCCCCACGAAAGTAGCTTTAAATAATATTATACCACGAAAATTAGGAAAC
1042	Gobiidae	Pterogobius zonoleucus typeA	99.88	CACCGCGGTTATACGAGAGGCCCGAGTTGATAAATGCCGGCGTAAAATGTGGTCAATATACTAATATACTAAAGCCAAACATCTTCAAGGCTGTTATACGCTATCGAAGATAGGAAACTCTTCCACGAAAGTGACTTTAAATAATATTACTCCACGAAAGTCGGGGAAC
1043	Gobiidae	Pterogobius zonoleucus typeB	99.88	CACCGCGGTTATACGAGAGGCCCAAGTTGACAGATGCCGGCGTAAAATGTGGTCAATATACTAATATACTAAAGCCAAACATCTTCAGGGCTGTTATACGCTATCGGAGACAGGAGATTCTTCCACGAAAGTGACTTTAAATAATATTATTCCACGAAAGTCAGGGAAC
1044	Gobiidae	Redigobius bikolanus	100	CACCGCGGTTATACGAGAGGTCCAAATTGACAGACGCCGGCGTAAAATGTGGTTATATAATAGTTTACTAAAGCCAAACACCCTCAAAGCTGTTATACGCACTCGAGGGCAGGAAGAACCCCCACGAAAGTGGCTTTAAAAATTTAAACCACTAAAGCTAGGGAAC
1045	Gobiidae	Rhinogobius similis	99.87	CACCGCGGTTATACGAGAGGCCCAAGTTGACAACTACCGGCGTAAAATGTGGCTAATATAGTATTACACTAAAGCTAAACATCTTCAAAGCTGTTATACGCATCCGAAGACAGGATGCCCTTCCACGAAAGTGGCTTTAAACAATATTAACCCACGAAAGCTAGGAAAC
1046	Gobiidae	Rhinogobius spp complex	100	CACCGCGGTTATACGAGAGGCCCAAGTTGACAAACGCCGGCGTAAAATGTGGCTATATACAGTATTACACTAAAGCTAAACATCTTCAAAGCTGTTATACGCACCCGAAGACAGGAGGCCCCTCCACGAAAGTGGCTTTAAACAACATTAGCCCACGAAAGCTAGGAAAC
1047	Gobiidae	Sagamia geneionema	99.85	CACCGCGGTTATACGAGAGGCTCAAGTTGTTAAACACCGGCGTAAAAGGTGGGCAATACATTAATTTACTAGAGTCAAACGCCTTCCAAACTGTTATACGCTGCCGAAGACAGGAAGCCCTCCCACGAAAGTGACTTTAAATAATATTACCCCACGAAAGTCAGGAAAC
1048	Gobiidae	Sicyopterus japonicus	99.96	CACCGCGGTTATACGAGAGGCCCAAGTTGATAAATGCCGGCGTAAAAAGTGGTTAGTACTATATTTTACTAAAGCCAAACATCTTCAAAACTGTCATACGTTCTCGAAGACAGGAAGCTCTTCTACGAAAGTGGCTTTAAATCATACACTCCACGAAAGCTAGGAAAC
1049	Gobiidae	Taenioides snyderi	99.82	CACCGCGGTTATACGAGAGACCCAAGTTGACAAACCAACGGCATAAAAAGTGGTTAGTATAATTACCCAACTAAAGCCAAACACCTTCAAAGTTGTTATATGCTATCGAAGGCAGGAAGAACCCCCACGAAAGTGGCTTTATACTATACAACCCCACGAAAGCTAGGAAAC
1050	Gobiidae	Tridentiger barbatus	100	CACCGCGGTTATACGAGAGGCTCAAGTTGACAAACACCGGCAAAAAACGTGGCCTATAAAGTATTACACTAAAGCTAAACTTCTTCAAGGCTGTTATACGCATTCGAAGAAAAGAGAATCTTCCACGAAAGTGGCTTTAAATAATATCACCCACGAAAGCTAGGAAAC
1051	Gobiidae	Tridentiger bifasciatus	100	CACCGCGGTTATACGGGAGACCCAAGTTGACAAACGTCGGCGTAAAACGTGGTTTATTACATTATTACACTAAAGCTAAACCTCTTCAAGACTGTTGTACGTGTTCGAAAGAGAGAGAATCTTCTACGAAAGTGGCTTTAAATACTATGAACCCACGAAAGCTAGGAAAC
1052	Gobiidae	Tridentiger nudicervicus	99.1	TACCGCGGTTATACGAATGGGCCCAAGTCGAAAAGCATCGGCGTAAAATGTGGGATATAAAACACTATACTAAAGCCAAACTACTTCAAAGCCGTAATACGCATTCGAAAAAAAGAGGCTCTTCCACGAAAGTGGCTTTAAATATTTAGACCACGAAAGCTGGGAAAC
1053	Gobiidae	Tridentiger obscurus spp complex	99.95	CACCGCGGTTATACGAGAGGCCCAAGTTGACAAATGCCGGCGTAAAATGTGGTTTATACAGTATTGCACTAAAGCTAAACTTCTTCAAAGCTGTCATACGCACTCGAAGAAAAGAGGACCTTCCGCGAAAGTGGCTTTAAATAATATTAACCCACGAAAGCTAGGAAAC
1054	Gobiidae	Tridentiger trigonocephalus	100	CACCGCGGTTATACGGGAGACCCAAGTTGACAAACGTCGGCGTAAAATGTGGTTTATACAGTATTGCACTAAAGCTAAACTTCTTCAAGGCTGTTATACGCATTCGAAAGAAAGAGAATCTTCAACGAAAGTGGCTTTAAACATTATGAACCCACGAAAGCTAGGAAAC
1055	Gobiidae	Trimma sp	99.4	CACCGCGGTTATACGAGAAGCCCAAATTGACAGCCTCCGGCATAAAGCGTGGTTAATAAATTTATAAACTAAAGTCGAACCCCTTCCAAACTGTCATACGTTTTATTGAAGGAGAGAAGCTCAACAACGAAAGTGACTTTAAATATTATGAACCCACGAAAGCTAAGAAAC
1056	Gobiidae	Trimmatom pharus	100	CACCGCGGTTATACGAGGGACCCACGTAGACAGACACCGGCGTAAAGAGTGGTTAATAGCCCCCCCCCCCACTAAAGTCGAACATCTTCAAAGCTGTTATACGCATCCGAAAACAGGAAGCCCTAAAACGAAAGTGACTTTAAACTCTATGAACCCACGAAAGCTAGAAAAC
1057	Gobiidae	Trypauchenopsis intermedia	98.2	CCACCGCGGTTAGACGAGAGGCCCAAGTTGACAAATATACGGCGTAAAAAGTGGTTAGTATAATACATTACTAAAGCCAAACACCTTCAAAGTTGTCATATACTATCGAAGGCAGGAAGAACTCCCACGAAAGTGGCTTTAAATAATACAAACCCACGAAAGCTAGGACAC
1058	Gobiidae	Valenciennea longipinnis	100	CACCGCGGTTATACGAGAGGCCCAAGTTGACAGACATCGGCGTAAAGAGTGGTTAATAGAAATGATACTAAGGCTAAACATCTTCAAGGCTGTTATACGCACCCGAAGACAGGAAAACCTACCACGAAAGTGGCCTTAACCTATTTGAACCCACTAAAGCTAGGAGAC
1059	Gobiidae	Valenciennea puellaris	100	CACCGCGGTTATACGAGAGGCCCAAGTTGATAGCTTTCGGCGTAAAGAGTGGTTAATAGAACCCACACTAAGGCTAAACATCTTCAAGGCTGTTATACGCACCCGAAGACAGGAAAATCTACCACGAAAGTGGCCTTAATCTATTTGAACCCACTAAAGCTAGGAAAC
1060	Gobiidae	Valenciennea strigata	99.4	CACCGCGGTTATACGAGAGGCCCAAGTTGATAGACATCGGCGTAAAGAGTGGTTAATAGAAATGACACTAAGGCTAAACATCTTCAAGACTGTTATACGTACCCGAAGACAGGAAGACCCCTGACGAAAGTGGCCTTAACCTATTTGAATCCACTAAAGCTAGGGAA
1061	Gobiidae	Vanderhorstia phaeosticta	100	CACCGCGGTTATACGAGAGGCCCAAGTTGACAGAAATCGGCGTAAAGAGTGGTTAATAAGTACTAAACTAAAGCCGAACACCTTCAGGACTGTCATACGCGCCCGAAGGCAGGAAGCCCCCCAACGAAAGTGGCTTTAAAAACCATGACTCCACGAAAGCTAGGAAAC
1062	Gobiidae	Vanderhorstia sp	94	CACCGCGGTTATACGAGAGGCCCAAGTTGACAGATATCGGCGTAAAGAGTGGTTAATAAGTACTAAACTAAAGTCGAACACCTTCAGGACTGTCATACGCGTCCGAAGACAGGAAGCCCTCCAACGAAAGTGGCTTTAACATACATGAACCCACGAAAGCTAGGAAAC
1063	Gobiidae	Yongeichthys nebulosus	100	CACCGCGGTTATACGAGAGGCCCAAGTTGACAAAGCCCGGCGTAAAGCGTGGTTAATGATATGAAACACTAAAGCCGAACACCTTTAAGACCGTCATACGTATTTAAAGGCAGGAAGACCTACAACGAAAGTGGCTTTAATAAATATGAACCTACGAAAGCTAGGATAC
1064	Microdesmidae	Gunnellichthys sp	88	CACCGCGGTTATACGAGAGGCCCAAGTTGCTAGAACTCGGCGTAAAGCGTGGTTAATAGAACGGCCCCTAAGACCAAACACCCGCTGAGCTGTTATACGCACACGCGGGTAGGAGGGCCCCCTACGAAAGTGGTCTTAACTACTATGAACCCACGAAAGCTAGGGAAC
1065	Ptereleotridae	Parioglossus dotui	100	CACCGCGGTTATACGAGCGGCCCGAGTTGACAAACATCGGCGTAAAGGGTGGTTAACGCATAAAAAACTAAGGCCGAACACCTTCACGGCTGTCACACGCATCCGAAGGTAGGAAGAACCCCTACGAAAGTGGCCTTAACCACTTATGAATCCACGAAAGCTAGGAGA
1066	Ptereleotridae	Parioglossus sp	94	CACCGCGGTTATACGAGAGGCCCAAGTTGACAAGCATCGGCGTAAAGAGTGGTTAATATAAAACAAACTAAGACCGAACATCTTCAAGGCTGTCATACGCATCCGGAGACAGGAAGACCCCCTACGAAAGTGGCCTTAACAAATATGAACCCACGAAAGCTAGGACAC
1067	Ptereleotridae	Ptereleotris evides	99.89	CACCGCGGTTATACGAGAGGCCCAAGTTGACACAAGCCGGCGTAAAGAGTGGTTAATAGTGAACAAACTAAGGTCGAACATCTTCAAGGCTGTCATACGCACCCGAAGACAGGAAGATCTCCTACGAAAGTGACCTCAATAGCTCATGAACCCACGAAAGCTAGGGAAC
1068	Ptereleotridae	Ptereleotris microlepis	100	CACCGCGGTTATACGAGAGGCCCGAGTTGACACAAGCCGGCGTAAAGAGTGGTTAATAATTGAAAAACTAAGGTCGAACATCTTCAAGGCTGTCATACGCACCCGAAGACAGGAAGGTCTCCTACGAAAGTGACCTCAACATTTATGAATCCACGAAAGCTAGGGAAC
1069	Ptereleotridae	Ptereleotris sp cf heteroptera	97.1	CACCGCGGTTATACGAGAGGCCCGAGTTGACACAGCCCGGCGTAAAGAGTGGTTAATAATAGGCAAACTAAGGTCGAACATCTTCAAGGCTGTCATACGCACCCGAAGACAGGAAGACCCCCTACGAAAGTGACCTCAACGATCTATGAACCCACGAAAGCTAGGGAAC
1070	Ptereleotridae	Ptereleotris sp1	92.3	CACCGCGGTTATACGAGAGGCCCAAATTGACACAAGCCGGCGTAAAGAGTGGTTAATAATAAGCAAACTAAGGTCGAACACCTTCAAGGCTGTCATACGCACCCGAGGGCAGGAAAGTCTCCTACGAAAGTGACCTCAACAATTTATGAACCCACGAAAGCTAGGAAAC
1071	Ptereleotridae	Ptereleotris sp2	95.2	CACCGCGGTTATACGAGAGGCCCAAGTTGACACAAACCGGCGTAAAGGGTGGTTAATAATAGACAAACTAAGGTCGAACATCTTCAAGGCTGTCATACGCACCCGAAGACAGGAAGATCTCCTACGAAAGTGACCTCAACAATTATGAATCCACGAAAGCTAGGGAGC
1072	Ptereleotridae	Ptereleotris sp3	91.7	CACCGCGGTTATACGAGAGGCCCAAGTTGACACAGATCGGCGTAAAGAGTGGTTAATAACAAACAAACTAAGGTAGAACATCTTCAAGGCTGTCATACGCATCCGAGGACAGGAAGACCCCCTACGAAAGTGACCTCAACATCTTATGAACCCACGAAAGCTAGGGAAC
1073	Ptereleotridae	Ptereleotris zebra	99.7	CACCGCGGTTATACGAGAGGCCCGAGTTGACACAAGCCGGCGTAAAGAGTGGTTAATAATAGATAACCTAAGGTCGAACATCTTCAAGGCTGTCATACGCGCCCGAAGACAGGAAGATCCCCCACGAAAGTGACCTCAACAATTATGAGCCCACGAAAGCTAGGGAAC
1074	Schindleriidae	Schindleria praematura	99.4	CGCCGCGGTTATACGAGAGATCCAAATTGACAAAACCCGGCACAAAGAGTGGTTAATTGAATAATTCTAAGGCAGAACACCCTCGAAGCCGTTATACGCACTTGAGCACAGGAAAATCTTCCACGAAAGTGGCCTTAAAACAAATGACCCCACGAAAGTTAGGACAC
1075	Schindleriidae	Schindleria sp1	86.82	CGCCGCGGTTATACGAGAGATCCAAATTAATAGAAATCGGCACAAAGAGTGGTTGATTAATTTACTCTAAGGCGGAATATCCTCGAAGCCGTTATACGCATTCGAGCACAAGAAACTCTTCCACGAAAGTGACCTTAAAAGAAATGACGCCACGAAAGTTAGAACAC
1076	Schindleriidae	Schindleria sp2	83.1	CGCCGCGGTTATACGAGAGATCCAAATTGATGAAATACGGCGCAAAGAGTGGTTAATCAATTAGCTCTAAGGCGAAACGCACTCGAAGCTGTTATACGCATTCGAGCACAGGAGAGCCTCCCACGAAAGTGGCCTTAAGATAGATGACGCCACGAAAGTTAGGGTAC
1077	Schindleriidae	Schindleria sp3	89.8	CGCCGCGGTTATACGAGGGATCCAAATTGATGAAGACCGGCACAAAGAGTGGTTAATTGTATAGTTCTAAGGCAGAACATCCTCGAAGCCGTTATACGCATTCGAGCACAGGAAACTCTCCCACGAAAGTGGCCTTAATACGAATGACGCCACGAAAGTTAGGGCAC
1078	Schindleriidae	Schindleria sp4	85.5	CGCCGCGGTTATACGAGGGGCCCAAATTGACAAAACCCGGCGTAAAGAGTAGTTAATTGTGTAATTCTAAGGCGGAACACCCTCGAAGCTGTTATACGCGTTCGAGCAAAGGAAGCTCTGCCACGAAAGTGGCCTTAAATAGGATGACGCTACGAAAATTAGGATAC
1079	Ephippidae	Platax pinnatus	100	CACCGCGGTTATACGAGAGACCCAAGTTGATAAACACCGGCGTAAAGAGTGGTTATGATACAATTTAAACTAAAGCCGAACGCTCCCAAAGCTGTTATACGCATCCGAAAGTAAGAAGCCCAACCACGAAAGTAGCTTTACACCCCTGAACCCACGAAAGCTAAGATAC
1080	Scatophagidae	Scatophagus argus	100	TACCGCGGTTATACGAGAGGCCCAAATTGTTAGCATATCGGCGTAAAGCGTGGTTAAGAAAACAAACTTTTACTAAAGCCGAACACCTTCAAAGCTGTCATACGCACATCGAAGGAAAGAAGACCAACTACGAAAGTGGCTTTATTACATCTGAACCCACGAAAGCTAGGAAAC
1081	Siganidae	Siganus argenteus	100	CACCGCGGTTATACGAGAGACCCAAGTTGATAGACAGCGGCGTAAAGAGTGGTTAAGAATAAACCCCAAACTAAAGCCGAACGCTCTCAAAGCTGTTATACGCACTCGAGAGTATGAAGTTCAACTACGAAAGTGGCTTTACCCTTTCTGAACCCACGAAAGCTAGGGCAC
1082	Siganidae	Siganus fuscescens	99.99	CACCGCGGTTATACGAGAGACCCAAGTTGATAGACAGCGGCGTAAAGAGTGGTTAAGAACTAAACCAAAAACTAAAGCCGAACGCTCTCAAAGCTGTTATACGCACTCGAGAGTATGAAGTTCAACTACGAAAGTGGCTTTACCCCCTCTGAACCCACGAAAGCTAGGACAC
1083	Siganidae	Siganus guttatus	100	CACCGCGGTTATACGAGAGACCCAAGTTGATAGACAGCGGCGTAAAGAGTGGTTAAGAACAAACCCTAAACTAAAGCCGAACGCTCTCAAAGCTGTCATACGCACTCGAGAGTATGAAGTTCAATTACGAAAGTGGCTTTACTTTTTCTGAACCCACGAAAGCTAGGGCAC
1084	Siganidae	Siganus punctatus	100	CACCGCGGTTATACGAGAGACCCAAGTTGATAGACAGCGGCGTAAAGCGTGGTTAAGAACAAAACCTAAACTAAAGCCGAACACTCTCAAAGCTGTTATACGCACTCGAGAGTATGAAGTTCAATTACGAAAGTGGCTTTACTTATTCTGAACCCACGAAAGCTAGGGCAC
1085	Siganidae	Siganus spinus	99.96	CACCGCGGTTATACGAGAGACCCAAGTTGATAGACAGCGGCGTAAAGAGTGGTTAAGAACTAAACCAAAACTAAAGCCGAACGCTCTCAAAGCTGTTATACGCACTCGAGAGTATGAAGTTCAACTACGAAAGTGGCTTTACCCCTTCTGAACCCACGAAAGCTAGGGCAC
1086	Siganidae	Siganus virgatus	100	CACCGCGGTTATACGAGAGACCCAAGTTGATAGACAGCGGCGTAAAGAGTGGTTAAGAACAAACCCCAAACTAAAGCCGAACGCTCTCAAAGCTGTCATACGCACTCGAGAGTATGAAGTTCAATTACGAAAGTGGCTTTACTTTTTCTGAACCCACGAAAGCTAGGGCAC
1087	Zanclidae	Zanclus cornutus	99.95	CACCGCGGTTATACGAGAGACCCAAGTTGTTAGATACCGGCGTAAAGAGTGGTTAAGATAAATTATAGACTAAAGCCGAACGCCCTCAGAACTGTTATACGTTTCCGAAGGTGAGAAGTCCGATCACGAAAGTGGCTTTACATTAACTGAACCCACGAAAGCTAGGGTAC
1088	Acanthuridae	Acanthurus blochii	99.9	CACCGCGGTTATACGAGAGACCCAAGTTGACAGACAATCGGCGTAAAGAGTGGTTAAGTAGCACATTACACTAAAGCCAAACACCTTCAAAGCTGTTATACGCACCCGAAGATCAGAAGCTCAATCACGAAAGTGGCTTTAAACTAACTGAACCCACGAAAGCTAGGGTAC
1089	Acanthuridae	Acanthurus dussumieri	99.91	CACCGCGGTTATACGAGAGACCCAAGTTGACAGATAATCGGCGTAAAGAGTGGTTAAGTAATACATTTCACTAAAGCCAAACACCTTCAAAGCTGTTATACGCACCCGAAGATCAGAAGCCCAATCACGAAAGTGGCTTTAAACCAACTGAACCCACGAAAGCTAGGGCAC
1090	Acanthuridae	Acanthurus guttatus	99.4	CACCGCGGTTATACGAGAGACCCAAGTTGACAGACAATCGGCGTAAAGAGTGGTTAAGTACTACACTTCACTAAAGCTAAACACCTTCAAAGCTGTTATACGCACCCGAAGGCCAGAAACCCAATCACGAAAGTGGCTTTAAACTAACCGAACCCACGAAAGCTAGGGTAC
1091	Acanthuridae	Acanthurus japonicus	99.4	CACCGCGGTTATACGAGAGACCCAAGTTGACAGACAATCGGCGTAAAGAGTGGTTAAGTACTATATCTTACTAAAGCCAAACACCTTCAAAGCTGTTATACGCACCCGAAGGTTAGAAGCCCAATCACGAAAGTGGCTTTAAACTAACTGAACCCACGAAAGCTAGGGCAC
1092	Acanthuridae	Acanthurus leucopareius	99.97	CACCGCGGTTATACGAGAGACCCAAGTTGACAGACAATCGGCGTAAAGAGTGGTTAAGTACTAATTTTGCTAAAGCCAAACACCTTCAAAGCTGTTATACGCACCCGAAGGTTAGAAGCCCAATCACGAAAGTGGCTTTAAACTAACTGAACCCACGAAAGCTAGGGCAC
1093	Acanthuridae	Acanthurus lineatus	99.98	CACCGCGGTTATACGAGAGACCCAAGTTGACAGACAATCGGCGTAAAGAGTGGTTAAGTACCCTACTTCACTAAAGCCAAACACCTTCAAAGCTGTTATACGCACCCGAAGGTTAGAAGCCCAATCACGAAAGTGGCTTTAAACTAACTGAACCCACGAAAGCTAGGACAC
1094	Acanthuridae	Acanthurus mata	99.4	CACCGCGGTTATACGAGAGACCCAAGTTGACAGACAATCGGCGTAAAGAGTGGTTAAGTAATATATCTCACTAAAGCCAAACACCTTCAAAGCTGTTATACGCACCCGAAGATCAGAAGCCCAATCACGAAAGTGGCTTTAAACTAACTGAACCCACGAAAGCTAGGGTA
1095	Acanthuridae	Acanthurus nigricauda	99.93	CACCGCGGTTATACGAGAGACCCAAGTTGACAGACAATCGGCGTAAAGAGTGGTTAAGTAATATATTTCACTAAAGCCAAACACCTTCAAAGCTGTTATACGCACCCGAAGATCAGAAGCCCAATCACGAAAGTGGCTTTAAACTAACTGAACCCACGAAAGCTAGGACAC
1096	Acanthuridae	Acanthurus nigrofuscus	99.98	CACCGCGGTTATACGAGGGACCCAAGTTGACAGACAATCGGCGTAAAGAGTGGTTAAGTACTTATTCTACTAAAGCCAAACACCTTCAAAGCTGTTATACGCACCCGAAGGTTAGAAGCCCAATCACGAAAGTGGCTTTAAACTAACTGAACCCACGAAAGCTAGGGCAC
1097	Acanthuridae	Acanthurus olivaceus	100	CACCGCGGTTATACGAGAGACCCAAGTTGACAGACAATCGGCGTAAAGAGTGGTTAAGTACTATACTTAACTAAAGCCAAACACCTTCAAAGCTGTTATACGCACCCGAAGGTCAGAAGCCCAATCACGAAAGTAGCTTTAAACTAACTGAACCCACGAAAGCTAGGGCAC
1098	Acanthuridae	Acanthurus sp1	97.6	CACCGCGGTTATACGAGAGACCCAAGTTGACAGACAATCGGCGTAAAGAGTGGTTAAGTAACACATTACACTAAAGCCAAACACCTTCAAAGCTGTTATACGCACCCGAAGATCAGAAGCCCAATCACGAAAGTGGCTTTAAATTAACTGAACCCACGAAAGCTAGGACAC
1099	Acanthuridae	Acanthurus sp2	98.08	CACCGCGGTTATACGAGAGACCCAAGTTGACAGACAATCGGCGTAAAGAGTGGTTAAGTAATATATTTTACTAAAGCCAAACACCTTCAAAGCTGTTATACGCACCCGAAGATCAGAAGCCCAATCACGAAAGTGGCTTTAAATTAACTGAACCCACGAAAGCTAGGGCAC
1100	Acanthuridae	Acanthurus sp3	95.9	CACCGCGGTTATACGAGAGGCCCAAGTTGACAGATAATCGGCGTAAAGAGTGGTTAAGTACTACCCCCACTAAAGCCAAACACCTTCAAAGCTGTTATACGCACCCGAAGGTCAGAAGCCCAATCACGAAAGTGGCTTTAAACCAACTGAACCCACGAAAGCTAGGGCAC
1101	Acanthuridae	Acanthurus triostegus	99.93	CACCGCGGTTATACGAGAGACCCAAGTTGACAGACAATCGGCGTAAAGAGTGGTTAAGTACTATACCCTACTAAAGCCAAACACCTTCAAAGCTGTTATACGCACCCGAAGGTTAGAAGCCCAATCACGAAAGTGGCTTTAAACTTACTGAACCCACGAAAGCTAGGGCAC
1102	Acanthuridae	Acanthurus xanthopterus typeNP	99.37	CACCGCGGTTATACGAGAGACCCAAGTTGACAGACAATCGGCGTAAAGAGTGGTTAAGTAATACATTACACTAAAGCCAAACATCTTCAAAGCTGTTATACGCACCCGAAGACCAGAAGCTCAATCACGAAAGTGGCTTTAAACTAACTGAACCCACGAAAGCTAGGGTAC
1103	Acanthuridae	Acanthurus xanthopterus typeSP	99.37	CACCGCGGTTATACGAGAGACCCAAGTTGACAGGCAATCGGCGTAAAGAGTGGTTAAGTAATACATTTCACTAAAGCCAAACACCTTCAAAGCTGTTATACGCACCCGAAGACCAGAAGCCCAATCACGAAAGTGGCTTTAAACTAACTGAACCCACGAAAGCTAGGGCAC
1104	Acanthuridae	Ctenochaetus binotatus	99.76	CACCGCGGTTATACGAGAGACCCAAGTTGACAGACAATCGGCGTAAAGAGTGGTTAAGTATCATACATCACTAAAGCCAAACACCTTCAAAGCTGTTATACGCACCCGAAGGTCAGAAGCCCAATCACGAAAGTGGCTTTAAATCAACTGAACCCACGAAAGCTAGGGTAC
1105	Acanthuridae	Ctenochaetus striatus	100	CACCGCGGTTATACGAGAGACCCAAGTTGACAGACAATCGGCGTAAAGAGTGGTTAAGTACAACATATCACTAAAGCCAAACACCTTCAAAGCTGTTATACGCACCCGAAGGTCAGAAGCCCAATCACGAAAGTGGCTTTAAACAAACTGAACCCACGAAAGCTAGGGCAC
1106	Acanthuridae	Naso brachycentron-lopezi spp complex	99.66	CACCGCGGTTATACGAGAGACCCAAGCTGTTAGACACCGGCGTAAAGAGTGGTTAGGGAAGTTCATCCGACTAGAGCCGAACACCTTCAAAGCTGTTATACGCACCCGAAGGTAAGAAGCCCAACTACGAAAGTGGCTTTATGTTAACTGAACCCACGAAAGCTAGGACAC
1107	Acanthuridae	Naso hexacanthus	99.66	CACCGCGGTTATACGAGAGACCCAAGTTGTTAGACACCGGCGTAAAGAGTGGTTAGGAAAACTCATTCAACTAGAGCCGAACACCTTCAAAGCTGTTATACGCACCCGAAGGTAAGAAGCCCAACTACGAAAGTGGCTTTATGTTAACTGAACCCACGAAAGCTAGGACAC
1108	Acanthuridae	Naso lituratus	100	CACCGCGGTTATACGAGAGACCCAAGTTGTTAGACACCGGCGTAAAGAGTGGTTAGGAAAACTCATTCAACTAGAGCCGAACACCTTCAAAGCTGTTATACGCACCCGAAGGTAAGAAGCCCAACTACGAAAGTGGCTTTATGTTAACTGAACCCACGAAAGCTAGGATAC
1109	Acanthuridae	Naso maculatus	99.1	CACCGCGGTTATACGAGAGACCCGAGTTGTTAGACACCGGCGTAAAGAGTGGTTAGGGAGATTTATCCAACTAGAGCCGAACACCTTCAAAGCTGTTATACGCACCCGAAGGTAAGAAGCCCGACTACGAAAGTGGCTTTATGTTAACCGAACCCACGAAAGCTAGGACAC
1110	Acanthuridae	Naso thynnoides	100	CACCGCGGTTATACGAGAGACCCAAGTTGTTAGACACCGGCGTAAAGAGTGGTTAGGGATACTCATCCAACTAGAGCCGAACACCTTCAAAGCTGTTATACGCACCCGAAGGTAAGAAGCCCAACTACGAAAGTGGCTTTATGTTAACTGAACCCACGAAAGCTAGGACA
1111	Acanthuridae	Naso unicornis	99.39	CACCGCGGTTATACGAGAGACCCAAGTTGTTAGACACCGGCGTAAAGAGTGGTTAGGGAAACTCATTCAACTAGAGCCGAACACCTTCAAAGCTGTCATACGCACCCGAAGGTAAGAAGCCCAACTACGAAAGTGGCTTTATGTTAACTGAACCCACGAAAGCTAGGGCAC
1112	Acanthuridae	Prionurus scalprum	99.96	CACCGCGGTTATACGAGAGACCCAAGTTGTTAGACACCGGCGTAAAGAGTGGTTAGGTTTAAACTATAAACTAAAGCCGAACATCTTCAAAGCTGTTATACGCACCCGAAGATAAGAAGTTCAATCACGAAAGTGGCTTTACCCCAACTGAACCCACGAAAGCTAGGATAC
1113	Acanthuridae	Zebrasoma flavescens	100	CACCGCGGTTATACGAGAGACCCAAGTTGTTAGACACCGGCGTAAAGAGTGGTTAGGTACTATTACTTACTAAAGCCGAACACCTTCAAAGCTGTTATACGCACCTGAAGATAGGAAGTTCAACCACGAAAGTGGCTTTATACTTACTGAACCCACGAAAGCTAAGACAC
1114	Acanthuridae	Zebrasoma velifer	100	CACCGCGGTTATACGAGAGACCCAAGTTGTTAGACACCGGCGTAAAGAGTGGTTAAGTACCCTTACTTACTAAAGCCGAACACCTTCAAAGCTGTTATACGCACCTGAAGACAGGAAGTTCAATCACGAAAGTGGCTTTATACCAACTGAACCCACGAAAGCTAGGATAC
1115	Sphyraenidae	Sphyraena barracuda	100	CACCGCGGTTATACGAGAGGCCCAAGTTGACAGACCGCGGCGTAAAGCGTGGTTAAGGAAAAACAAAAACTAAAGCCGAACGACCTCAAGGCTGTTATACGCTTCCGAAGGTACGAAGCTCAATCACGAAAGTGGCTTTAATCCACACCTGACTCCACGAAAGCTGAGAAAC
1116	Sphyraenidae	Sphyraena stellata	100	CACCGCGGTTATACGAGGGGCCCAAGTTGATAGTCAACGGCGTAAAGCGTGGTTAGAGATAAATAAGTAATAAAGCCGAAGGTTCTCAAGGCTGTTTAACGCTTACCGAGAATATGAAGCCCCATCACGAAAGTAGCTTTACAATACCTGAACCCACGAACGCTGAGAAAC
1117	Sphyraenidae	Sphyraena sp	99.99	CACCGCGGTTATACGAGAGACCCAAGTTGATAGCTGATGGCGTAAAGCGTGGTTAGGGGCACAGAGGAATAAAGTCGAAGGCTCTCTAGGCTGTTTAACGCTAACCGAGAGTATGAAGCTCGATTACGAAAGTAGCTTTATTACACCTGATCCCACGAACGCTGAGAAAC
1118	Sphyraenidae	Sphyraena obtusata	100	CCACCGCGGTTATACGAGGGACCCAAGTTGACAAATAACGGCGTAAAGCGTGGTTAGGGGGAATAACACAAACTAAAGCCGAACGCCTCCAATAATGTCTAATATGTCGGAGGTATGAAGAACATCTACGAAAGTGGCTTTATAATACCTGAACCCACGAAAGCTGAGGAAC
1119	Sphyraenidae	Sphyraena pinguis	99.95	CACCGCGGTTATACGAGAGGCCCAAGTTGACAACCGACGGCGTAAAGCGTGGTTAGGGGAAATATAAACTAAAGCCGAACGCCCCCAATGCTGTCTAATGCTTCGAGGGTATGAAGAACATCGACGAAAGTGGCTTTATGACACCTGAACCCACGAAAGCTGGGAAAC
1120	Sphyraenidae	Sphyraena sp1	92.9	CACCGCGGTTATACGAGAGACCCAAGTTGATAGCTGATGGCGTAAAGCGTGGTTAGGGGATTTAAAGGAATAAAGTCGAAGGCTCTCAAGGCTGTTTAACGCTTACCGAGAGTATGAAGCTCAATCACGAAAGTAGCTTTATTAGACCTGAGCCCACGAACGCTGAGGAAC
1121	Sphyraenidae	Sphyraena sp2	97.1	CACCGCGGTTATACGAGAGGCCCAAGTTGACAGACCACGGCGTAAAGCGTGGTTAGGGAAAAACAAAAACTAAAGCCGAACGACCTCAAGGCTGTTATACGCTTCCGAAGGTACGAAGCTCAACCACGAAAGTGGCTTTAACCCACCCCTGACTCCACGAAAGCTGAGAAAC
1122	Scombridae	Acanthocybium solandri	100	CACCGCGGTTATACGAGAGGCCCAAGTTGACAGACATCGGCGTAAAGCGTGGTTAAGGAAAATTTAAACTAAAGCCGAACACCTTCAGGGCAGTTATACGCATCCGAAGGCACGAAGCCCCACCACGAAAGTGGCTTTATGACTCCTGACCCCACGAAAGCTATGACAC
1123	Scombridae	Auxis rochei	99.86	CACCGCGGTTATACGAGAGGCCCAAGTTGACAGACACCGGCGTAAAGCGTGGTTAAGGAAAACTAAAACTAAAGCCGAACACCTTCAGGGCAGTTATACGCATCCGAAGGCACGAAGCCCCACCACGAAAGTGGCTTTATGACCCCCTGACCCCACGAAAGCTATGACAC
1124	Scombridae	Auxis thazard	99.86	CACCGCGGTTATACGAGAGGCCCAAGTTGACAGACACCGGCGTAAAGCGTGGTTAAGGAAAACTAAAACTAAAGCCGAACACCTTCAGGGCAGTTATACGCATCCGAAGGCACGAAGCCCCACCACGAAAGTGGCTTTATGAGCCCCTGACCCCACGAAAGCTATGACAC
1125	Scombridae	Euthynnus affinis	100	CACCGCGGTTATACGAGAGGCCCAAGTTGACAGACACCGGCGTAAAGCGTGGTTAAGGTAAACTAAAACTAAAGCCGAATACCTTCAGGGCAGTTATACGCATCCGAAGGCACGAAGCCCCACCACGAAAGTGGCTTTATGACCCCTGACCCCACGAAAGCTATGACAC
1126	Scombridae	Gymnosarda unicolor	100	CACCGCGGTTATACGAGAGGCCCAAGTTGACAGACACCGGCGTAAAGCGTGGTTAAGGAACCCTAAAACTAAAGCCGAATACCTTCAGGGCAGTTATACGCATCCGAAGGCACGAAGCCCCACCACGAAAGTGGCTTTACTTCCCCCTGACTCCACGAAAGCTATGATAC
1127	Scombridae	Rastrelliger kanagurta	100	CACCGCGGTTATACGATAGGCCCAAGTTGACAGACCCCGGCGTAAAGCGTGGTTAAGGAAAACTATAAACTAAAGCCGAACACCTTCAAGGCAGTCATACGTTTCCGAAGGCACGAAGCCCCTCCACGAAAGTGGCTTTACTCATCCTGACCCCACGAAAGCTAGGACAC
1128	Scombridae	Sarda orientalis	100	CACCGCGGTTATACGAGAGGCCCAAGTTGACAGACACCGGCGTAAAGCGTGGTTAAGGTAAATTGAAACTAAAGCCGAACACCTTCAGGGCAGTTATACGCATCCGAAGGCACGAAGCTCCACCACGAAAGTGGCTTTATGATTCCTGACTCCACGAAAGCTATGATAC
1129	Scombridae	Scomber japonicus-australasicus spp complex	99.98	CACCGCGGTTATACGATAGGCCCAAGTTGACAGACCCCGGCGTAAAGCGTGGTTAGGGAAAACTCAAAACTAAAGCCGAATATCTTCAGGGCAGTTATACGCTTCCGAAGACACGAAGCCCTTCCACGAAAGTGACTTTATTACCCCCGACCCCACGAAAGCTAGGACAC
1130	Scombridae	Scomberomorus niphonius	99.9	CACCGCGGTTATACGAGAGGCCCAAGTTGACAACCACCGGCGTAAAGCGTGGTTAAGATATAATCAAAACTAAAGCCGAATGTCTTCAAGGCAGTCATACGCTTCCGAAGACACGAAGCCCCACCACGAAAGTGGCTTTAACAATCCCTGAACCCACGAAAGCTAGGACAC
1131	Paralichthyidae	Paralichthys olivaceus	99.95	CACCGCGGTTATACGAGAGGCCCGAGTTGACAGACAGCGGCGTAAAGGGTGGTTAGGGGGTTGACCAAACTAAGGCCGAACGCTCCCAAAGCTGTTATAAGCACCCGGGAGTATGAAACCCAATTACGAAAGTAGCCTTATTCACCCTGAACCCACGAAAGCTAAGGAAC
1132	Paralichthyidae	Pseudorhombus cinnamoneus	100	CACCGCGGTTATACGAGAGGCCCAAGTTGATAGACAACGGCACAAAGGGTGGTTAGGGAAACAACATAAACTAAAGCAAAACTCTTTCCGGGCTGTTATACGCGCACCGAAAGTCTGAGACCCAATTACGAAAGTAGCTTTACTTACCCTGATTCCACGAAAGCTAAGGAAC
1133	Paralichthyidae	Pseudorhombus oculocirris	100	CACCGCGGTTATACGAGAGGCCCAAGTAAACAGACAACGGCACAAAGGGTGGTTAGAGGAGTAACAAAGACTAAAGCAAAACCCTTTCAACGCTGTGATACGCCACCGAAAACGTGAAACTCAATTACGAAAGTAGCTTTAACAATCCTGAACCCACGAAAGCTAGGGGAC
1134	Paralichthyidae	Pseudorhombus pentophthalmus	100	CACCGCGGTTATACGAGGGGCCCAAGTTAACAGAAAACGGCACAAAGGGTGGTTAAGGACATAACAAGAACTAAAGCAAAACCCTTTCAATGCTGTGATACGCCCCCGAAAGTGTGAAACTCAATTACGAAAGTAGCTTTAACAACCCTGAACCCACGAAAGCTGGGGAA
1135	Paralichthyidae	Pseudorhombus sp	93.6	CCACCGCGGTTATACGAGAGGCCCAAGTTAACAGACAACGGCGCAAAGGGTGGTTAGGGGTATAAATAAAAACTAAAGCAAAACCCTTTCAATGCTGTGATACGCCCCCGAAAGTGTGAAATTCAATTACGAAGGTAGCTTTAATAACCCTGAAGCCACGAAAGCTAAGGAAC
1136	Pleuronectidae	Eopsetta grigorjewi	100	CACCGCGGTTATACGAGAGGCCCAAGTTGACAAACAACGGCGTAAAGAGTGGTTAGGGACTTATTAAACTAGAGCCGAACGCTTTCAGAGCTGTTATACGCGCCCGAAAGTATGAAACCCAATTACGAAAGTAGCTCTATTCACCCTGAACCCACGAAAGCTAGGAAAC
1137	Pleuronectidae	Glyptocephalus stelleri	99.9	CACCGCGGTTATACGAGAGGCCCAAGTTGACAAACAACGGCGTAAAGAGTGGTTAGGGGATTTACTAAACTAGAGCCGAACGCTTTCAAAGCTGTTATACGCACCCGAAAGTATGAAACCCAATTACGAAAGTAGCTCTACCTGTCCTGAACCCACGAAAGCTAAGAAAC
1138	Pleuronectidae	Hippoglossoides dubius	99.96	CACCGCGGTTATACGAGAGGCCCAAGTTGACAAACAACGGCGTAAAGAGTGGTTAGGGGATTTACTAAACTAGAGCCGAACGCTTTCAAAGCTGTTATACGCACCCGAAAGTATGAAACCCAATTACGAAAGTAGCTCTACTTATCCTGAACCCACGAAAGCTAAGGAAC
1139	Pleuronectidae	Platichthys bicoloratus	100	CACCGCGGTTATACGAGAGGCCCAAGTTGACAAACAACGGCGTAAAGAGTGGTTAGGGGATTTACTAAACTAGAGCCGAACGCTTTCAAAGCTGTTATACGCACCCGAAAGTATGAAACCCAACTACGAAAGTAGCTCTACCTATCCTGAACCCACGAAAGCTAAGGAAC
1140	Pleuronectidae	Microstomus achne	100	CACCGCGGTTATACGAGAGGCCCAAGTTGACAAACAACGGCGTAAAGGGTGGTTAGGGGATTTACTAAACTAGAGCCGAACGCTTTCAAAGCTGTTATACGCACCCGAAAGTATGAAACCCAATTACGAAAGTAGCTCTACCTGTCCTGAACCCACGAAAGCTAAGAAAC
1141	Pleuronectidae	Platichthys stellatus	100	CACCGCGGTTATACGAGAGGCCCAAGTTGACAAACAACGGCGTAAAGAGTGGTTAGGGGATTTACTAAACTAGAGCCGAACGCTTTCAAAGCTGTTATACGCACCCGAAAGTATGAAACCCAATTACGAAAGTAGCTCTACCTATCCTGAACCCACGAAAGCTAAGGAAC
1142	Pleuronectidae	Lepidopsetta mochigarei	100	CACCGCGGTTATACGAGAGGCCCAAGTTGACAAACAACGGCGTAAAGAGTGGTTAGGGGATTAAATAAACTAGAGCCGAACGCTTTCAAAGCTGTTATACGCACCCGAAAGTATGAAACCCAATTACGAAAGTAGCTCTACCTATCCTGAACCCACGAAAGCTAAGGAAC
1143	Pleuronectidae	Limanda punctatissima	100	CACCGCGGTTATACGAGAGGCCCAAGTTGACAAACAACGGCGTAAAGAGTGGTTAGGGAATTTACTAAACTAGAGCCGAACGCTTTCAGAGCTGTTATACGCACCCGAGAGTATGAAACCCAATTACGAAAGTAGCTCTACCTACCCTGAACCCACGAAAGCTAAGAAAC
1144	Pleuronectidae	Pleuronectes quadrituberculatus	99.4	CACCGCGGTTATACGAGAGGCCCAAGTTGACAAACAACGGCGTAAAGAGTGGTTAGGGAATTTACTAAACTAGAGCCGAACGCTTTCAAAGCTGTTATACGCACCCGAAAGTATGAAACCCAACTACGAAAGTAGCTCTACCTATCCTGAACCCACGAAAGCTAAGGAAC
1145	Pleuronectidae	Pseudopleuronectes schrenki	99.94	CACCGCGGTTATACGAGAGGCCCAAGTTGACAAACAACGGCGTAAAGAGTGGTTAGGGAATTTATTAAACTAGAGCCGAACGCCCTCAAAGCTGTTATACGCACCCGAGAGTATGAAACCCAATTACGAAAGTAGCTCTACCTATCCTGAACCCACGAAAGCTAAGGAAC
1146	Pleuronectidae	Pleuronichthys cornutus	100	CACCGCGGTTATACGAGAGGCCCAAGTTGACAGACAACGGCGTAAAGGGTGGTTAGGGGAAGGACTAAACTAGAGCTAAACGCTTTCAAAGCTGTTATACGCACCCGAAAGTATGAAACCCAATCACGAAAGTAGCCCTATTAACCCTGAATCCACGAAAGCTAAGAAAC
1147	Pleuronectidae	Pleuronichthys lighti	100	CACCGCGGTTATACGAGAGGCCCAAGTTGACAGACAACGGCGTAAAGGGTGGTTAGGGGAAAAATTAAACTAGAGCCAAACGCTTTCAAAGCTGTTATACGCACCCGAAAGTATGAAACCCAATCACGAAAGTAGCCCTATTAACCCTGAATCCACGAAAGCTAAGGAAC
1148	Pleuronectidae	Pseudopleuronectes obscurus	100	CACCGCGGTTATACGAGAGGCCCAAGTTGACAAACAACGGCGTAAAGAGTGGTTAGGGAATTTACTAAACTAGAGCCGAACGCTCTCAAAGCTGTTATACGCACCCGAGAGTATGAAACCCAATTACGAAAGTAGCTCTACCTATCCTGAACCCACGAAAGCTAAGGAAC
1149	Pleuronectidae	Pseudopleuronectes yokohamae	99.96	CACCGCGGTTATACGAGAGGCCCAAGTTGACAAACAACGGCGTAAAGAGTGGTTAGGGAATTTATTAAACTAGAGCCGAACGCTCTCAAAGCTGTTATACGCACCCGAGAGTATGAAACCCAATTACGAAAGTAGCTCTACCTATCCTGAACCCACGAAAGCTAAGGAAC
1150	Pleuronectidae	Verasper moseri	100	CACCGCGGTTATACGAGAGGCCCAAGTTGACAAACAACGGCGTAAAGGGTGGTTAGGGGATTTACAAAACTAGAGCCGAACGCTTTCAGAGCTGTTATACGCACCCGGAAGTATGAAACCCAATTACGAAAGTAGCTCTACCCATCCTGAACCCACGAAAGCTAAGAAAC
1151	Pleuronectidae	Verasper variegatus	100	CACCGCGGTTATACGAGAGGCCCAAGTTGACAAACAACGGCGTAAAGGGTGGTTAGGGGATTAACAAAACTAGAGCCGAACGCTTTCAGAGCTGTTATACGCACCCGAAAGTATGAAACCCAATTACGAAAGTAGCTCTACTCATCCTGAACCCACGAAAGCTAAGGAAC
1152	Bothidae	Bothus mancus	100	CGCCGCGGTTATACGAGAGGCCCAAGTTGACAGACAACGGCGTAAAGGGTGGTTAGGGGGACACATCGACTAAAGCCGAAGGCCATCAAGGCCGTGATACGCCCCTTCGATGGCACGAAGACCAACTACGAAAGTGGCTTTACTTAACCTGACCCCACAAAAGCTGAGGAA
1153	Bothidae	Bothus pantherinus	100	CACCGCGGTTATACGAGAGGCCCAAGTTGACAGACAGCGGCGTAAAGGGTGGTTAGGGAAGTACCCCAGCTAAAGCCGAAAGCCGTCAAGGCTGTGATACGCCCCTTCGATGGCACGAAGACCGACTACGAAAGTGGCTTTAACCTACCTGACTCCACGAAAGCTGAGGAAC
1154	Bothidae	Bothus sp cf pantherinus	99.4	CACCGCGGTTATACGAGAGGCCCAAGTTGACAGACAGCGGCGTAAAGGGTGGTTAGGGAAATACCCCAGCTAAAGCCGAAGGCCGTCAAGGCTGTGATACGCCCCTTCGATGGCACGAAGACCGACTGCGAAAGTGGCTTTAACCTACCTGACTCCACGAAAGCTGAGGAAC
1155	Bothidae	Tosarhombus sp	97.1	CACCGCGGTTATACGAGAGGCTCAAGTTGATAGACAGCGGCGTAAGGGGTGGTTAGGGAAACATTTAAACTACAGCCGAAAACCTTCAAGGCCGTTACACGCACCCTCGAAGGTGGGAAGACCAACTACGAAAGTGGCTTTATTACACCTGACCCCACGAAAGCTGAGGAAC
1156	Soleidae	Aseraggodes kobensis	99.7	CTACCGCGGTTATACGAGGGGCTCAAGTTGATAACAAACGGCACAAAAGGTGGTTACATAAAATGTAAAACTAAGGCTAAACGCTTTCAAAGCTGTTATACGCTCTCGAAGGTATGAAAATCAATTACGAAAGTAGCCTTACAAAATTAGAACCCACGAAAGCTAAGAAAC
1157	Soleidae	Heteromycteris japonicus	99.91	CACCGCGGTTATACGGGCGGCCCAAGTTGATAATCCACGGCACAAAGCGTGGTTAGGGGTGAAATAAACTAAAGTCAAAAGCTTGCAAGGCTGTCTAAAGCATTTGGAAGAATGAAGCCCACATACGAAAGTTACTTTAACAATCCTGAACCCACGAAAGCTAAGACAC
1158	Soleidae	Pseudaesopia japonica	100	CACCGCGGTTAAACGAGAAGCTCAAGTTGACAAGCAACGGCACAAAGCGTGGTTAGGGACTAATCTTAAACTAAAGCCAAACCATTTCAGAGCCGTTATACGCATACGAAAACATGAAGCCCAACAACGAAAGTGGCTTTACCCACCCTGAACCCACGAAAGCTAAGAAAC
1159	Soleidae	Zebrias zebrinus	99.8	CACCGCGGTTAGACGAGAAACCCAAGTTGACAAACAACGGCACAAAGCGTGGTTAGGAAACCCCATAAAACTAAAGCCAAACCCTTTCATGGCCGTTATACGCATCCGAAAGCACGAAGCCCGACAACGAAAGTGGCTTTATCCCCCTGAACCCACGAAAGCTAAGGAAC
1160	Cynoglossidae	Cynoglossus quadrilineatus	100	AACCGCGGTTATACGAAAGGCCCAAGTTGATAAGTTACGGCGTAAAGCGTGGTTAGGATAAACTAAAAACTAAAGCTGAATAACCTCCCAGCCGTTTAAAGCATGCGAGAATACGAAACACAACTACGAAAGTGGCTTTACCCTTCTGACCCCACGAAAGCTAGGGCCC
1161	Cynoglossidae	Paraplagusia japonica	99.97	AACCGCGGTTATACGAAAGGCCTAAGTGGATGGATTGCGGCGTAAAGGGTGGTTAGGGAACCCTATCACTAAAGTTAAACCCCCTCTTGGCAGTTTTAAGCTTATGAGGATGAGAAACTCACCCACGAAAGTGACTTTACCCTCCTGACCCCACGAAAGCTAGGGAGC
1162	Triacanthidae	Triacanthus biaculeatus	100	CACCGCGGTTATACGAGGGACCCAAGTTGATATTCGCCGGCGTAAAGAGTGGTTAAGACATACAATGAAACTAAGGCGGAATTTCTTCACAGTCGTCATACGCTTTTGGAGATAAGAAACCCAATAACGAAAGTAGCCTTATGATATCCGAATCCACGAAAGCTAGGGCAC
1163	Balistidae	Balistapus undulatus	99.95	CACCGCGGTTATACGAGAGGCCCAAGCTGACAGACGCCGGCGTAAAGAGTGGTTAGGAAAAGTACAACAAATTAGAGCCGAACGCCCTCAAGGCTGTTATACGCACCCGAGAGTAAGAAGCACAACAACGAAAGTGGCTCTATTATTTCTGAACCCACGAAAGCTAAGGCAC
1164	Balistidae	Balistoides conspicillum	100	CACCGCGGTTATACGAGAGGCCCAAGCTGACAGACATCGGCGTAAAGAGTGGTTAGGAAAATACAACAAATTAGAGCCGAACGCCCTCAAGGCTGTTATACGCTCCCGAGAGTAAGAAGTACAACAACGAAAGTAGCCCTATAATTTCTGAACCCACGAAAGCTAAGGCA
1165	Balistidae	Melichthys niger-vidua spp complex	100	CACCGCGGTTATACGAGAGGCCCAAGCTGACAGACGCCGGCGTAAAGAGTGGTTAGGAAAACATAACAAATTAAGGCCGAACGCCCTCAAGGCTGTTATACGCACCCGAGAGTAAGAAGTACAACAACGAAAGTAGCCCTATAAATTCTGAACCCACGAAAGCTAAGGCA
1166	Balistidae	Odonus niger	99.8	CACCGCGGTTATACGAGAGGCCCAAGCTGACAGACACCGGCGTAAAGAGTGGTTAGGAAAACACGATAAATTAGAGCCGAACGCTCCCAAAGCTGTCATACGCACCCGAGAGTAAGAAGTACAACAACGAAAGTAGCTCTATTAATTCTGAACCCACGAAAGCTAAGGCA
1167	Balistidae	Pseudobalistes flavimarginatus	99.98	CACCGCGGTTATACGAGAGGCCCAAGCTGACAGACACCGGCGTAAAGAGTGGTTAGGGATGACTAACAAATTAGGGCCGAACGCTTTCAAGGCTGTTATACGCACCCGAAAGTAAGAAGAACAACAACGAAAGTGGCCTTATAAGACCTGAACCCACGAAAGCTAAGGCAC
1168	Balistidae	Pseudobalistes fuscus	100	CACCGCGGTTATACGAGAGACCCAAGTTGATAGACACCGGCGTAAAGTGTGGTTAAGAAACATTCAGTAAACTAGAGCCGAACGCTTTCAAGGCTGTTATACGCACCCGAAAGTAAGAAGCACAACAACGAAAGTGGCTCTACTAACTCTGAACCCACGAAAGCTAAGGCAC
1169	Balistidae	Rhinecanthus aculeatus	99.97	CACCGCGGTTATACGAGAGGCCCAAGCTGACAGACATCGGCGTAAAGAGTGGTTAGGAAATATAAATTAAACTAGAGCCGAATGCTTCCAAGGCTGTTATACGCACCCGAAAGCAAGAAGTACAACAACGAAAGTGGCCCTATTAATTCTGAACCCACGAAAGCTAAGGCAC
1170	Balistidae	Rhinecanthus rectangulus	99.84	CACCGCGGTTATACGAGAGGCCCAAGCTGACAGACATCGGCGTAAAGAGTGGTTAGGAAACATAAATTAAACTAGAGCCGAATGCTTTCAAGGCTGTTATACGCACCCGAGAGCAAGAAGTACAACAACGAAAGTGGCCCTATTGATTCTGAACCCACGAAAGCTAAGGCAC
1171	Balistidae	Rhinecanthus verrucosus	99.94	CACCGCGGTTATACGAGAGGCCCAAGCTGACAGACATCGGCGTAAAGAGTGGTTAGGAAATATAAATTAAACTAGAGCCGAATGCTTCCAAGGCTGTTATACGCACCCGAAAGCAAGAAGTACAACAACGAAAGTGGCCCTATTAATTCTGAACCCACGAAAGCTAAGGCA
1172	Balistidae	Sufflamen bursa	100	CACCGCGGTTATACGAGAGGCCCAAGCTGACAGACATCGGCGTAAAGAGTGGTTAGGAGAAACACAACTAAACTAGGGCCGAATGCTTTCAAGGCTGTTTTACGCACCCGAAAGCAAGAAGAACAACAACGAAAGTGGCCCTATTAAATCTGAATCCACGAAAGCTAAGGCA
1173	Balistidae	Sufflamen chrysopterum	100	CACCGCGGTTATACGAGGGGCCCAAGCTGACAGACATCGGCGTAAAGAGTGGTTAGGAGAAACACAACTAAACTAGGGCCGAATGCTTTCAAGGCTGTTTTACGCACCCGAAAGCAAGAAGAACAACAACGAAAGTGGCCCTATTGATTCTGAACCCACGAAAGCTAAGGCAC
1174	Balistidae	Sufflamen fraenatum	100	CACCGCGGTTATACGAGGGGCCCAAGCTGACAGACTATCGGCGTAAAGAGTGGTTAAGAGAAACACAACTAAACTAGAGCCGAATGCTTTCAAGGCTGTTTTACGCACCCGAAAGCAAGAAGAACAACGACGAAAGTGGCCCTATCCAATTCCCAACCCACGAAAGCTAAGGCA
1175	Balistidae	Xanthichthys lineopunctatus	100	CACCGCGGTTATACGAGAGGCCCAAGCTGACGGACACCGGCGTAAAGAGTGGTTAGGAAAAACACAATAAATTAGGGCCGAACGCTTTCAAGGCTGTTATACGCACCCGAAAGTAAGAAGTACAACAACGAAAGTGGCCCTATAAACCCTGAACCCACGAAAGCTAAGGCA
1176	Balistidae	Xanthichthys mento	99.93	CACCGCGGTTATACGAGAGGCCCAAGCTGACAGACACCGGCGTAAAGAGTGGTTAGGAGAAACACAATAAATTAGGGCCGAACGCTTTCAAGGCTGTTATACGCACCCGAAAGTAAGAAGTACAACAACGAAAGTGGCCCTATAAACCCTGAACCCACGAAAGCTAAGGCAC
1177	Monacanthidae	Acreichthys sp	98.2	CACCGCGGTTATACGAGAGGCCCAAGCTGATAGACATCGGCGTAAAGCGTGGTTAGGAAACCAAAACAAATTAAAGTCGAATGTTTTCAAGGCTGTTATACGCATCCGAAAACTAGAAGCACAACAACGAAAGTGACTTTACAACTTCTGAACCCACGAAAGCTAAGGCAC
1178	Monacanthidae	Aluterus monoceros	99.9	CACCGCGGTTATACGAGAGGCCCAAGCTGATAGACACCGGCGTAAAGCGTGGTTAGGAGAATACATATAATTAAAGTCGAATGTTTTCAAAGCTGTTATACGCATACGAGAACTAGAAGCCCAACAACGAAGGTGACTTTACAGTTTCTGAACCCACGAAAGCTAAGGCAC
1179	Monacanthidae	Aluterus scriptus	99.9	CACCGCGGTTATACGAGAGGCCCAAGCTGATAGACACCGGCGTAAAGCGTGGTTAAGAGAACGAGCACAATTAAAGCCGAATGCTTTCAAAGCTGTTATACGCATACGAAAGCTAGAAGCCCAACAACGAAGGTGGCTTTACAATTTCTGAACCCACGAAAGCTAAGGCAC
1180	Monacanthidae	Amanses scopas	100	CACCGCGGTTATACGAGAGGCCCAAGCTGATAGACGCCGGCGTAAAGCGTGGTTAAGAGCCCTAAGACAATTAAAGCCGAATGTTTTCTAAGCTGTTATACGCATACGAAAACTAGAAGCCCAACTACGAAGGTGGCTTTACAATTTCTGAACCCACGAAAGCTAAGGCAC
1181	Monacanthidae	Cantherhines dumerilii	100	CACCGCGGTTATACGAGAGGCCCAAGCTGATAGACATCGGCGTAAAGCGTGGTTAGGAGCTCTAAGATAATTAAAGCCGAATGTTTTCAAAGCTGTTATACGCATACGAAAGCTAGAAGCCCAACTACGAAGGTGGCTTTACAATTTCTGAACCCACGAAAGCTAAGGCAC
1182	Monacanthidae	Cantherhines pardalis	99.93	CACCGCGGTTATACGAGAGGCCCAAGCTGATAGACACCGGCGTAAAGCGTGGTTAAGAGAGTTCAAATAATTAAAGCCGAATGTTTTCAAAGCTGTTATACGCATACGAAAGCTAGAAGCCCAACTACGAAGGTGGCTTTACAGTTTCTGACCCCACGAAAGCTAAGGCAC
1183	Monacanthidae	Paraluteres prionurus	100	CACCGCGGTTATACGAGAGGCCCAAGCTGATAGATACCGGCGTAAAGCGTGGTTAGGAGTACTTAAAAATTAAAGTCGAATGTCTCCAAGGCTGTTATACGCAACCGGAAACTAGAAGAACAACAACGAAAGTGACTTTACAATTTCTGAACCCACGAAAGCTAAGGCAC
1184	Monacanthidae	Paramonacanthus oblongus	99.92	CACCGCGGTTATACGAGAGGCCCAAGCTGATAGACATCGGCGTAAAGCGTGGTTAGGAGTGTTACATTATTAAAGTCGAATGTTTTCAAAGCTGTTATACGCATCCGAAAACTAGAAGCACAACAACGAAGGTGACTTTACAATTTCTGAATCCACGAAAGCTAAGGCAC
1185	Monacanthidae	Pervagor janthinosoma	100	CACCGCGGTTATACGGGAGGGCCCAAGCTGACAGACACCGGCGTAAAGCGTGGTTAGGAGAGCAACAATCATTAAAGTCGAATGGTTTCAAGGCTGTTATACGCTTCCGAATACCAGAAGCACAACAACGAAGGTGACTTTACAATTTCTGAGCCCACGAAAGCTAAGGCAC
1186	Monacanthidae	Rudarius ercodes	99.84	CACCGCGGTTATACGAGAGACTCAAGCTGTTAGACACCGGCGTAAAGAGTGGTTAAGAGCACAGACAAATTAAAGTCTAATACTCCCTCAGCTGTAAAAAGCAAAAGGGGGCTAGAAGCTCATCAACGAAAGTGACTTTATTAATTCTGAACCCACGTAAGCTAAGGCAC
1187	Monacanthidae	Stephanolepis cirrhifer	99.98	CACCGCGGTTATACGGGGGGCCCAAGCTGATAGACACCGGCGTAAAGCGTGGTTAGGAATATTTAATACAATTAAAGCCGAATGCTTTCAAGGCTGTTATACGCATCCGAAAGCTAGAAGTACAACTACGAAGGTGGCTTTATAACTTCTGAACCCACGAAAGCTAAGAAAC
1188	Monacanthidae	Thamnaconus hypargyreus	100	CACCGCGGTTATACGAGAGGCCCAAGCTGATAGACACCGGCGTAAAGCGTGGTTAGGAGAATTAACACGATTAAAGCCGAATGCTTTCAAAGCTGTTATACGCATACGAAAGCTAGAAGTACAACAACGAAGGTGGCTTTACAATTTCTGAACCCACGAAAGCTAAGGCAC
1189	Monacanthidae	Thamnaconus modestus	99.96	CACCGCGGTTATACGAGAGGCCCAAGCTGATAGACACCGGCGTAAAGCGTGGTTAGGAGAATTAACATGATTAAAGCCGAATGCTTTCAAAGCTGTTATACGCATACGAAAGCTAGAAGTACAACTACGAAGGTGGCTTTACAATTTCTGAACCCACGAAAGCTAAGGCAC
1190	Ostraciidae	Lactoria diaphana	99.92	CACCGCGGTTATACGAGAGGCCCAAGTTGTTAGTTACCGGCGTAAAGCGTGGTTAAAAATAATTACTTACTAAAGCCGAAAGCCTTCAAAGCTGTTATACGCATCCGAAGTTAAAAAGACCAATAACGAAAGTAGCTTTATTTATTTTGAACCCACGAAAGCTATGGCAC
1191	Ostraciidae	Ostracion immaculatum	99.97	CACCGCGGTTATACGAGAGACCCAAGTTGTTAGTCACCGGCGTAAAGCGTGGTTAAAAATATACTTCACTAAAGCCGAAAACTTTCAAAGCTGTTATACGCATCCGAAAGTAAAAAGACCAATAACGAAAGTAGCTTTACTTATTTGAACCCACGAAAGCTACGGCAC
1192	Ostraciidae	Ostracion meleagris	100	CACCGCGGTTATACGAGAGACCCAAGTTGTTAGTTACCGGCGTAAAGCGTGGTTAAAAATATACTTCACTAAAGCCGAAAACTTTCAAAGCTGTTATACGCATCCGAAAGTAAAAAGACCAATAACGAAAGTAGCTTTACTTATTTGAACCCACGAAAGCTACGGCAC
1193	Ostraciidae	Tetrosomus reipublicae	100	CACCGCGGTTATACGAGAGGCCCAAGTTGTTAGTTACCGGCGTAAAGCGTGGTTAAAATAAACATATAACTAAAGCCGAAAACCTTCAAGGCTGTTATACGCATCCGAAAGTAAAAAGACCAATTACGAAAGTAGCTTTATTTATTTGAACCCACGAAAGCTGTGGCAC
1194	Ostraciidae	Tetrosomus sp	94.6	CACCGCGGTTATACGAGAGGCCCAAGTTGTTAGTCACCGGCGTAAAGCGTGGTTAGAATAGACATAACACTAAAGCCGAAAACTTTCAAGGCTGTTATACGCACCCGAAAGTAAAAAGACCAATAACGAAAGTAGCTTTATTTATTTGAACCCACGAAAGCTATGGCAC
1195	Tetraodontidae	Arothron hispidus	99.91	CACCGCGGTTATACGAGAGACCCAAGTTGTTAGCCCCCGGCGTAAAGAGTGGTTAAAAACACAACATTAAACTGAGGCCGAACACCCTCAAGGCAGTTATACGCTCCCGAGGGCATGAAGAACAATTACGAAAGTAGCCTCACCCCATTTGAACCCACGAAAGCTAGGGCAC
1196	Tetraodontidae	Arothron manilensis	100	CACCGCGGTTATACGAGAGGCCCAAGTTGTTAGCCCCCGGCGTAAAGAGTGGTTAAAAACACAACATTAAACTGAGGCCGAACATCCTCAAGGCAGTTATACGCTCCCGAGGACATGAAGAACAATTACGAAAGTAGCCTCACCCCATTTGAACCCACGAAAGCTAGGACAC
1197	Tetraodontidae	Arothron mappa	100	CACCGCGGTTATACGAGAGACCCAAGTTGTTAGCCCCCGGCGTAAAGAGTGGTTAAAAACACAACATTAAACTGAGGCCGAACATCCTCAAAGCAGTTATACGCTCCCGAGGACATGAAGAACAACTACGAAAGTAGCCTCACCCCATTTGAACCCACGAAAGCTAGGACAC
1198	Tetraodontidae	Arothron nigropunctatus	99.91	CACCGCGGTTATACGAGAGACCCAAGTTGTTAGCTCCCGGCGTAAAGAGTGGTTAAAAACACAACATTAAACTGAGGCCGAACATCCTCAAGGCAGTTATACGCTCCCGAGGACATGAAGAACAATTACGAAAGTAGCCCCACCCCATTTGAACCCACGAAAGCTAGGACAC
1199	Tetraodontidae	Canthigaster amboinensis	100	CACCGCGGTTATACGAGAGACCTAAGTTGTTAACCCCCGGCGTAAAGAGTGGTTAGAATCCCAAACACTAAAACTGAGGCCGAACACCCTCAAGGCAGTTATACGCTCCCGAGGGCATGAAGAACAGCTACGAAAGTGGCCTCATCCAAATTGAACCCACGAAAGCTAGGATAC
1200	Tetraodontidae	Canthigaster axiologus	100	CACCGCGGTTATACGAGAGACCTAAGTTGTTAACCTCCGGCGTAAAGAGTGGTTAGAATCCCAAACACCTAAACTGAGGCCGAACACCCTCAAAGCAGTTATACGCTCCCGAGGGCATGAAGAACAACTACGAAAGTAACCTCACCCCACTTGAACCCACGAAAGCTAGGATA
1201	Tetraodontidae	Canthigaster janthinoptera	100	TACCGCGGTTATACGAGAGACCTAAGTTGTTAAGCCCCGGCGTAAAGAGTGGGCAAACCCCAAACACCTAAACTGAGGCCGAACACCCTCAAAGCAGTTATACGCTCCCGAGGGCATGAAGAACAACTACGAAAGTAGCCTCACCCCACTTGAACCCACGAAAGCTAGGGTAC
1202	Tetraodontidae	Canthigaster rivulata	99.99	CCACCGCGGTTATACGAGAGACCTAAGTTGTTAACCCCCGGCGTAAAGAGTGGTTAGAACCCCAAACACCAAAACTGAGGCCGAACACCCTCAAAGCAGTTATACGCTCCCGAGGGCATGAAGAACAACTACGAAAGTAGCCTCACCCCACTTGAACCCACGAAAGCTAGGATAC
1203	Tetraodontidae	Canthigaster rostrata	100	CACCGCGGTTATACGAGAGACCTAAGTTGTTAACCCCCGGCGTAAAGAGTGGTTAGAACCCCAAACACCAAAACTGAGGCCGAACACCCTCAAAGCAGTTATACGCTCCCGAGGGCATGAAGAACAACTACGAAAGTAACCTCACCCCACTTGAACCCACGAAAGCTAGGATAC
1204	Tetraodontidae	Canthigaster valentini	100	CACCGCGGTTATACGAGAGACCTAAGTTGTTAACCCCCGGCGTAAAGAGTGGTTAGAACCCCAAACACCAAAACTGAGGCCGAACACCCTCAAAGCAGTTATACGCTCCCGAGGGCATGAAGAACAACTACGAAAGTAGCCTCACCTTGCTTGAACCCACGAAAGCTAGGATAC
1205	Tetraodontidae	Chelonodontops patoca	100	CACCGCGGTTATACGAGAGGCCCAAGTTGTTAGCCCCCGGCATAAAGAGTGGTTAAAACATCAAACACAAAACTGAGGTCGAACATCCTCAAGGCTGTTGTACGCTCCCGAGGATAGGAAGAACAACAACGAAAGTGGCCTCACCAAATTTGAACCCACGAAAGCCAGGGCAC
1206	Tetraodontidae	Lagocephalus spadiceus	100	CACCGCGGTTATACGAGAGGCCCAAGTTGTTAACCCTCGGCGTAAAGAGTGGTTAGAGTACCCCTACAGACTAAGGCCGAACACCTTCAGGGCAGTTATACGCTTTCGAAGGCATGAAGCACATCCACGAAAGTAGCCTTACCCCACTTGAATCCACGAAAGCTAAGATAC
1207	Tetraodontidae	Takifugu flavipterus	100	CACCGCGGTTATACGAGAGACCCAAGTTGTTAGCCAACGGCGTAAAGGGTGGTTAGAACTATAAACAACAAACTGAGACCGAACACCTTCAAGGCTGTTATACGCTTCCGAAGCAACGAAGAACAATAACGAAAGTAGCCTCACTAACTCGAACCCACGAAAGCTAGGGCAC
1208	Tetraodontidae	Takifugu alboplumbeus	99.7	CCACCGCGGTTATACGAGAGACCCAAGTTGTTAGCCAACGGCGTAAAGGGTGGTTAGAATTACAAACAACAAACTGAGACCGAACACCTTCAAGGCTGTTATACGCTTCCGAAGCAACGAAGAACAATAACGAAAGTAGCCTCACTAACTCGAACCCACGAAAGCTAGGGCAC
1209	Tetraodontidae	Takifugu ocellatus	100	CACCGCGGTTATACGAGAGACCCAAGTTGTTAGCCAACGGCGTAAAGGGTGGTTAGAACTATGAACAACAAACTGAGACCGAACACCTTCAAGGCTGTTATACGCTTCCGAAGCAACGAAGAACAATAACGAAAGTAGCCTCACTAACTCGAACCCACGAAAGCTAGGACAC
1210	Tetraodontidae	Takifugu porphyreus	99.98	CACCGCGGTTATACGAGAGACCCAAGTTGTTAGCCAACGGCGTAAAGGGTGGTTAGAACTATAAACAACAAACTGAGACCGAACACCTTCAAGGCTGTTATACGCTTCCGAAGCAACGAAGAACAATAACGAAAGTAGCCTCACTAATTCGAACCCACGAAAGCTAGGACAC
1211	Tetraodontidae	Takifugu snyderi-stictonotus spp complex	100	CACCGCGGTTATACGAGAGACCCAAGTTGTTAGCCAACGGCGTAAAGGGTGGTTAGAACTATAGACAACAAACTGAGACCGAACACCTTCAAGGCTGTTATACGCTTCCGAAGCAACGAAGAACAATAACGAAAGTAGCCTCACTAACTCGAACCCACGAAAGCTAGGGCAC
1212	Tetraodontidae	Takifugu sp1	100	CACCGCGGTTATACGAGAGACCCAAGTTGTTAGCCAACGGCGTAAAGGGTGGTTAGAACTATAAACAACAAACTGAGACCGAACACCTTCAAGGCTGTTATACGCTTCCGAAGCAACGAAGAACAATAACGAAAGTAGCCTCACTAACTAGAACCCACGAAAGCTAGGACAC
1213	Tetraodontidae	Takifugu spp complex #1	99.99	CACCGCGGTTATACGAGAGACCCAAGTTGTTAGCCAACGGCGTAAAGGGTGGTTAGAACTATAAACAACAAACTGAGACCGAACACCTTCAAGGCTGTTATACGCTTCCGAAGCAACGAAGAACAATAACGAAAGTAGCCTCACTAACTCGAACCCACGAAAGCTAGGACAC
1214	Tetraodontidae	Takifugu spp complex #2	100	CACCGCGGTTATACGAGAGACCCAAGTTGTTAGCCAACGGCGTAAAGGGTGGTTAGAACTAAAAACAACAAACTGAGACCGAACACCTTCAAGGCTGTTATACGCTTCCGAAGCAACGAAGAACAATAACGAAAGTAGCCTCACTAACTCGAACCCACGAAAGCTAGGACAC
1215	Diodontidae	Chilomycterus reticulatus	100	CACCGCGGTTATACGAGAGACCCAAGTTGTTAGGCACCGGCGTAAAGGGTGGTTAAGGCAAATACCCAAACTAAAGCCGAACATCTTCCGAGCCGTCATACGCACACGAAGACAAGAAGCCCAATAACGAAAGTGGCTCTAACCTGCCTGAACCCACGAAAGCTATGACAC
1216	Diodontidae	Diodon holocanthus	99.94	CACCGCGGTTATACGAGAGGCCCAAGTTGTTAGGCATCGGCGTAAAGGGTGGTTAAGGCAAATCTCCAAACTAAAGCCGAACATCTTCCAAGCCGTCATACGCACACGAAGACAAGAAGCCCGATAACGAAAGTGGCTCTAACCTGCCTGAACCCACGAAAGCTATGACAC
1217	Diodontidae	Diodon hystrix	100	CACCGCGGTTATACGAGAGACCCAAGTTGTTAGGCATCGGCGTAAAGGGTGGTTAAGGCAATACCCAAACTAAAGCCGAACATCTTCCAAGCCGTCATACGCACACGAAGACAAGAAGCCCGATAACGAAAGTGGCTCTAACCTGCCTGAACCCACGAAAGCTATGACAC
1218	Diodontidae	Diodon liturosus	99.96	CACCGCGGTTATACGAGAGACCCAAGTTGTTAGGCATCGGCGTAAAGGGTGGTTAAGGCAAATACCCAAACTAAAGCCGAACATCTTCCAAGCCGTCATACGCACACGAAGACAAGAAGCCCAATAACGAAAGTGGCTCTAACCTGCCTGAACCCACGAAAGCTATGACAC
1219	Molidae	Mola alexandrini	100	CACCGCGGTTATACGAGAGGCCCAAGTTGTTAGTCCTCGGCGTAAAGAGTGGTTAGGAACAGCCCAAATACTAAAGCCAAACACCTTCAAAGCTGTTATACGCTCTCGAAGACAAGAAGTTCAACAACGAAAGTGGCTTTAAATTTTCCGAACCCACGAAAGCTATGGTAC
1220	Molidae	Mola mola	100	CACCGCGGTTATACGAGAGGCCCGAGTTGTTAGTCCTCGGCGTAAAGAGTGGTTAGGAACAACCCAAGTACTAAAGCCAAACACCTTCAAAGCTGTTATACGCTCTCGAAGGCAAGAAGTTCAACAACGAAAGTGGCTTTAAATTTTCCGAACCCACGAAAGCTATGGTAC

## Sheet: Table S4
SI Table S4 | Read number
	Read number (# = FID)
SID	1	2	3	4	5	6	7	8	9	10	11	12	13	14	15	16	17	18	19	20	21	22	23	24	25	26	27	28	29	30	31	32	33	34	35	36	37	38	39	40	41	42	43	44	45	46	47	48	49
1	0	0	0	0	0	0	0	0	0	0	0	0	0	0	0	0	0	0	0	0	0	0	0	0	0	0	0	0	0	0	0	0	0	0	0	13.6667	0	0	0	0	0	0	0	0	0	0	0	0	0
2	0	0	0	0	0	0	0	0	0	0	0	0	0	0	0	0	0	0	0	0	0	0	0	0	0	0	0	0	0	0	0	0	0	0	0	0	0	0	0	0	0	0	0	0	0	0	0	0	0
3	0	0	0	0	0	0	0	0	0	0	0	0	0	0	0	0	0	0	0	0	0	0	0	0	0	0	0	0	0	0	0	0	0	0	0	0	0	0	0	0	0	0	0	0	0	0	0	0	0
4	0	0	0	0	0	0	0	0	0	0	0	0	0	0	0	0	0	0	0	0	0	0	0	0	0	0	0	0	0	0	0	0	0	0	0	0	0	0	0	0	0	0	0	0	0	0	0	0	0
5	0	0	0	0	0	0	0	0	0	0	0	0	0	0	0	0	0	0	0	0	0	0	0	0	0	0	0	0	0	0	0	0	0	0	0	0	0	0	0	0	0	0	0	0	0	0	0	0	0
6	0	0	0	0	0	0	0	0	0	0	0	0	0	0	0	0	0	0	0	0	0	0	0	0	0	0	0	0	0	0	0	0	0	0	0	0	0	0	0	0	0	0	0	0	0	0	0	0	0
7	0	0	0	0	0	0	0	0	0	0	0	0	0	0	0	0	0	0	0	0	0	0	0	0	0	0	18.6667	0	0	0	0	0	0	0	0	0	0	0	0	0	0	0	0	0	0	0	0	0	0
8	0	0	0	0	0	0	0	0	0	0	0	0	0	0	0	0	0	0	0	0	0	0	0	0	0	0	0	0	0	0	0	0	0	0	0	0	0	0	0	0	0	0	0	0	0	0	0	0	0
9	0	0	0	0	0	0	0	0	0	0	0	0	0	0	0	0	0	0	0	0	0	0	0	0	0	0	0	0	0	0	0	0	0	0	0	0	0	0	0	0	0	0	0	0	0	0	0	0	0
10	0	0	0	0	0	0	0	0	0	0	0	0	0	0	0	0	0	0	0	0	0	0	0	0	0	0	0	0	0	0	0	0	0	0	0	0	0	0	0	0	0	0	0	0	0	0	0	0	0
11	0	0	0	0	0	0	0	0	0	0	0	0	0	0	0	0	0	0	0	0	0	0	0	0	0	0	0	0	0	0	0	0	0	0	0	0	0	0	0	0	0	0	0	0	0	0	0	0	0
12	0	0	0	0	0	0	0	0	0	0	0	0	0	0	0	0	0	0	0	0	0	0	0	0	0	0	0	0	0	0	0	0	0	0	0	0	0	0	0	0	0	0	0	0	0	0	0	0	0
13	0	0	0	0	0	0	0	0	0	0	0	0	0	0	0	0	0	0	0	0	0	0	0	0	0	0	0	0	0	0	0	0	0	0	0	0	0	0	0	0	0	0	0	0	0	0	0	0	0
14	0	0	0	0	0	0	0	0	0	0	0	0	0	0	0	0	0	0	0	0	0	0	0	0	0	0	0	0	0	0	0	0	0	0	0	0	0	0	0	0	0	0	0	0	0	0	0	0	0
15	0	0	0	0	0	0	0	0	0	0	0	0	0	0	0	0	0	0	0	0	0	0	0	0	0	0	0	0	0	0	0	0	0	0	0	0	0	0	0	0	0	0	0	0	0	0	0	0	0
16	0	0	0	0	0	0	0	0	0	0	0	0	0	0	0	0	0	0	0	0	0	0	0	0	0	0	0	0	0	0	0	0	0	0	0	0	0	0	0	0	0	0	0	0	0	0	0	0	0
17	0	0	0	0	0	0	0	0	0	0	0	0	0	0	0	0	0	0	0	0	0	0	0	0	0	0	0	0	0	0	0	0	0	0	0	0	0	0	0	0	0	0	0	0	0	0	0	0	0
18	0	0	0	0	0	0	0	0	0	0	0	0	0	0	0	0	0	0	0	0	0	0	0	0	0	0	0	0	0	0	0	0	0	0	0	0	0	0	0	0	0	0	0	0	0	0	0	0	0
19	0	0	0	0	0	0	0	0	0	0	0	0	0	0	0	0	0	0	0	0	0	0	0	0	0	0	0	0	0	0	0	0	0	0	0	0	0	0	0	0	0	0	0	0	0	0	0	0	0
20	0	0	0	0	0	0	0	0	0	0	0	0	0	0	0	0	0	0	0	0	0	0	0	0	0	0	0	0	0	0	0	0	0	0	0	0	0	0	0	0	0	0	0	0	0	0	0	0	0
21	0	0	0	0	0	0	0	0	0	0	0	0	0	0	0	0	0	0	0	0	0	0	0	0	0	0	0	125.667	0	0	0	0	0	0	0	0	0	0	0	0	0	0	0	0	0	0	0	0	0
22	0	0	0	0	0	0	0	0	0	0	0	0	0	0	0	0	0	0	0	0	0	0	0	0	0	0	0	0	0	0	0	0	0	0	0	0	0	0	0	0	0	0	0	0	0	0	0	0	0
23	0	0	0	0	0	0	0	0	0	0	0	0	0	0	0	0	0	0	0	0	0	0	0	0	0	0	0	0	0	0	0	0	0	0	0	0	0	0	0	0	0	0	0	0	0	0	0	0	0
24	0	0	0	0	0	0	0	0	0	0	0	0	0	0	0	0	0	0	0	0	0	0	0	0	0	0	0	0	0	0	0	0	0	0	0	0	0	0	0	0	0	0	0	0	0	0	0	0	0
25	0	0	0	0	0	0	0	0	0	0	0	0	0	0	0	0	0	0	0	0	0	0	0	0	0	0	0	0	0	0	0	0	0	0	0	0	0	0	0	0	0	0	0	0	0	0	0	0	0
26	0	0	0	0	0	0	0	0	0	0	0	0	0	0	0	0	0	0	0	0	0	0	0	0	0	0	0	0	0	0	0	0	0	0	0	0	0	0	0	0	0	0	0	0	0	0	0	0	0
27	0	0	0	0	0	0	0	0	0	0	0	0	0	0	0	0	0	0	0	0	0	0	0	0	0	0	0	0	0	0	0	0	0	0	0	0	0	0	0	0	0	0	0	0	0	0	0	0	0
28	0	0	0	0	0	0	0	0	0	0	0	0	0	0	0	0	0	0	0	0	0	0	0	0	0	0	0	0	0	0	0	0	0	0	0	0	0	0	0	0	0	0	0	0	0	0	0	0	0
29	0	0	0	0	0	0	0	0	0	0	0	0	0	0	0	0	0	0	0	0	0	0	0	0	0	0	0	0	0	0	0	0	0	0	0	0	0	0	0	0	0	0	0	0	0	0	0	0	0
30	0	0	0	0	0	0	0	0	0	0	0	0	0	0	0	0	0	0	0	0	0	0	0	0	0	0	0	0	0	0	0	0	0	0	0	0	0	0	0	0	0	0	0	0	0	0	0	0	0
31	0	0	0	0	0	0	0	0	0	0	0	0	0	0	0	0	0	0	0	0	0	0	0	0	0	0	0	0	0	0	0	0	0	0	0	0	0	0	0	0	0	0	0	0	0	0	0	0	0
32	0	0	0	0	0	0	0	0	0	0	0	0	0	0	0	0	0	0	0	0	0	0	0	0	0	0	0	0	0	0	0	0	0	0	0	0	0	0	0	0	0	0	0	0	0	0	0	0	0
33	0	0	0	0	0	0	0	0	0	0	0	0	0	0	0	0	0	0	0	0	0	0	0	0	0	0	0	0	0	0	0	0	0	0	0	0	0	0	0	0	0	0	0	0	0	0	0	0	0
34	0	0	0	0	0	0	0	0	0	0	0	0	0	0	0	0	0	0	0	0	0	0	0	0	0	0	0	0	0	0	0	0	0	0	0	0	0	0	0	0	0	0	0	0	0	0	0	0	0
35	0	0	0	0	0	0	0	0	0	0	0	0	0	0	0	0	0	0	0	0	0	0	0	0	0	0	0	0	0	0	0	0	0	0	0	0	0	0	0	0	0	0	0	0	0	0	0	0	0
36	0	0	0	0	0	0	0	0	0	0	0	0	0	0	0	0	0	0	0	0	0	0	0	0	0	0	0	0	0	0	0	0	0	0	0	0	0	0	0	0	0	0	0	0	0	0	0	0	0
37	0	0	0	0	0	0	0	0	0	0	0	0	0	0	0	0	0	0	0	0	0	0	0	0	0	0	0	0	0	0	0	0	0	0	0	0	0	0	0	0	0	0	0	0	0	0	0	0	0
38	0	0	0	0	0	0	0	0	0	0	0	0	0	0	0	0	0	0	0	0	0	0	0	0	0	0	0	0	0	0	0	0	0	0	0	0	0	0	0	0	0	0	0	0	0	0	0	0	0
39	0	0	0	0	0	0	0	0	0	0	0	0	0	0	0	0	0	0	0	0	0	0	0	0	0	0	0	0	0	0	0	0	0	0	0	0	0	0	0	0	0	0	0	0	0	0	0	0	0
40	0	0	0	0	0	0	0	0	0	0	0	0	0	0	0	0	0	0	0	0	0	0	0	0	0	0	0	0	0	0	0	0	0	0	0	0	0	0	0	0	0	0	0	0	0	0	0	0	0
41	0	0	0	0	0	0	0	0	0	0	0	0	0	0	0	0	0	0	0	0	0	0	0	0	0	0	0	0	0	0	0	0	0	0	0	0	0	0	0	0	0	0	0	0	0	0	0	0	0
42	0	0	0	0	0	0	0	0	0	0	0	0	0	0	0	0	0	0	0	0	0	0	0	0	0	0	0	0	0	0	0	0	0	0	0	0	0	0	0	0	0	0	0	0	0	0	0	0	0
43	0	0	0	0	0	0	0	0	0	0	0	0	0	0	0	0	0	0	0	0	0	0	0	0	0	0	0	0	0	0	0	0	0	0	0	0	0	0	0	0	0	0	0	0	0	0	0	0	0
44	0	0	0	0	0	0	0	0	0	0	0	0	0	0	0	0	0	0	0	0	0	0	0	0	0	0	0	0	0	0	0	0	0	0	0	0	0	0	0	0	0	0	0	0	0	0	0	0	0
45	0	0	0	0	0	0	0	0	0	0	0	0	0	0	0	0	0	0	0	0	0	0	0	0	0	0	0	0	0	0	0	0	0	0	0	0	0	0	0	0	0	0	0	0	0	0	0	0	0
46	0	0	0	0	0	0	0	0	0	0	0	0	0	0	0	0	0	0	0	0	0	0	0	0	0	0	0	0	0	0	0	0	0	0	0	0	0	0	0	0	0	0	0	0	0	0	0	0	0
47	0	0	0	0	0	0	0	0	0	0	0	0	0	0	0	0	0	0	0	0	0	0	0	0	0	0	0	0	0	0	0	0	0	0	0	0	0	0	0	0	0	0	0	0	0	0	0	0	0
48	0	0	0	0	0	0	0	0	0	0	0	0	0	0	0	0	0	0	0	0	0	0	0	0	0	0	0	0	0	0	0	0	0	0	0	0	0	0	0	0	0	0	0	0	0	0	0	0	0
49	0	0	0	0	0	0	0	0	0	0	0	0	0	0	0	0	0	0	0	0	0	0	0	0	0	0	0	0	0	0	0	0	0	0	0	0	0	0	0	0	0	0	0	0	0	0	0	0	0
50	0	0	0	0	0	0	0	0	0	0	0	0	0	0	0	0	0	0	0	0	0	0	0	0	0	0	0	0	0	0	0	0	0	0	0	0	0	0	0	0	0	0	0	0	0	0	0	0	0
51	0	0	0	0	0	0	0	0	0	0	0	0	0	0	0	0	0	0	0	0	0	0	0	0	0	0	0	0	0	0	0	0	0	0	0	0	0	0	0	0	0	0	0	0	0	0	0	0	0
52	0	0	0	0	0	0	0	0	0	0	0	0	0	0	0	0	0	0	0	0	0	0	0	0	0	0	0	0	0	0	0	0	0	0	0	0	0	0	0	0	0	0	0	0	0	0	0	0	0
53	0	0	0	0	0	0	0	0	0	0	0	0	0	0	0	0	0	0	0	0	0	0	0	0	0	0	0	0	0	0	0	0	0	0	0	0	0	0	0	0	0	0	0	0	0	0	0	0	0
54	0	0	0	0	0	0	0	0	0	0	0	0	0	0	0	0	0	0	0	0	0	0	0	0	0	0	0	0	0	0	0	0	0	0	0	0	0	0	0	0	0	0	0	0	0	0	0	0	0
55	0	0	0	0	0	0	0	0	0	0	0	0	0	0	0	0	0	0	0	0	0	0	0	0	0	0	0	0	0	0	0	0	0	0	0	0	0	0	0	0	0	0	0	0	0	0	0	0	0
56	0	0	0	0	0	0	0	0	0	0	0	0	0	0	0	0	0	0	0	0	0	0	0	0	0	0	0	0	0	0	0	0	0	0	0	0	0	0	0	0	0	0	0	0	0	0	0	0	0
57	0	0	0	0	0	0	0	0	0	0	0	0	0	0	0	0	0	0	0	0	0	0	0	0	0	0	0	0	0	0	0	0	0	0	0	0	0	0	0	0	0	0	0	0	0	0	0	0	0
58	0	0	0	0	0	0	0	0	0	0	0	0	0	0	0	0	0	0	0	0	0	0	0	0	0	0	0	0	0	0	0	0	0	0	0	0	0	0	0	0	0	0	0	0	0	0	0	0	0
59	0	0	0	0	0	0	0	0	0	0	0	0	0	0	0	0	0	0	0	0	0	0	0	0	0	0	0	0	0	0	0	0	0	0	0	0	0	0	0	0	0	0	0	0	0	0	0	0	0
60	0	0	0	0	0	0	0	0	0	0	0	0	0	0	0	0	0	0	0	0	0	0	0	0	0	0	0	0	0	0	0	0	0	0	0	0	0	0	0	0	0	0	0	0	0	0	0	0	0
61	0	0	0	0	0	0	0	0	0	0	0	0	0	0	0	0	0	0	0	0	0	0	0	0	0	0	0	0	0	0	0	0	0	0	0	0	0	0	0	0	0	0	0	0	0	0	0	0	0
62	0	0	0	0	0	0	0	0	0	0	0	0	0	0	0	0	0	0	0	0	0	0	0	0	0	0	0	0	0	0	0	0	0	0	0	0	0	0	0	0	0	0	0	0	0	0	0	0	0
63	0	0	0	0	0	0	0	0	0	0	0	0	0	0	0	0	0	0	0	0	0	0	0	0	0	0	0	0	0	0	0	0	0	0	0	0	0	0	0	0	0	0	0	0	0	0	0	0	0
64	0	0	0	0	0	0	0	0	0	0	0	0	0	0	0	0	0	0	0	0	0	0	0	0	0	0	0	0	0	0	0	0	0	0	0	0	0	0	0	0	0	0	0	0	0	0	0	0	0
65	0	0	0	0	0	0	0	0	0	0	0	0	0	0	0	0	0	0	0	0	0	0	0	0	0	0	0	0	0	0	0	0	0	0	0	0	0	0	0	0	0	0	0	0	0	0	0	0	0
66	0	0	0	0	0	0	0	0	0	0	0	0	0	0	0	0	0	0	0	0	0	0	0	0	0	0	0	0	0	0	0	0	0	0	0	0	0	0	0	0	0	0	0	0	0	0	0	0	0
67	0	0	0	0	0	0	0	0	0	0	0	0	0	0	0	0	0	0	0	0	0	0	0	0	0	0	0	0	0	0	0	0	0	0	0	0	0	0	0	0	0	0	0	0	0	0	0	0	0
68	0	0	0	0	0	0	0	0	0	0	0	0	0	0	0	0	0	0	0	0	0	0	0	0	0	0	0	0	0	0	0	0	0	0	0	0	0	0	0	0	0	0	0	0	0	0	0	0	0
69	0	0	0	0	0	0	0	0	0	0	0	0	0	0	0	0	0	0	0	0	0	0	0	0	0	0	0	0	0	0	0	0	0	0	0	0	0	0	0	0	0	0	0	0	0	0	0	0	0
70	0	0	0	0	0	0	0	0	0	0	0	0	0	0	0	0	0	0	0	0	0	0	0	0	0	0	0	0	0	0	0	0	0	0	0	0	0	0	0	0	0	0	0	0	0	0	0	0	0
71	0	0	0	0	0	0	0	0	0	0	0	0	0	0	0	0	0	0	0	0	0	0	0	0	0	0	0	0	0	0	0	0	0	0	0	0	0	0	0	0	0	0	0	0	0	0	0	0	0
72	0	0	0	0	0	0	0	0	0	0	0	0	0	0	0	0	0	0	0	0	0	0	0	0	0	0	0	0	0	0	0	0	0	0	0	0	0	0	0	0	0	0	0	0	0	0	0	0	0
73	0	0	0	0	0	0	0	0	0	0	0	0	0	0	0	0	0	0	0	0	0	0	0	0	0	0	0	0	0	0	0	0	0	0	0	0	0	0	0	0	0	0	0	0	0	0	0	0	0
74	0	0	0	0	0	0	0	0	0	0	0	0	0	0	0	0	0	0	0	0	0	0	0	0	0	0	0	0	0	0	0	0	0	0	0	0	0	0	0	0	0	0	0	0	0	0	0	0	0
75	0	0	0	0	0	0	0	0	0	0	0	0	0	0	0	0	0	0	0	0	0	0	0	0	0	0	0	0	0	0	0	0	0	0	0	0	0	0	0	0	0	0	0	0	0	0	0	0	0
76	0	0	0	0	0	0	0	0	0	0	0	0	0	0	0	0	0	0	0	0	0	0	0	0	0	0	0	0	0	0	0	0	0	0	0	0	0	0	0	0	0	0	0	0	0	0	0	0	0
77	0	0	0	0	0	0	0	0	0	0	0	0	0	0	0	0	0	0	0	0	0	0	0	0	0	0	0	0	0	0	0	0	0	0	0	0	0	0	0	0	0	0	0	0	0	0	0	0	0
78	0	0	0	0	0	0	0	0	0	0	0	0	0	0	0	0	0	0	0	0	0	0	0	0	0	0	0	0	0	0	0	0	0	0	0	0	0	0	0	0	0	0	0	0	0	0	0	0	0
79	0	0	0	0	0	0	0	0	0	0	0	0	0	0	0	0	0	0	0	0	0	0	0	0	0	0	0	0	0	0	0	0	0	0	0	0	0	0	0	0	0	0	0	0	0	0	0	0	0
80	0	0	0	0	0	0	0	0	0	0	0	0	0	0	0	0	0	0	0	0	0	0	0	0	0	0	0	0	0	0	0	0	0	0	0	0	0	0	0	0	0	0	0	0	0	0	0	0	0
81	0	0	0	0	0	0	0	0	0	0	0	0	0	0	0	0	0	0	0	61	0	0	0	0	447.333	2157	132.667	0	0	0	0	0	0	0	0	11	0	23	0	0	0	0	0	0	0	0	0	0	0
82	0	696	27	17.6667	0	66	51.3333	550	93	0	0	8215.33	44	25.3333	0	866	121.333	0	832.333	666.667	788.667	0	0	292.333	86.6667	0	1239.67	884.333	0	85.6667	74.6667	9.66667	28.3333	0	437	23.3333	75.3333	0	0	0	0	0	0	0	0	0	0	0	0
83	0	0	0	0	0	0	0	0	0	0	0	0	0	0	0	0	0	0	0	0	0	0	0	0	0	0	0	0	0	0	0	0	0	0	0	0	0	0	0	0	0	0	0	0	0	0	0	0	0
84	0	0	0	0	0	0	0	0	0	0	0	0	0	0	0	0	0	0	0	0	0	0	0	0	0	0	0	0	0	0	0	0	0	0	0	0	0	0	0	0	0	0	0	0	0	0	0	0	0
85	0	0	0	0	0	0	0	0	0	0	0	0	0	0	0	0	0	0	0	0	0	0	0	0	0	0	0	0	0	0	0	0	0	0	0	0	0	0	0	0	0	0	0	0	0	0	0	0	0
86	0	0	0	0	0	0	0	0	0	0	0	0	0	0	0	0	0	0	0	0	0	0	0	0	0	0	0	0	0	0	0	0	0	0	0	0	0	0	0	0	0	0	0	0	0	0	0	0	0
87	0	0	0	0	0	0	0	0	0	0	0	0	0	0	0	0	0	0	0	0	0	0	0	0	0	0	0	0	0	0	0	0	0	0	0	0	0	0	0	0	0	0	0	0	0	0	0	0	0
88	0	0	0	0	0	0	0	0	0	0	0	0	0	0	0	0	0	0	0	0	0	0	0	0	0	0	0	0	0	0	0	0	0	0	0	0	0	0	0	0	0	0	0	0	0	0	0	0	0
89	0	0	0	0	0	0	0	0	0	0	0	0	0	0	0	0	0	0	0	0	0	0	0	0	0	0	0	0	0	0	0	0	0	0	0	0	0	0	0	0	0	0	0	0	0	0	0	0	0
90	0	0	0	0	0	0	0	0	0	0	0	0	0	0	0	0	0	0	0	0	0	0	0	0	0	0	0	0	0	0	0	0	0	0	0	0	0	0	0	0	0	0	0	0	0	0	0	0	0
91	0	0	0	0	0	0	0	0	0	0	0	0	0	0	0	0	0	0	31	0	0	0	0	0	0	0	0	0	0	0	0	0	0	0	0	0	20.6667	113	0	0	0	0	0	0	0	0	0	0	0
92	0	0	0	0	0	0	0	0	0	0	0	0	0	0	0	0	0	0	0	0	0	0	0	0	0	0	0	0	0	0	0	0	0	0	0	0	0	0	0	0	0	0	0	0	0	0	0	0	0
93	0	0	0	0	0	0	0	0	0	0	0	0	0	0	0	0	0	0	0	0	0	0	0	0	0	0	0	0	0	0	0	0	0	0	0	0	0	0	0	0	0	0	0	0	0	0	0	0	0
94	0	0	0	0	0	0	0	0	0	0	0	0	0	0	0	0	0	0	0	0	0	0	0	0	0	0	0	0	0	0	0	0	0	0	0	0	0	0	0	0	0	0	0	0	0	0	0	0	0
95	0	0	0	0	0	0	0	0	0	0	0	0	0	0	0	0	0	0	0	0	0	0	0	0	0	0	0	0	0	0	0	0	0	0	0	0	0	0	0	0	0	0	0	0	0	0	0	0	0
96	156.667	0	0	0	0	23.3333	0	0	0	0	0	0	0	0	0	0	0	0	0	163.333	0	0	0	0	0	0	1012	0	0	0	0	0	0	0	0	0	0	0	0	0	0	0	0	0	0	0	0	13.3333	0
97	0	0	0	0	0	0	0	0	0	0	0	0	0	0	0	0	0	0	0	0	0	0	0	0	0	0	0	0	0	0	0	0	0	0	0	0	0	0	0	0	0	0	0	0	0	0	0	0	0
98	2665.33	420	61.3333	17	75	58.3333	1722.33	0	0	0	0	0	17.3333	287.333	0	205.667	3903	147.667	1612	6025.67	1150	11.3333	706.333	0	177	2117.33	587.667	232.333	86.6667	0	663.667	148.667	72.3333	0	0	0	64	70.6667	144.333	0	0	0	0	0	0	0	0	452.333	0
99	0	0	0	0	0	0	0	0	0	0	0	0	0	0	0	0	0	0	0	0	0	0	0	0	0	0	0	0	0	0	0	0	0	0	0	0	0	0	0	0	0	0	0	0	0	0	0	0	0
100	8	122.667	163.333	76	141.333	35	1866	0	153.333	0	0	0	22.3333	789.333	17.3333	0	2747	48.6667	50.6667	99	0	0	18.3333	0	164	37	217.667	206.667	0	59.3333	0	98	15.6667	10	0	0	0	18	0	0	0	0	0	0	0	0	0	0	0
101	0	0	0	0	0	0	943	2092	0	0	0	0	34.3333	195.333	0	0	0	0	0	0	0	0	0	0	0	0	41.6667	0	0	0	0	0	0	0	0	0	0	0	0	0	0	0	0	0	0	0	0	0	0
102	0	0	0	0	0	0	18	0	0	0	0	0	0	0	0	0	0	0	0	0	0	0	0	0	0	0	0	0	0	0	0	0	0	0	0	0	0	0	0	0	0	0	0	0	0	0	0	0	0
103	0	0	0	0	0	9.33333	0	13.3333	0	0	0	0	0	792	11	204.667	0	0	14.6667	33	99	0	0	0	0	0	0	0	0	0	6.66667	53	0	0	0	0	0	0	0	0	0	0	0	0	0	0	0	0	0
104	0	0	0	0	0	0	0	0	0	0	0	0	0	0	0	0	0	0	0	0	0	0	0	0	0	0	0	0	0	0	0	0	0	0	0	0	0	0	0	0	0	0	0	0	0	0	0	0	0
105	0	0	0	0	0	0	0	0	0	0	0	0	0	0	0	0	0	0	0	0	0	0	0	0	0	0	0	0	0	0	0	0	0	0	0	0	0	0	0	0	0	0	0	0	0	0	0	0	0
106	0	0	0	0	0	0	0	0	0	0	0	0	0	0	0	0	0	0	0	0	0	0	0	0	7.33333	0	0	0	0	0	0	0	0	0	0	0	0	0	0	0	0	0	0	0	0	0	0	0	0
107	0	931	0	0	0	0	0	0	0	198.333	0	0	0	0	0	0	0	0	0	0	0	0	0	0	0	0	0	0	0	0	0	0	0	0	0	0	0	0	0	0	0	0	0	0	0	0	0	0	0
108	0	0	0	0	0	56	0	131.333	22.3333	73.3333	0	0	0	0	52	78.3333	43.6667	0	427	0	0	0	58	0	0	3644.67	0	0	0	0	0	37.3333	86.6667	0	56.3333	0	0	0	0	0	0	0	0	0	0	0	0	0	0
109	0	72.3333	0	0	0	26.6667	172.667	0	0	13.3333	0	0	0	33.6667	0	0	0	0	0	0	0	0	0	0	0	0	61.3333	0	0	0	0	0	0	0	0	0	62.3333	0	0	0	0	0	0	0	0	0	0	0	0
110	0	0	0	0	0	0	0	0	0	0	0	0	0	0	0	0	0	0	0	0	0	0	0	0	0	0	0	282.667	0	0	0	0	0	0	0	0	0	0	0	0	0	0	0	0	0	0	0	0	0
111	0	0	0	0	0	0	0	0	0	0	0	0	0	0	0	0	0	0	0	0	0	0	0	0	0	0	0	0	0	0	0	0	0	0	0	0	0	0	0	0	0	0	0	0	0	0	0	0	0
112	0	0	0	0	0	0	315.333	234	0	0	0	0	16.6667	362.667	0	0	10.3333	0	245.667	587.667	0	14	0	0	69	0	0	0	0	0	115	96	0	0	70	0	0	0	0	0	0	91.3333	0	0	0	0	0	0	0
113	0	0	0	0	0	0	0	0	0	399.333	0	13.6667	0	0	0	0	0	0	0	0	0	0	0	0	0	0	0	0	0	0	0	0	0	0	0	0	0	0	0	0	0	0	0	0	0	0	0	0	0
114	0	0	0	0	0	0	0	0	0	0	0	0	0	0	0	0	0	0	0	0	0	0	0	0	0	0	0	0	0	0	0	0	0	0	0	0	0	0	0	0	0	0	0	0	0	0	0	0	0
115	0	0	0	0	0	0	0	0	0	0	0	0	0	0	0	0	0	0	0	0	0	0	0	0	0	0	0	0	0	0	0	0	0	0	0	0	0	0	0	0	0	0	0	0	0	0	0	0	0
116	0	0	0	0	0	0	0	0	0	0	0	0	0	0	0	0	0	0	0	0	0	0	0	0	0	0	0	0	0	0	0	0	0	0	0	0	0	0	0	0	0	0	0	0	0	0	0	0	0
117	0	0	0	0	0	0	0	0	0	0	0	0	0	0	0	0	0	0	0	0	0	0	0	0	0	0	0	0	0	0	0	0	0	0	0	0	0	0	0	0	0	0	0	0	0	0	0	0	0
118	0	0	0	0	0	0	0	0	0	0	0	0	0	0	0	0	0	0	0	0	0	0	0	0	0	0	0	0	0	0	0	0	0	0	0	0	0	0	0	0	0	0	0	0	0	0	0	0	0
119	0	0	0	0	0	0	0	0	0	0	0	0	0	0	0	0	0	0	0	0	0	0	0	0	0	0	0	0	0	0	0	0	0	0	0	0	0	0	0	0	0	0	0	0	0	0	0	0	0
120	0	0	0	0	0	0	0	0	0	0	0	0	0	0	0	0	0	0	0	0	0	0	0	0	0	0	0	0	0	0	0	0	0	0	0	0	0	0	0	0	0	0	0	0	0	0	0	0	0
121	0	0	0	0	0	0	0	0	0	0	0	0	0	0	0	0	0	0	0	0	0	0	0	0	0	0	0	0	0	0	0	0	0	0	0	0	0	0	0	0	0	0	0	0	0	0	0	0	0
122	0	0	0	0	0	0	0	0	0	0	0	0	0	0	0	0	0	0	0	0	0	0	0	0	0	0	0	0	0	0	0	0	0	0	0	0	0	0	0	0	0	0	0	0	0	0	0	0	0
123	0	0	0	0	0	0	0	0	0	0	0	0	0	0	0	0	0	0	0	0	0	0	0	0	0	0	0	0	0	0	0	0	0	0	0	0	0	0	0	0	0	0	0	0	0	0	0	0	0
124	0	0	0	0	0	0	0	0	0	0	0	0	0	0	0	0	0	0	0	0	0	0	0	0	0	0	0	0	0	0	0	0	0	0	0	0	0	0	0	0	0	0	0	0	0	0	0	0	0
125	0	307.667	324.333	443	1426	9487.33	587	175.667	8	13.3333	0	34	8.66667	155.333	0	352.667	32	0	0	0	0	0	0	0	0	0	0	0	0	0	0	0	0	0	0	0	0	0	0	0	0	0	0	0	0	0	0	0	0
126	0	0	0	0	0	0	0	0	0	0	0	0	0	0	0	0	0	0	0	0	0	0	0	0	0	0	0	0	0	0	0	0	0	0	0	0	0	0	0	0	0	0	0	0	0	0	0	0	0
127	0	0	0	0	0	0	0	0	0	0	0	0	0	0	0	0	0	0	0	0	0	0	0	0	0	0	0	0	0	0	0	0	0	0	0	0	0	0	0	0	0	0	0	0	0	0	0	0	0
128	0	0	0	0	0	0	0	0	0	0	0	0	0	0	0	0	0	0	0	0	0	0	0	0	0	0	0	0	0	0	0	0	0	0	0	0	0	0	0	0	0	0	0	0	0	0	0	0	0
129	0	0	0	0	0	0	0	0	0	0	0	0	0	0	0	0	0	0	0	0	0	0	0	0	0	0	0	0	0	0	0	0	0	0	0	0	0	0	0	0	0	0	0	0	0	0	0	0	0
130	0	0	0	0	0	0	0	0	0	0	0	0	0	0	0	0	0	0	0	0	0	0	0	0	0	0	0	0	0	0	0	0	0	0	0	0	0	0	0	0	0	0	0	0	0	0	0	0	0
131	0	0	0	0	0	0	0	0	0	0	0	0	0	0	0	0	0	0	0	0	0	0	0	0	0	0	0	0	0	0	0	0	0	0	0	0	0	0	0	0	0	0	0	0	0	0	0	0	0
132	0	0	0	0	0	0	0	0	0	0	0	0	0	0	0	0	0	0	0	0	0	0	0	0	0	0	0	0	0	0	0	0	0	0	0	0	0	0	0	0	0	0	0	0	0	0	0	0	0
133	0	0	0	0	0	0	0	0	0	0	0	0	0	0	0	0	0	0	0	0	0	0	0	0	0	0	0	0	0	0	0	0	0	0	0	0	0	0	0	0	0	0	0	0	0	0	0	0	0
134	0	0	0	0	0	0	0	0	0	0	0	0	0	0	0	0	0	0	0	0	0	0	0	0	0	0	0	0	0	0	0	97.3333	27.6667	0	0	0	0	0	0	0	0	508.333	0	0	0	0	0	77.3333	0
135	0	0	0	0	0	0	0	0	0	0	0	0	0	0	0	0	0	0	0	0	0	0	0	0	0	0	0	0	0	0	0	0	0	0	0	0	0	0	0	0	0	0	0	0	0	0	0	0	0
136	0	0	0	0	0	0	0	0	0	0	0	0	0	0	0	0	0	0	0	0	0	0	0	0	0	0	0	0	0	0	0	0	0	0	0	0	0	0	0	0	0	0	0	0	0	0	0	0	0
137	0	0	0	0	0	0	0	0	0	0	0	0	0	0	0	0	0	0	0	0	0	0	0	0	0	0	0	0	0	0	0	0	0	0	0	0	0	0	0	0	0	0	0	0	0	0	0	0	0
138	0	0	0	0	0	0	0	0	0	0	0	0	0	0	0	0	0	0	0	0	0	0	0	0	0	0	0	0	0	0	0	0	0	0	0	0	0	0	0	0	0	0	0	0	0	0	0	0	0
139	0	0	0	0	0	0	0	0	0	0	0	0	0	0	0	0	0	0	0	0	0	0	0	0	0	0	0	0	0	0	0	0	0	0	0	0	0	0	0	0	0	0	0	0	0	0	0	0	0
140	16	0	125	14.6667	173.333	0	0	0	0	0	0	0	0	83	0	0	0	0	0	0	0	14.6667	0	0	0	0	0	0	0	0	0	21.3333	0	0	0	0	0	0	0	0	0	0	0	0	0	0	0	90	0
141	0	0	0	0	0	0	0	0	0	0	0	0	0	0	0	0	0	0	0	0	0	0	0	0	0	0	0	0	0	0	0	0	0	0	0	0	0	0	0	0	0	0	0	0	0	0	0	0	0
142	0	0	0	0	0	0	0	0	0	0	0	0	0	0	0	0	0	0	0	0	0	0	0	0	0	0	0	0	0	0	0	0	0	0	0	0	0	0	0	0	0	0	0	0	0	0	0	0	0
143	0	0	0	0	0	0	0	0	0	0	0	0	0	0	0	0	0	0	0	0	0	0	0	0	0	0	0	0	0	0	0	0	0	0	0	0	0	0	0	0	0	0	0	0	0	0	0	0	0
144	0	0	0	0	0	0	0	0	0	0	0	0	0	0	0	0	0	0	0	0	0	0	0	0	0	0	0	0	0	0	0	0	0	0	0	0	0	0	0	0	0	0	0	0	0	0	0	0	0
145	0	0	0	0	0	0	0	0	0	0	0	0	0	0	0	0	0	0	0	0	0	0	0	0	0	0	0	0	0	0	0	0	0	0	0	0	0	0	0	0	0	0	0	0	0	0	0	0	0
146	0	0	0	0	0	0	0	0	0	0	0	0	0	0	0	0	0	0	0	0	0	0	0	0	0	0	0	0	0	0	0	0	0	0	0	0	0	0	0	0	0	0	0	0	0	0	0	0	0
147	0	0	0	0	0	0	0	0	0	0	0	0	0	0	0	0	0	0	0	0	0	0	0	0	0	0	0	0	0	0	0	0	0	0	0	0	0	0	0	0	0	0	0	0	0	0	0	0	0
148	0	0	0	0	0	0	0	0	0	0	0	0	0	0	0	0	0	13.6667	0	0	0	0	0	0	0	0	0	0	0	0	0	0	0	0	0	0	0	496	0	0	0	0	0	0	0	0	0	95.3333	0
149	0	0	0	0	0	0	0	0	0	0	0	0	0	0	0	0	0	0	0	0	0	0	0	0	0	0	0	0	0	0	0	0	0	0	0	0	0	0	0	0	0	0	0	0	0	0	0	0	0
150	0	0	0	0	0	0	0	0	0	0	0	0	0	0	0	0	0	0	0	0	0	0	0	0	0	0	0	0	0	0	0	0	0	0	0	0	0	0	0	0	0	0	0	0	0	0	0	0	0
151	0	0	0	0	0	0	0	0	0	0	0	0	0	0	0	0	0	0	0	0	0	0	0	0	0	0	0	0	0	0	0	0	0	0	0	0	0	0	0	0	0	0	0	0	0	0	0	0	0
152	0	0	0	0	0	0	0	0	0	0	0	0	0	0	0	0	0	0	0	0	0	0	0	0	0	0	0	0	0	0	0	0	0	0	0	0	0	0	0	0	0	0	0	0	0	0	0	0	0
153	0	0	0	0	0	0	0	0	0	0	0	0	0	0	0	0	0	0	0	0	0	0	0	0	0	0	0	0	0	0	0	0	0	0	0	0	0	0	0	0	0	0	0	0	0	0	0	0	0
154	0	0	0	0	0	0	0	0	0	0	0	0	0	0	0	0	0	0	0	0	0	0	0	0	0	0	0	0	0	0	0	0	0	0	0	0	0	0	0	0	0	0	0	0	0	0	0	0	0
155	0	0	0	0	0	0	0	0	0	0	0	0	0	0	0	0	0	0	0	0	0	0	0	0	0	0	0	0	0	0	0	0	0	0	0	0	0	0	0	0	0	0	0	0	0	0	0	0	0
156	0	0	0	0	0	0	0	0	0	0	0	0	0	0	0	0	0	0	0	0	0	0	0	0	0	0	0	0	0	0	0	0	0	0	0	0	0	0	0	0	0	0	0	0	0	0	0	0	0
157	0	0	0	0	0	0	0	0	0	0	0	0	0	0	0	0	0	0	0	0	0	0	0	0	0	0	0	0	0	0	0	0	0	0	0	0	0	0	0	0	0	0	0	0	0	0	0	0	0
158	0	0	0	0	0	0	0	0	0	0	0	0	0	0	0	0	0	0	0	0	0	0	0	0	0	0	0	0	0	0	0	0	0	0	0	0	0	0	0	0	0	0	0	0	0	0	0	0	0
159	0	0	0	0	0	0	0	0	0	0	0	0	0	0	0	0	0	0	0	0	0	0	0	0	0	0	0	0	0	0	0	0	0	0	0	0	0	0	0	0	0	0	0	0	0	0	0	0	0
160	0	0	0	0	0	0	0	0	0	0	0	0	0	0	0	0	0	0	0	0	0	0	0	0	0	0	0	0	0	0	0	0	0	0	0	0	0	0	0	0	0	0	0	0	0	0	0	0	0
161	0	0	0	0	0	0	0	0	0	0	0	0	0	0	0	0	0	0	0	0	0	0	0	0	0	0	0	0	0	0	0	0	0	0	0	0	0	0	0	0	0	0	0	0	0	0	0	0	0
162	0	0	0	0	0	0	0	0	0	0	0	0	0	0	0	0	0	0	0	0	0	0	0	0	0	0	0	0	0	0	0	0	0	0	0	0	0	0	0	0	0	0	0	0	0	0	0	0	0
163	0	0	0	0	0	0	0	0	0	0	0	0	0	0	0	0	0	0	0	0	0	0	0	0	0	0	0	0	0	0	0	0	0	0	0	0	0	0	0	0	0	0	0	0	0	0	0	0	0
164	0	0	0	0	0	0	0	0	0	0	0	0	0	0	0	0	0	0	0	0	0	0	0	0	0	0	0	0	0	0	0	0	0	0	0	0	0	0	0	0	0	0	0	0	0	0	0	0	0
165	0	0	0	0	0	0	0	0	0	0	0	0	0	0	0	0	0	0	0	0	0	0	0	0	0	0	0	0	0	0	0	0	0	0	0	0	0	0	0	0	0	0	0	0	0	0	0	0	0
166	0	0	0	0	0	0	0	0	0	0	0	0	0	0	0	0	0	0	0	0	0	0	0	0	0	0	0	0	0	0	0	0	0	0	0	0	0	0	0	0	0	0	0	0	0	0	0	0	0
167	0	0	0	0	0	0	0	0	0	0	0	0	0	0	0	0	0	0	0	0	0	0	0	0	0	0	0	0	0	0	0	0	0	0	0	0	0	0	0	0	0	0	0	0	0	0	0	0	0
168	0	0	0	0	0	0	0	0	0	0	0	0	0	0	0	0	0	0	0	0	0	0	0	0	0	0	0	0	0	0	0	0	0	0	0	0	0	0	0	0	0	0	0	0	0	0	0	0	0
169	0	0	0	0	0	0	0	0	0	0	0	0	0	0	0	0	0	0	0	0	0	0	0	0	0	0	0	0	0	0	0	0	0	0	0	0	0	0	0	0	0	0	0	0	0	0	0	0	0
170	0	0	0	0	0	0	0	0	0	0	0	0	0	0	0	0	0	0	0	0	0	0	0	0	0	0	0	0	0	0	0	0	0	0	0	0	0	0	0	0	0	0	0	0	0	0	0	0	0
171	0	0	0	0	0	0	0	0	0	0	0	0	0	0	0	0	0	0	0	0	0	0	0	0	0	0	0	0	0	0	0	0	0	0	0	0	0	0	0	0	0	0	0	0	0	0	0	0	0
172	0	0	0	0	0	0	0	0	0	0	0	0	0	0	0	0	0	0	0	0	0	0	0	0	0	0	0	0	0	0	0	0	0	0	0	0	0	0	0	0	0	0	0	0	0	0	0	0	0
173	0	0	0	0	0	0	0	0	0	0	0	0	0	0	0	0	0	0	0	0	0	0	0	0	0	0	0	0	0	0	0	0	0	0	0	0	0	0	0	0	0	0	0	0	0	0	0	0	0
174	0	0	0	0	0	0	0	0	0	0	0	0	0	0	0	0	0	0	0	0	0	0	0	0	0	0	0	0	0	0	0	0	0	0	0	0	0	0	0	0	0	0	0	0	0	0	0	0	0
175	0	0	0	0	0	0	0	0	0	0	0	0	0	0	0	0	0	0	0	0	0	0	0	0	0	0	0	0	0	0	0	0	0	0	0	0	0	0	0	0	0	0	0	0	0	0	0	0	0
176	0	0	0	0	0	0	0	0	0	0	0	0	0	0	0	0	0	0	0	0	0	0	0	0	0	0	0	0	0	0	0	0	0	0	0	0	0	0	0	0	0	0	0	0	0	0	0	0	0
177	0	0	0	0	0	0	0	0	0	0	0	0	0	0	0	0	0	0	0	0	0	0	0	0	0	0	0	0	0	0	0	0	0	0	0	0	0	0	0	0	0	0	0	0	0	0	0	0	0
178	0	0	0	0	0	0	0	0	0	0	0	0	0	0	0	0	0	0	0	0	0	0	0	0	0	0	0	0	0	0	0	0	0	0	0	0	0	0	0	0	0	0	0	0	0	0	0	0	0
179	0	0	0	0	0	0	0	0	0	0	0	0	0	0	0	0	0	0	0	0	0	0	0	0	0	0	0	0	0	0	0	0	0	0	0	0	0	0	0	0	0	0	0	0	0	0	0	0	0
180	0	0	0	0	0	0	0	0	0	0	0	0	0	0	0	0	0	0	0	0	0	0	0	0	0	0	0	0	0	0	0	0	0	0	0	0	0	0	0	0	0	0	0	0	0	0	0	0	0
181	0	0	0	0	0	0	0	0	0	0	0	0	0	0	0	0	0	0	0	0	0	0	0	0	0	0	0	0	0	0	0	0	0	0	0	0	0	0	0	0	0	0	0	0	0	0	0	0	0
182	0	0	0	0	0	0	0	0	0	0	0	0	0	0	0	0	0	0	0	0	0	0	0	0	0	0	0	0	0	0	0	0	0	0	0	0	0	0	0	0	0	0	0	0	0	0	0	0	0
183	0	0	0	0	0	0	0	0	0	0	0	0	0	0	0	0	0	0	0	0	0	0	0	0	0	0	0	0	0	0	0	0	0	0	0	0	0	0	0	0	0	0	0	0	0	0	0	0	0
184	0	0	0	0	0	0	0	0	0	0	0	0	0	0	0	0	0	0	0	0	0	0	0	0	0	0	0	0	0	0	0	0	0	0	0	0	0	0	0	0	0	0	0	0	0	0	0	0	0
185	0	0	0	0	0	0	0	0	0	0	0	0	0	0	0	0	0	0	0	0	0	0	0	0	0	0	0	0	0	0	0	0	0	0	0	0	0	0	0	0	0	0	0	0	0	0	0	0	0
186	0	0	0	0	0	0	0	0	0	0	0	0	0	0	0	0	0	0	0	0	0	0	0	0	0	0	0	0	0	0	0	0	0	0	0	0	0	0	0	0	0	0	0	0	0	0	0	0	0
187	0	0	0	0	0	0	0	0	0	0	0	0	0	0	0	0	0	0	0	0	0	0	0	0	0	0	0	0	0	0	0	0	0	0	0	0	0	0	0	0	0	0	0	0	0	0	0	0	0
188	0	0	0	0	0	0	0	0	0	0	0	0	0	0	0	0	0	0	0	0	0	0	0	0	0	0	0	0	0	0	0	0	0	0	0	0	0	0	0	0	0	0	0	0	0	0	0	0	0
189	0	0	0	0	0	0	0	0	0	0	0	0	0	0	0	0	0	0	0	0	0	0	0	0	0	0	0	0	0	0	0	0	0	0	0	0	0	0	0	0	0	0	0	0	0	0	0	0	0
190	0	0	0	0	0	0	0	0	0	0	0	0	0	0	0	0	0	0	0	0	0	0	0	0	0	0	0	0	0	0	0	0	0	0	0	0	0	0	0	0	0	0	0	0	0	0	0	0	0
191	0	0	0	0	0	0	0	0	0	0	0	0	0	0	0	0	0	0	0	0	0	0	0	0	0	0	0	0	0	0	0	0	0	0	0	0	0	0	0	0	0	0	0	0	0	0	0	0	0
192	0	0	0	0	0	0	0	0	0	0	0	0	0	0	0	0	0	0	0	0	0	0	0	0	0	0	0	0	0	0	0	0	0	0	0	0	0	0	0	0	0	0	0	0	0	0	0	0	0
193	0	0	0	0	0	0	0	0	0	0	0	0	0	0	0	0	0	0	0	0	0	0	0	0	0	0	0	0	0	0	0	0	0	0	0	0	0	0	0	0	0	0	0	0	0	0	0	0	0
194	0	0	0	0	0	0	0	0	0	0	0	0	0	0	0	0	0	0	0	0	0	0	0	0	0	0	0	0	0	0	0	0	0	0	0	0	0	0	0	0	0	0	0	0	0	0	0	0	0
195	0	0	0	0	0	0	0	0	0	0	0	0	0	0	0	0	0	0	0	0	0	0	0	0	0	0	0	0	0	0	0	0	0	0	0	0	0	0	0	0	0	0	0	0	0	0	0	0	0
196	0	0	0	0	0	0	0	0	0	0	0	0	0	0	0	0	0	0	0	0	0	0	0	0	0	0	0	0	0	0	0	0	0	0	0	0	0	0	0	0	0	0	0	0	0	0	0	0	0
197	0	0	0	0	0	0	0	0	0	0	0	0	0	0	0	0	0	0	0	0	0	0	0	0	0	0	0	0	0	0	0	0	0	0	0	0	0	0	0	0	0	0	0	0	0	0	0	0	0
198	0	0	0	0	0	0	0	0	0	0	0	0	0	0	0	0	0	0	0	0	0	0	0	0	0	0	0	0	0	0	0	0	0	0	0	0	0	0	0	0	0	0	0	0	0	0	0	0	0
199	0	0	0	0	0	0	0	0	0	0	0	0	0	0	0	0	0	0	0	0	0	0	0	0	0	0	0	0	0	0	0	0	0	0	0	0	0	0	0	0	0	0	0	0	0	0	0	0	0
200	0	0	0	0	0	0	0	0	0	0	0	0	0	0	0	0	0	0	0	0	0	0	0	0	0	0	0	0	0	0	0	0	0	0	0	0	0	0	0	0	0	0	0	0	0	0	0	0	0
201	0	0	0	0	0	0	0	0	0	0	0	0	0	0	0	0	0	0	0	0	0	0	0	0	0	0	0	0	0	0	0	0	0	0	0	0	0	0	0	0	0	0	0	0	0	0	0	0	0
202	0	0	0	0	0	0	0	0	0	0	0	0	0	0	0	0	0	0	0	0	0	0	0	0	0	0	0	0	0	0	0	0	0	0	0	0	0	0	0	0	0	0	0	0	0	0	0	0	0
203	0	0	0	0	0	0	0	0	0	0	0	0	0	0	0	0	0	0	0	0	0	0	0	0	0	0	0	0	0	0	0	0	0	0	0	0	0	0	0	0	0	0	0	0	0	0	0	0	0
204	0	0	0	0	0	0	0	0	0	0	0	0	0	0	0	0	0	0	0	0	0	0	0	0	0	0	0	0	0	0	0	0	0	0	0	0	0	0	0	0	0	0	0	0	0	0	0	0	0
205	0	0	98.6667	331	0	0	0	58.3333	0	0	0	0	14.6667	0	0	0	0	0	24.6667	0	0	0	0	0	0	0	0	0	0	0	0	0	0	0	0	0	0	0	0	0	0	0	379.667	78.6667	84	0	197	0	0
206	0	0	0	0	0	0	0	0	0	0	0	0	0	0	0	0	0	0	0	0	0	0	0	0	0	0	0	0	0	6	0	0	0	0	0	0	0	0	0	0	0	0	0	33.6667	0	0	0	0	0
207	4101	0	92.6667	0	0	37.6667	121.333	0	261.333	0	0	17.3333	0	307.333	0	0	0	0	0	0	0	0	0	0	0	0	0	0	0	0	0	0	0	0	0	0	0	0	0	0	0	0	0	0	0	0	0	0	0
208	0	0	0	0	0	0	0	0	0	0	0	0	0	0	0	0	0	0	0	51.6667	0	0	0	0	0	0	1380	0	0	0	0	0	0	0	0	0	0	0	0	0	0	0	0	0	0	0	0	0	0
209	0	0	0	0	0	0	0	0	0	0	0	0	0	0	0	0	0	0	0	0	0	0	0	0	0	0	0	0	0	0	0	0	0	0	0	0	0	0	0	0	0	0	0	0	0	0	0	0	0
210	0	0	0	0	0	0	0	0	0	0	0	0	0	0	0	0	0	0	0	0	0	0	0	0	0	0	0	0	0	0	0	0	0	0	0	0	0	0	0	0	0	0	0	0	0	0	0	0	0
211	0	0	0	0	0	0	0	0	0	0	0	0	0	0	0	0	0	0	0	0	0	0	0	0	0	0	0	0	0	0	0	0	0	0	0	0	0	0	0	0	0	0	0	0	0	0	0	0	0
212	0	0	0	0	0	0	0	0	0	0	0	0	0	0	0	0	0	0	0	0	0	0	0	0	0	0	0	0	0	0	0	0	0	0	0	0	0	0	0	0	0	0	0	0	0	0	0	0	0
213	0	0	0	0	0	0	0	0	0	0	0	0	0	0	0	0	0	0	0	0	0	0	0	0	0	0	0	0	0	0	0	0	0	0	0	0	0	0	0	0	0	0	0	0	0	0	0	0	0
214	0	0	0	0	0	0	0	0	0	0	0	0	0	0	0	0	0	0	0	0	0	0	0	0	0	0	0	0	0	0	0	0	0	0	0	0	0	0	0	0	0	0	0	0	0	0	0	0	0
215	0	0	0	0	0	0	0	0	0	0	0	0	0	0	0	0	0	0	0	0	0	0	0	0	0	0	0	0	0	0	0	0	0	0	0	0	0	0	0	0	0	0	0	0	0	0	0	0	0
216	0	0	0	0	0	0	0	0	0	0	0	0	0	0	0	0	0	0	0	0	0	0	0	0	0	0	0	0	0	0	0	0	0	0	0	0	0	0	0	0	0	0	0	0	0	0	0	0	0
217	0	0	0	0	0	0	0	0	0	0	0	0	0	0	0	0	0	0	0	0	0	0	0	0	0	0	0	0	0	0	0	0	0	0	0	0	0	0	0	0	0	0	0	0	0	0	0	0	0
218	0	0	0	0	0	0	0	0	0	0	0	0	0	0	0	0	0	0	0	0	0	0	0	0	0	0	0	0	0	0	0	0	49.6667	0	0	0	0	0	0	0	0	0	0	0	0	0	0	0	0
219	0	0	0	0	0	0	0	0	0	0	0	0	0	0	0	0	0	0	0	0	0	0	0	0	0	0	0	0	0	0	0	0	0	0	0	0	0	0	0	0	0	0	0	0	0	0	0	0	0
220	0	0	0	0	0	0	0	0	0	0	0	0	0	0	0	0	0	0	0	0	0	0	0	0	0	0	0	0	0	0	0	0	0	0	0	0	0	0	0	0	0	0	0	0	0	0	0	0	0
221	0	0	0	0	0	0	0	0	0	0	0	0	0	0	0	0	0	0	0	0	0	0	0	0	0	0	0	0	0	0	0	0	0	0	0	0	0	0	0	0	0	0	0	0	0	0	0	0	0
222	0	0	0	0	0	0	0	0	0	0	0	0	0	0	0	0	0	0	0	0	0	0	0	0	0	0	0	0	0	0	0	0	0	0	0	0	0	0	0	0	0	0	0	0	0	0	0	0	0
223	0	0	0	0	0	0	0	0	0	0	0	0	0	0	0	0	0	0	0	0	0	0	0	0	0	0	0	0	0	0	0	0	0	0	0	0	0	0	0	0	0	0	0	0	0	0	0	0	0
224	0	0	0	0	0	0	0	0	0	0	0	0	0	0	0	0	0	0	0	0	0	0	0	0	0	0	0	0	0	0	0	0	0	0	0	0	0	0	0	0	0	0	0	0	0	0	0	0	0
225	0	0	0	0	0	0	0	0	0	0	0	0	0	0	0	0	0	0	0	0	0	0	0	0	0	0	0	0	0	0	0	0	0	0	0	0	0	0	0	0	0	0	0	0	0	0	0	0	0
226	0	0	0	0	0	0	0	0	0	0	0	0	0	0	0	0	0	0	0	0	0	0	0	0	0	0	0	0	0	0	0	0	0	0	0	0	0	0	0	0	0	0	0	0	0	0	0	0	0
227	0	0	0	0	0	0	0	0	0	0	0	0	0	0	0	0	0	0	0	0	0	0	0	0	0	0	0	0	0	0	0	0	0	0	0	0	0	0	0	0	0	0	0	0	0	0	0	0	0
228	0	0	0	0	0	0	0	0	0	0	0	0	0	0	0	0	0	0	0	0	0	0	0	0	0	0	0	0	0	0	0	0	0	0	0	0	0	0	0	0	0	0	0	0	0	0	0	0	0
229	0	0	0	0	0	0	0	0	0	0	0	0	0	0	0	0	0	0	0	0	0	0	0	0	0	0	0	0	0	0	0	0	0	0	0	0	0	0	0	0	0	0	0	0	0	0	0	0	0
230	0	0	0	0	0	0	0	0	0	0	0	0	0	0	0	0	0	0	0	0	0	0	0	0	0	0	0	0	0	0	0	0	0	0	0	0	0	0	0	0	0	0	0	0	0	0	0	0	0
231	0	0	0	0	0	0	0	0	0	0	0	0	0	0	0	0	0	0	0	0	0	0	0	0	0	0	0	0	0	0	0	0	0	0	0	0	0	0	0	0	0	0	0	0	0	0	0	0	0
232	0	0	0	0	0	0	0	0	0	0	0	0	0	0	0	0	0	0	0	0	0	0	0	0	0	0	0	0	0	0	0	0	0	0	0	0	0	0	0	0	0	0	0	0	0	0	0	0	0
233	0	0	0	0	0	0	0	0	0	0	0	0	0	0	0	0	0	0	0	0	0	0	0	0	0	0	0	0	0	0	0	0	0	0	0	0	0	0	0	0	0	0	0	0	0	0	0	0	0
234	0	0	0	0	0	0	0	0	0	0	0	0	0	0	0	0	0	0	0	0	0	0	0	0	0	0	0	0	0	0	0	0	0	0	0	0	0	0	0	0	0	0	0	0	0	0	0	0	0
235	0	0	0	0	0	0	0	0	0	0	0	0	0	0	0	0	0	0	0	0	0	0	0	0	0	0	0	0	0	0	0	0	0	0	0	0	0	0	0	0	0	0	0	0	0	0	0	0	0
236	0	0	0	0	0	0	0	0	0	0	0	0	0	0	0	0	0	0	0	0	0	0	0	0	0	0	0	0	0	0	0	0	0	0	0	0	0	0	0	0	0	0	0	0	0	0	0	0	0
237	0	0	0	0	0	0	0	0	0	0	0	0	0	0	0	0	0	0	0	0	0	0	0	0	0	0	0	0	0	0	0	0	0	0	0	0	0	0	0	0	0	0	0	0	0	0	0	0	0
238	0	0	0	0	0	0	0	0	0	0	0	0	0	0	0	0	0	0	0	0	0	0	0	0	0	0	0	0	0	0	0	0	0	0	0	0	0	0	0	0	0	0	0	0	0	0	0	0	0
239	0	0	0	0	0	0	0	0	0	0	0	0	0	0	0	0	0	0	0	0	0	0	0	0	0	0	0	0	0	0	0	0	0	0	0	0	0	0	0	0	0	0	0	0	0	0	0	0	0
240	0	0	0	0	0	0	0	0	0	0	0	0	0	0	0	0	0	0	0	0	0	0	0	0	0	0	0	0	0	0	0	0	0	0	0	0	0	0	0	0	0	0	0	0	0	0	0	0	0
241	0	0	0	0	0	0	0	0	0	0	0	0	0	0	0	0	0	0	0	0	0	0	0	0	0	0	0	0	0	0	0	0	0	0	0	0	0	0	0	0	0	0	0	0	0	0	0	0	0
242	0	0	0	0	0	0	0	0	0	0	0	0	0	0	0	0	0	0	0	0	0	0	0	0	0	0	0	0	0	0	0	0	0	0	0	0	0	0	0	0	0	0	0	0	0	0	0	0	0
243	0	0	0	0	0	0	0	0	0	0	0	0	0	0	0	0	0	0	0	0	0	0	0	0	0	0	0	0	0	0	0	0	0	0	0	0	0	0	0	0	0	0	0	0	0	0	0	0	0
244	0	0	0	0	0	0	0	0	0	0	0	0	0	0	0	0	0	0	0	0	0	0	0	0	0	0	0	0	0	0	0	0	0	0	0	0	0	0	0	0	0	0	0	0	0	0	0	0	0
245	19.6667	1135	318.333	267	371.333	10	0	0	580	62	11	63	21	115	32.3333	36	0	88.3333	137	0	0	0	0	0	332.333	202.333	209.667	160.333	121.333	503	7016	132	298.333	289.667	330.333	102.667	99	252	0	36.3333	564.333	156.667	1200.67	37	34.3333	22.3333	103.333	149	0
246	0	0	0	0	0	0	0	0	0	0	0	0	0	0	0	0	0	0	0	0	0	0	0	0	0	0	0	0	0	0	0	0	0	0	0	0	0	0	0	0	0	0	0	0	0	0	0	0	0
247	0	0	0	0	0	0	0	0	0	0	0	0	0	0	0	0	0	0	0	0	0	0	0	0	0	0	0	0	0	0	0	0	0	0	0	0	0	0	0	0	0	0	0	0	0	0	0	0	0
248	0	0	0	0	0	0	0	0	0	0	0	0	0	0	0	0	0	0	0	0	0	0	0	0	0	0	0	0	0	0	0	0	0	0	0	0	0	0	0	0	0	0	0	0	0	0	0	0	0
249	0	0	0	0	0	0	0	0	0	0	0	0	0	0	0	0	0	0	0	0	0	0	0	0	0	0	0	0	0	0	0	0	0	0	0	0	0	0	0	0	0	0	0	0	0	0	0	0	0
250	0	0	0	0	0	0	0	0	0	0	0	0	0	0	0	0	0	0	0	0	0	0	0	0	0	0	0	0	0	0	0	0	0	0	0	0	0	0	0	0	0	0	0	0	0	0	0	0	0
251	0	0	0	0	0	0	0	0	0	0	0	0	0	0	0	0	0	0	0	0	0	0	0	0	0	0	0	0	0	0	0	0	0	0	0	0	0	0	0	0	0	0	0	0	0	0	0	0	0
252	0	0	0	0	0	0	0	0	0	0	0	0	0	0	0	0	0	0	0	0	0	0	0	0	0	0	0	0	0	0	0	0	0	0	0	0	0	0	0	0	0	0	0	0	0	0	0	0	0
253	0	0	0	0	0	0	0	0	0	0	0	0	0	0	0	0	0	0	0	0	0	0	0	0	0	0	0	0	0	0	0	0	0	0	0	0	0	0	0	0	0	0	0	0	0	0	0	0	0
254	0	0	0	0	0	0	0	0	0	0	0	0	0	0	0	0	0	0	0	0	0	0	0	0	0	0	0	0	0	0	0	0	0	0	0	0	0	0	0	0	0	0	0	0	0	0	0	0	0
255	0	0	0	0	0	0	0	0	0	0	0	0	0	0	0	0	0	0	0	0	0	0	0	0	0	0	0	0	0	0	0	0	0	0	0	0	0	0	0	0	0	0	0	0	0	0	0	0	0
256	0	1016.67	485.667	697.333	183.333	0	40.3333	0	885	250.333	200.333	64.3333	351	67	211.667	565	144.667	51.3333	1155.33	348.667	1562	179.333	798.333	685	1243.33	0	65.3333	1136.67	177.333	726.667	224.667	0	0	1024	89.6667	158.333	798.333	111.333	3408.67	513.667	0	370.333	1072.33	89	1243.67	294	1925	0	0
257	10	59.3333	106	177.333	81	0	34.6667	0	378.333	0	84.6667	38	0	0	0	0	29	94.3333	0	213.333	823	54	0	96.6667	196	134	407.667	837.667	811.333	813	62.3333	700	203.333	0	0	0	0	0	0	0	2153	418	409	314.333	166.333	379.667	881.667	0	274
258	0	0	0	0	0	0	0	0	0	0	0	5.33333	0	0	0	0	0	0	0	0	0	0	47.3333	0	0	0	0	0	0	0	0	140.333	28	0	0	0	0	0	0	0	0	0	0	0	0	0	0	0	0
259	0	56.3333	0	0	0	0	0	0	0	0	0	56	0	0	0	0	0	0	0	0	0	0	0	0	0	0	0	0	0	0	0	0	15	0	0	0	0	0	0	0	0	0	0	0	0	0	5.66667	0	0
260	0	0	0	0	0	0	0	0	30.3333	0	0	0	0	0	0	0	0	0	12.3333	0	0	0	0	0	0	0	0	0	0	0	0	0	0	0	0	0	0	0	0	0	0	0	0	0	0	0	0	0	0
261	0	0	0	0	0	0	0	0	0	0	0	0	0	0	0	0	0	0	0	0	0	0	0	0	0	0	0	0	0	0	0	0	0	0	0	0	0	0	0	0	0	0	0	0	0	0	0	0	0
262	0	0	0	0	0	0	0	0	0	0	0	0	0	0	0	0	0	0	0	0	0	0	0	0	0	0	0	0	0	0	0	0	0	0	0	0	0	0	0	0	0	0	0	0	0	0	0	0	0
263	0	272.333	465.333	624.667	911	0	63	0	704.333	89.6667	127.667	46	0	0	8.66667	0	0	0	24.3333	0	0	14.3333	0	16.3333	49	0	0	48	0	658	0	57.3333	0	181	98	0	34	0	0	14.3333	0	698	66	121.667	55.6667	36.6667	643	0	0
264	0	0	0	26	0	0	0	0	0	0	0	0	0	0	0	0	35.6667	0	111.333	0	0	0	0	0	0	0	0	272	0	0	0	0	0	0	0	0	0	0	0	0	0	0	0	0	0	0	0	0	0
265	0	0	0	0	0	0	0	0	0	0	0	0	0	0	0	0	0	0	87.3333	0	0	0	0	0	0	0	0	0	0	0	0	25	0	44.3333	0	14	0	0	0	0	0	0	0	0	0	0	0	0	0
266	0	0	0	0	0	0	0	751.667	0	0	0	0	8.66667	0	0	0	0	0	0	0	0	0	0	0	0	0	0	0	0	0	0	0	15	0	0	0	0	0	0	0	0	0	0	0	0	0	0	0	0
267	0	0	0	0	0	60	0	1129.33	0	0	0	0	9	0	0	0	0	0	0	0	0	0	0	0	0	0	0	0	0	0	0	14.3333	27.6667	0	0	0	0	0	0	0	0	0	0	0	0	0	0	0	0
268	0	0	0	0	0	0	0	0	0	0	0	0	0	0	0	0	0	0	0	0	0	0	0	0	0	0	0	0	0	0	20	0	0	0	0	12.3333	0	0	0	0	0	0	0	0	0	0	0	0	0
269	0	0	0	0	0	0	0	0	0	0	0	0	0	0	0	0	0	0	0	0	0	0	0	0	0	0	0	0	0	0	0	0	0	0	65.3333	0	0	0	0	0	387	136.667	98	0	25	29	0	0	0
270	0	0	0	0	159.667	0	128.333	0	0	198.333	0	0	0	0	0	0	0	0	0	0	0	0	0	0	0	0	0	0	0	0	0	0	0	0	0	0	0	0	0	0	0	0	0	0	0	0	0	0	509
271	0	0	0	0	0	0	0	0	0	0	0	0	79.6667	0	0	0	0	0	0	0	0	0	0	0	0	0	0	0	0	0	0	0	0	0	0	0	0	0	0	0	0	0	0	0	0	0	0	0	0
272	1477.67	852	1899.67	5490.67	1182.67	16	317	0	1971.33	1031	110	226.667	593.667	602.333	1144.33	0	210	857.333	668.667	75	427	4863	6250.67	968.333	2002.33	544.333	130.667	0	681	685.667	201.333	771	652.333	584	75.6667	10	0	0	512.333	53	0	0	10.6667	2314.33	629.667	17.3333	0	877.333	1332.67
273	0	0	0	0	0	0	0	0	0	0	0	0	0	0	0	0	0	0	0	0	0	0	0	0	0	0	0	0	0	0	0	0	0	0	0	0	0	0	0	0	0	0	0	0	0	0	0	0	0
274	0	0	0	0	0	0	0	0	0	0	0	0	0	0	0	0	0	0	0	0	0	0	0	0	0	0	0	0	0	0	0	0	0	0	0	0	0	0	0	0	0	0	0	0	0	0	0	0	0
275	8	0	0	189.667	0	0	0	0	66	0	11	0	0	0	0	0	0	0	0	0	0	72.3333	0	305.667	1038	0	0	202.333	270	184	35.3333	74.3333	0	213	1139.33	34.3333	23.3333	0	0	66.3333	0	163.333	265	0	192.333	64.3333	0	0	0
276	0	0	0	0	0	0	0	0	0	0	0	0	0	0	135.333	342.667	34	0	183	0	104.333	22.6667	129.667	0	0	0	0	0	0	0	0	0	0	0	0	0	0	0	0	0	0	0	0	0	0	0	0	0	0
277	0	0	0	0	0	0	0	0	0	0	0	0	231.333	0	0	0	0	0	0	0	0	0	0	0	0	0	0	0	0	0	0	0	0	0	0	0	0	0	0	0	0	0	0	0	0	0	0	0	0
278	0	0	0	0	0	0	0	0	0	1532.33	10	72.3333	0	0	0	0	0	0	0	0	0	0	0	0	0	0	0	0	0	0	0	0	0	0	0	0	0	0	0	0	0	0	0	0	0	0	0	0	0
279	0	0	0	0	0	0	0	0	0	0	0	0	20	0	0	0	0	0	0	0	0	0	0	0	0	0	0	0	0	0	0	0	0	0	0	0	0	0	0	0	0	0	0	0	0	0	0	0	0
280	0	0	0	0	0	0	0	0	0	0	0	0	0	0	0	0	0	0	0	0	0	0	0	0	0	0	0	0	0	0	0	38	0	0	0	0	0	0	0	0	0	0	0	0	0	0	0	0	0
281	0	0	0	0	0	0	0	0	0	0	0	0	0	0	0	0	0	0	0	0	0	0	0	0	0	0	0	0	0	0	0	0	0	0	0	0	0	0	0	0	0	0	87.3333	0	0	0	0	0	0
282	0	0	0	0	38	0	0	0	0	0	0	0	0	0	0	0	0	0	0	0	0	0	0	0	0	0	0	0	0	0	0	0	0	0	0	0	0	0	0	0	0	0	0	0	0	0	0	0	0
283	11	0	39.3333	0	0	0	0	0	0	0	0	0	292	0	39	0	56	0	33.3333	0	0	0	113.333	0	82	0	0	0	0	0	0	0	152.667	47.6667	0	0	0	0	0	0	181.333	0	0	0	0	0	0	0	0
284	0	0	0	0	0	0	0	0	0	0	0	0	23.6667	0	0	0	0	0	61.3333	0	0	0	0	0	0	0	0	0	0	0	0	0	0	0	0	0	0	0	0	0	0	0	0	0	0	0	0	0	0
285	0	0	0	0	0	0	0	0	0	0	23	0	0	0	0	0	0	0	0	0	0	0	0	0	0	0	0	0	0	0	0	0	0	0	152	0	0	0	0	0	0	0	0	0	0	0	0	0	0
286	0	0	74	134.333	25.6667	0	0	128	0	0	0	0	11	196.333	0	849	93.6667	28	37.3333	0	0	0	0	0	0	0	0	0	0	0	23	245	44.6667	0	0	0	0	0	0	0	0	0	0	0	0	0	0	0	0
287	0	0	0	0	0	0	0	0	0	0	0	0	0	170.333	0	0	0	0	0	0	0	0	0	0	0	0	0	0	0	0	0	0	0	0	0	0	0	0	0	0	0	0	0	0	0	0	0	149	0
288	0	0	0	0	0	0	0	0	109.333	0	6973	177.333	8.33333	0	0	0	0	0	0	0	0	14.3333	0	0	0	0	0	0	0	0	0	0	0	0	31.6667	0	0	0	0	0	0	0	0	0	0	0	17.3333	0	0
289	0	0	0	0	0	0	0	0	0	0	0	0	0	0	0	0	0	0	0	0	0	0	0	0	0	0	0	0	0	0	0	0	0	0	0	0	0	0	0	0	0	0	0	0	0	0	0	0	0
290	0	292	239.333	182.667	306	0	0	0	0	0	0	14	59.3333	55	19	0	82	39.6667	121.333	0	0	14.3333	0	396.333	21	457	0	0	71.6667	116.333	0	143.667	265	0	0	0	0	21.3333	0	0	0	0	0	63.6667	0	0	0	0	0
291	0	0	0	0	0	0	0	0	0	0	0	0	0	0	0	0	0	0	52	0	0	0	0	11.3333	0	0	0	0	0	0	0	0	0	0	0	0	0	0	0	0	0	0	0	0	0	0	0	0	0
292	0	0	0	30	131.667	0	0	0	17.6667	21.6667	124.667	0	91.3333	0	80	0	11	0	113.667	0	400.667	62	0	501.333	137	0	0	452.333	0	26.3333	0	0	23.3333	230.667	718	0	0	0	0	0	0	2445.33	74.6667	2420.33	122	734	844.333	0	0
293	0	0	0	0	0	0	0	0	0	0	0	0	0	0	13	106.333	41.3333	0	0	0	97.6667	0	0	165.667	0	0	73.3333	0	0	65	0	0	0	0	910.333	103.667	0	0	0	15.3333	0	0	0	0	0	0	140	0	0
294	0	0	0	0	0	0	0	0	0	0	0	0	0	0	0	0	0	0	40.6667	0	0	0	0	139.333	0	0	0	0	0	0	0	0	0	86	0	0	0	0	0	0	0	0	0	0	0	0	0	0	0
295	0	0	0	0	0	0	0	0	0	0	0	0	0	0	0	0	0	0	0	0	0	0	0	0	0	0	0	0	0	0	0	0	0	0	0	0	0	0	0	0	0	0	0	0	0	0	0	0	0
296	0	0	0	0	0	0	0	0	0	0	0	0	0	0	0	0	0	0	0	0	0	0	0	0	0	0	0	0	75.6667	0	0	0	0	0	0	0	0	0	0	0	0	0	0	0	0	0	0	0	0
297	0	0	0	0	0	0	0	0	0	0	0	0	0	0	0	0	0	0	0	0	0	0	0	0	0	0	0	0	0	0	0	0	0	0	0	0	0	0	0	0	0	0	0	0	0	0	0	0	0
298	0	0	0	0	0	0	0	0	0	0	0	0	0	0	0	0	0	0	0	0	0	0	0	0	0	0	0	0	0	0	0	0	0	0	0	0	0	0	0	0	0	0	0	0	0	0	0	0	0
299	0	0	0	0	0	0	0	0	0	0	0	0	0	0	0	0	0	0	0	0	0	0	0	0	0	0	0	0	0	0	0	0	0	0	0	0	0	0	0	0	0	0	0	0	0	0	0	0	0
300	0	0	0	0	0	0	0	0	0	0	0	0	0	0	0	0	0	0	0	0	0	0	0	0	0	0	0	0	0	0	0	0	0	0	0	0	0	0	0	0	0	0	0	0	0	0	0	0	0
301	0	0	0	0	0	0	0	0	0	0	0	0	0	0	0	0	0	0	0	0	0	0	0	0	0	0	0	0	0	0	0	0	0	0	0	0	0	0	0	0	0	0	0	0	0	0	0	0	0
302	0	0	0	0	0	0	0	0	0	0	0	0	0	0	0	0	0	0	0	0	0	0	0	0	0	0	0	0	0	0	0	0	0	0	0	0	0	0	0	0	0	0	0	0	0	0	0	0	0
303	0	0	0	0	0	0	0	0	0	0	0	0	0	0	0	0	0	0	0	0	0	0	0	0	0	0	0	0	0	0	0	0	0	0	0	0	0	0	0	0	0	0	0	0	0	0	0	0	0
304	0	0	0	0	0	0	0	0	0	0	0	0	0	0	0	0	0	0	0	0	0	0	0	0	0	0	0	0	0	0	0	0	0	0	0	0	0	0	0	0	0	0	0	0	0	0	0	0	0
305	0	0	0	0	0	0	0	0	0	0	0	0	0	0	0	0	0	0	0	0	0	0	0	0	0	0	0	0	0	0	0	0	0	0	0	0	0	0	0	0	0	0	0	0	0	0	0	0	0
306	0	0	0	0	0	0	0	0	0	0	0	0	0	0	0	0	0	0	0	0	0	0	0	0	0	0	0	0	0	0	0	0	0	0	0	0	0	0	0	0	0	0	0	0	0	0	0	0	0
307	0	0	0	0	0	0	0	0	0	0	0	0	0	0	0	0	0	0	0	0	0	0	0	0	0	0	0	0	0	0	0	0	0	0	0	0	0	0	0	0	0	0	0	0	0	0	0	0	0
308	0	0	0	0	0	0	0	0	0	0	0	0	0	0	0	0	0	0	0	0	0	0	0	0	0	0	0	0	0	0	0	0	0	0	0	0	0	0	0	0	0	0	0	0	0	0	0	0	0
309	0	0	0	0	0	0	0	0	0	0	0	0	0	0	0	0	0	0	0	0	0	0	0	0	0	0	0	0	0	0	0	0	0	0	0	0	0	0	0	0	0	0	0	0	0	0	0	0	0
310	0	0	0	0	0	0	0	0	0	0	0	0	0	0	0	0	0	0	0	0	0	0	0	0	0	0	0	0	0	0	0	0	0	0	0	0	0	0	0	0	0	0	0	0	0	0	0	0	0
311	0	0	0	0	0	0	0	0	0	0	0	0	0	0	0	0	0	0	0	0	0	0	0	0	0	0	0	0	0	0	0	0	0	0	0	0	0	0	0	0	0	0	0	0	0	0	0	0	0
312	0	0	0	0	0	0	0	0	0	0	0	0	0	0	0	0	0	0	0	0	0	0	0	0	0	0	0	0	0	0	0	0	0	0	0	0	0	0	0	0	0	0	0	0	0	0	0	0	0
313	0	0	0	0	0	0	0	0	0	0	0	0	0	0	0	0	0	0	0	0	0	0	0	0	0	0	0	0	0	0	0	0	0	0	0	0	0	0	0	0	0	0	0	0	0	0	0	0	0
314	0	0	0	0	0	0	0	0	0	0	0	0	0	0	0	0	0	0	0	0	0	0	0	0	0	0	0	0	0	0	0	0	0	0	0	0	0	0	0	0	0	0	0	0	0	0	0	0	0
315	0	0	0	0	0	0	0	0	0	0	0	0	0	0	0	0	0	0	0	0	0	0	0	0	0	0	0	0	0	0	0	0	0	0	0	0	0	0	0	0	0	0	0	0	0	0	0	0	0
316	0	0	0	0	0	0	0	0	0	0	0	0	0	0	0	0	0	0	0	0	0	0	0	0	0	0	0	0	0	0	0	0	0	0	0	0	0	0	0	0	0	0	0	0	0	0	0	0	0
317	0	0	0	0	0	0	0	0	0	0	0	0	0	0	0	0	0	0	0	0	0	0	0	0	0	0	0	0	0	0	0	0	0	0	0	0	0	0	0	0	0	0	0	0	0	0	0	0	0
318	0	0	0	0	0	0	0	0	0	0	0	0	0	0	0	0	0	0	0	0	0	0	0	0	0	0	0	0	0	0	0	0	0	0	0	0	0	0	0	0	0	0	0	0	0	0	0	0	0
319	0	0	0	0	0	0	0	0	0	0	0	0	0	0	0	0	0	0	0	0	0	0	0	0	0	0	0	0	0	0	0	0	0	0	0	0	0	0	0	0	0	0	0	0	0	0	0	0	0
320	0	0	0	0	0	0	0	0	0	0	0	0	0	0	0	0	0	0	0	0	0	0	0	0	0	0	0	0	0	0	0	0	0	0	0	0	0	0	0	0	0	0	0	0	0	0	0	0	0
321	0	0	0	0	0	0	0	0	0	0	0	0	0	0	0	0	0	0	0	0	0	0	0	0	0	0	0	0	0	0	0	0	0	0	0	0	0	0	0	0	0	0	0	0	0	0	0	0	0
322	0	0	0	0	0	0	0	0	0	0	0	0	0	0	0	0	0	0	0	0	0	0	0	0	0	0	0	0	0	0	0	0	0	0	0	0	0	0	0	0	0	0	0	0	0	0	0	0	0
323	0	0	0	0	0	0	0	0	0	0	0	0	0	0	0	0	0	0	0	0	0	0	0	0	0	0	0	0	0	0	0	0	0	0	0	0	0	0	0	0	0	0	0	0	0	0	0	0	0
324	0	0	0	0	0	0	0	0	0	0	0	0	0	0	0	0	0	0	0	0	0	0	0	0	0	0	0	0	0	0	0	0	0	0	0	0	0	0	0	0	0	0	0	0	0	0	0	0	0
325	0	0	0	0	0	0	0	0	0	0	0	0	0	0	0	0	0	0	0	0	0	0	0	0	0	0	0	0	0	0	0	0	0	0	0	0	0	0	0	0	0	0	0	0	0	0	0	0	0
326	0	0	0	0	0	0	0	0	0	0	0	0	0	0	0	0	0	0	0	0	0	0	0	0	0	0	0	0	0	0	0	0	0	0	0	0	0	0	0	0	0	0	0	0	0	0	0	0	0
327	0	0	0	0	0	0	0	0	0	0	0	0	0	0	0	0	0	0	0	0	0	0	0	0	0	0	0	0	0	0	0	0	0	0	0	0	0	0	0	0	0	0	0	0	0	0	0	0	0
328	0	0	0	0	0	0	0	0	0	0	0	0	0	0	0	0	0	0	0	0	0	0	0	0	0	0	0	0	0	0	0	0	0	0	0	0	0	0	0	0	0	0	0	0	0	0	0	0	0
329	0	0	0	0	0	0	0	0	0	0	0	0	0	0	0	0	0	0	0	0	0	0	0	0	0	0	0	0	0	0	0	0	0	0	0	0	0	0	0	0	0	0	0	0	0	0	0	0	0
330	0	0	0	0	0	0	0	0	0	0	0	0	0	0	0	0	0	0	0	0	0	0	0	0	0	0	0	0	0	0	0	0	0	0	0	0	0	0	0	0	0	0	0	0	0	0	0	0	0
331	0	0	0	0	0	0	0	0	0	0	0	0	0	0	0	0	0	0	0	0	0	0	0	0	0	0	0	0	0	0	0	0	0	0	0	0	0	0	0	0	0	0	0	0	0	0	0	0	0
332	0	0	0	0	0	0	0	0	0	0	0	0	0	0	0	0	0	0	0	0	0	0	0	0	0	0	0	0	0	0	0	0	0	0	0	0	0	0	0	0	0	0	0	0	0	0	0	0	0
333	0	0	0	0	0	0	0	0	0	0	0	0	0	0	0	0	0	0	0	0	0	0	0	0	0	0	0	0	0	0	0	0	0	0	0	0	0	0	0	0	0	0	0	0	0	0	0	0	0
334	0	0	0	0	0	0	0	0	0	0	0	0	0	0	0	0	0	0	0	0	0	0	0	0	0	0	0	0	0	0	0	0	0	0	0	0	0	0	0	0	0	0	0	0	0	0	0	0	0
335	0	0	0	0	0	0	0	0	0	0	0	0	0	0	0	0	0	0	0	0	0	0	0	0	0	0	0	0	0	0	0	0	0	0	0	0	0	0	0	0	0	0	0	0	0	0	0	0	0
336	0	0	0	0	0	0	0	0	0	0	0	0	0	0	0	0	0	0	0	0	0	0	0	0	0	0	0	0	0	0	0	0	0	0	0	0	0	0	0	0	0	0	0	0	0	0	0	0	0
337	0	0	0	0	0	0	0	0	0	0	0	0	0	0	0	0	0	0	0	0	0	0	0	0	0	0	0	0	0	0	0	0	0	0	0	0	0	0	0	0	0	0	0	0	0	0	0	0	0
338	0	0	0	0	0	0	0	0	0	0	0	0	0	0	0	0	0	0	0	0	0	0	0	0	0	0	0	0	0	0	0	0	0	0	0	0	0	0	0	0	0	0	0	0	0	0	0	0	0
339	0	0	0	0	0	0	0	0	0	0	0	0	0	0	0	0	0	0	0	0	0	0	0	0	0	0	0	0	0	0	0	0	0	0	0	0	0	0	0	0	0	0	0	0	0	0	0	0	0
340	0	0	0	0	0	0	0	0	0	0	0	0	0	0	0	0	0	0	0	0	0	0	0	0	0	0	0	0	0	0	0	0	0	0	0	0	0	0	0	0	0	0	0	0	0	0	0	0	0
341	0	0	0	0	0	0	0	0	0	0	0	0	0	0	0	0	0	0	0	0	0	0	0	0	0	0	0	0	0	0	0	0	0	0	0	0	0	0	0	0	0	0	0	0	0	0	0	0	0
342	0	0	0	0	0	0	0	0	0	0	0	0	0	0	0	0	0	0	0	0	0	0	0	0	0	0	0	0	0	0	0	0	0	0	0	0	0	0	0	0	0	0	0	0	0	0	0	0	0
343	0	0	0	0	0	0	0	0	0	0	0	0	0	0	0	0	0	0	0	0	0	0	0	0	0	0	0	0	0	0	0	0	0	0	0	0	0	0	0	0	0	0	0	0	0	0	0	0	0
344	0	0	0	0	0	0	0	0	0	0	0	0	0	0	0	0	0	0	0	0	0	0	0	0	0	0	0	0	0	0	0	0	0	0	0	0	0	0	0	0	0	0	0	0	0	0	0	0	0
345	0	0	0	0	0	0	0	0	0	0	0	0	0	0	0	0	0	0	0	0	0	0	0	0	0	0	0	0	0	0	0	0	0	0	0	0	0	0	0	0	0	0	0	0	0	0	0	0	0
346	0	0	0	0	0	0	0	0	0	0	0	0	0	0	0	0	0	0	0	0	0	0	0	0	0	0	0	0	0	0	0	0	0	0	0	0	0	0	0	0	0	0	0	0	0	0	0	0	0
347	0	0	0	0	0	0	0	0	0	0	0	0	0	0	0	0	0	0	0	0	0	0	0	0	0	0	0	0	0	0	0	0	0	0	0	0	0	0	0	0	0	0	0	0	0	0	0	0	0
348	0	0	0	0	0	0	0	0	0	0	0	0	0	0	0	0	0	0	0	0	0	0	0	0	0	0	0	0	0	0	0	0	0	0	0	0	0	0	0	0	0	0	0	0	0	0	0	0	0
349	0	0	0	0	0	0	0	0	0	0	0	0	0	0	0	0	0	0	0	0	0	0	0	0	0	0	0	0	0	0	0	0	0	0	0	0	0	0	0	0	0	0	0	0	0	0	0	0	0
350	0	0	0	0	0	0	0	0	0	0	0	0	0	0	0	0	0	0	0	0	0	0	0	0	0	0	0	0	0	0	0	0	0	0	0	0	0	0	0	0	0	0	0	0	0	0	0	0	0
351	0	0	0	0	0	0	0	0	0	0	0	0	0	0	0	0	0	0	0	0	0	0	0	0	0	0	0	0	0	0	0	0	0	0	0	0	0	0	0	0	0	0	0	0	0	0	0	0	0
352	0	0	0	0	0	0	0	0	0	0	0	0	0	0	0	0	0	0	0	0	0	0	0	0	0	0	0	0	0	0	0	0	0	0	0	0	0	0	0	0	0	0	0	0	0	0	0	0	0
353	0	0	0	0	0	0	0	0	0	0	0	0	0	0	0	0	0	0	0	0	0	0	0	0	0	0	0	0	0	0	0	0	0	0	0	0	0	0	0	0	0	0	0	0	0	0	0	0	0
354	0	0	0	0	0	0	0	0	0	0	0	0	0	0	0	0	0	0	0	0	0	0	0	0	0	0	0	0	0	0	0	0	0	0	0	0	0	0	0	0	0	0	0	0	0	0	0	0	0
355	0	0	0	0	0	0	0	0	0	0	0	0	0	0	0	0	0	0	0	0	0	0	0	0	0	0	0	0	0	0	0	0	0	0	0	0	0	0	0	0	0	0	0	0	0	0	0	0	0
356	0	0	0	0	0	0	0	0	0	0	0	0	0	0	0	0	0	0	0	0	0	0	0	0	0	0	0	0	0	0	0	0	0	0	0	0	0	0	0	0	0	0	0	0	0	0	0	0	0
357	0	0	0	0	0	0	0	0	0	0	0	0	0	0	0	0	0	0	0	0	0	0	0	0	0	0	0	0	0	0	0	0	0	0	0	0	0	0	0	0	0	0	0	0	0	0	0	0	0
358	0	0	0	0	0	0	0	0	0	0	0	0	0	0	0	0	0	0	0	0	0	0	0	0	0	0	0	0	0	0	0	0	0	0	0	0	0	0	0	0	0	0	0	0	0	0	0	0	0
359	0	0	0	0	0	0	0	0	0	0	0	0	0	0	0	0	0	0	0	0	0	0	0	0	0	0	0	0	0	0	0	0	0	0	0	0	0	0	0	0	0	0	0	0	0	0	0	0	0
360	0	0	0	0	0	0	0	0	0	0	0	0	0	0	0	0	0	0	0	0	0	0	0	0	0	0	0	0	0	0	0	0	0	0	0	0	0	0	0	0	0	0	0	0	0	0	0	0	0
361	0	0	0	0	0	0	0	0	0	0	0	0	0	0	0	0	0	0	0	0	0	0	0	0	0	0	0	0	0	0	0	0	0	0	0	0	0	0	0	0	0	0	0	0	0	0	0	0	0
362	0	0	0	0	0	0	0	0	0	0	0	0	0	0	0	0	0	0	0	0	0	0	0	0	0	0	0	0	0	0	0	0	0	0	0	0	0	0	0	0	0	0	0	0	0	0	0	0	0
363	0	0	0	0	0	0	0	0	0	0	0	0	0	0	0	0	0	0	0	0	0	0	0	0	0	0	0	0	0	0	0	0	0	0	0	0	0	0	0	0	0	0	0	0	0	0	0	0	0
364	0	0	0	0	0	0	0	0	0	0	0	0	0	0	0	0	0	0	0	0	0	0	0	0	0	0	0	0	0	0	0	0	0	0	0	0	0	0	0	0	0	0	0	0	0	0	0	0	0
365	0	0	0	0	0	0	0	0	0	0	0	0	0	0	0	0	0	0	0	0	0	0	0	0	0	0	0	0	0	0	0	0	0	0	0	0	0	0	0	0	0	0	0	0	0	0	0	0	0
366	0	0	0	0	0	0	0	0	0	0	0	0	0	0	0	0	0	0	0	0	0	0	0	0	0	0	0	0	0	0	0	0	0	0	0	0	0	0	0	0	0	0	0	0	0	0	0	0	0
367	0	0	0	0	0	0	0	0	0	0	0	0	0	0	0	0	0	0	0	0	0	0	0	0	0	0	0	0	0	0	0	0	0	0	0	0	0	0	0	0	0	0	0	0	0	0	0	0	0
368	0	0	0	0	0	0	0	0	0	0	0	0	0	0	0	0	0	0	0	0	0	0	0	0	0	0	0	0	0	0	0	0	0	0	0	0	0	0	0	0	0	0	0	0	0	0	0	0	0
369	0	0	0	0	0	0	0	0	0	0	0	0	0	0	0	0	0	0	0	0	0	0	0	0	0	0	0	0	0	0	0	0	0	0	0	0	0	0	0	0	0	0	0	0	0	0	0	0	0
370	0	0	0	0	0	0	0	0	0	0	0	0	0	0	0	0	0	0	0	0	0	0	0	0	0	0	0	0	0	0	0	0	0	0	0	0	0	0	0	0	0	0	0	0	0	0	0	0	0
371	0	0	0	0	0	0	0	0	0	0	0	0	0	0	0	0	0	0	0	0	0	0	0	0	0	0	0	0	0	0	0	0	0	0	0	0	0	0	0	0	0	0	0	0	0	0	0	0	0
372	0	0	0	0	0	0	0	0	0	0	0	0	0	0	0	0	0	0	0	0	0	0	0	0	0	0	0	0	0	0	0	0	0	0	0	0	0	0	0	0	0	0	0	0	0	0	0	0	0
373	0	0	0	0	0	0	0	0	0	0	0	0	0	0	0	0	0	0	0	0	0	0	0	0	0	0	0	0	0	0	0	0	0	0	0	0	0	0	0	0	0	0	0	0	0	0	0	0	0
374	0	0	0	0	0	0	0	0	0	0	0	0	0	0	0	0	0	0	0	0	0	0	0	0	0	0	0	0	0	0	0	0	0	0	0	0	0	0	0	0	0	0	0	0	0	0	0	0	0
375	0	0	0	0	0	0	0	0	0	0	0	0	0	0	0	0	0	0	0	0	0	0	0	0	0	0	0	0	0	0	0	0	0	0	0	0	0	0	0	0	0	0	0	0	0	0	0	0	0
376	0	0	0	0	0	0	0	0	0	0	0	0	0	0	0	0	0	0	0	0	0	0	0	0	0	0	0	0	0	0	0	0	0	0	0	0	0	0	0	0	0	0	0	0	0	0	0	0	0
377	0	0	0	0	0	0	0	0	0	0	0	0	0	0	0	0	0	0	0	0	0	0	0	0	0	0	0	0	0	0	0	0	0	0	0	0	0	0	0	0	0	0	0	0	0	0	0	0	0
378	0	0	0	0	0	0	0	0	0	0	0	0	0	0	0	0	0	0	0	0	0	0	0	0	0	0	0	0	0	0	0	0	0	0	0	0	0	0	0	0	0	0	0	0	0	0	0	0	0
379	0	0	0	0	0	0	0	0	0	0	0	0	0	0	0	0	0	0	0	0	0	0	0	0	0	0	0	0	0	0	0	0	0	0	0	0	0	0	0	0	0	0	0	0	0	0	0	0	0
380	0	0	0	0	0	0	0	0	0	0	0	0	0	0	0	0	0	0	0	0	0	0	0	0	0	0	0	0	0	0	0	0	0	0	0	0	0	0	0	0	0	0	0	0	0	0	0	0	0
381	0	0	0	0	0	0	0	0	0	0	0	0	0	0	0	0	0	0	0	0	0	0	0	0	0	0	0	0	0	0	0	0	0	0	0	0	0	0	0	0	0	0	0	0	0	0	0	0	0
382	0	0	0	0	0	0	0	0	0	0	0	0	0	0	0	0	0	0	0	0	0	0	0	0	0	0	0	0	0	0	0	0	0	0	0	0	0	0	0	0	0	0	0	0	0	0	0	0	0
383	0	0	0	0	0	0	0	0	0	0	0	0	0	0	0	0	0	0	0	0	0	0	0	0	0	0	0	0	0	0	0	0	0	0	0	0	0	0	0	0	0	0	0	0	0	0	0	0	0
384	0	0	0	0	0	0	0	0	0	0	0	0	0	0	0	0	0	0	0	0	0	0	0	0	0	0	0	0	0	0	0	0	0	0	0	0	0	0	0	0	0	0	0	0	0	0	0	0	0
385	0	0	0	0	0	0	0	0	0	0	0	0	0	0	0	0	0	0	0	0	0	0	0	0	0	0	0	0	0	0	0	0	0	0	0	0	0	0	0	0	0	0	0	0	0	0	0	0	0
386	0	0	0	0	0	0	0	0	0	0	0	0	0	0	0	0	0	0	0	0	0	0	0	0	0	0	0	0	0	0	0	0	0	0	0	0	0	0	0	0	0	0	0	0	0	0	0	0	0
387	0	0	0	0	0	0	0	0	0	0	0	0	0	0	0	0	0	0	0	0	0	0	0	0	0	0	0	0	0	0	0	0	0	0	0	0	0	0	0	0	0	0	0	0	0	0	0	0	0
388	0	0	0	0	0	0	0	0	0	0	0	0	0	0	0	0	0	0	0	0	0	0	0	0	0	0	0	0	0	0	0	0	0	0	0	0	0	0	0	0	0	0	0	0	0	0	0	0	0
389	0	0	0	0	0	0	0	0	0	0	0	0	0	0	0	0	0	0	0	0	0	0	0	0	0	0	0	0	0	0	0	0	0	0	0	0	0	0	0	0	0	0	0	0	0	0	0	0	0
390	0	0	0	0	0	0	0	0	0	0	0	0	0	0	0	0	0	0	0	0	0	0	0	0	0	0	0	0	0	0	0	0	0	0	0	0	0	0	0	0	0	0	0	0	0	0	0	0	0
391	0	0	0	0	0	0	0	0	0	0	0	0	0	0	0	0	0	0	0	0	0	0	0	0	0	0	0	0	0	0	0	0	0	0	0	0	0	0	0	0	0	0	0	0	0	0	0	0	0
392	0	0	0	0	0	0	0	0	0	0	0	0	0	0	0	0	0	0	0	0	0	0	0	0	0	0	0	0	0	0	0	0	0	0	0	0	0	0	0	0	0	0	0	0	0	0	0	0	0
393	0	0	0	0	0	0	0	0	0	0	0	0	0	0	0	0	0	0	0	0	0	0	0	0	0	0	0	0	0	0	0	0	0	0	0	0	0	0	0	0	0	0	0	0	0	0	0	0	0
394	0	0	0	0	0	0	0	0	0	0	0	0	0	0	0	0	0	0	0	0	0	0	0	0	0	0	0	0	0	0	0	0	0	0	0	0	0	0	0	0	0	0	0	0	0	0	0	0	0
395	0	0	0	0	0	0	0	0	0	0	0	0	0	0	0	0	0	0	0	0	0	0	0	0	0	0	0	0	0	0	0	0	0	0	0	0	0	0	0	0	0	0	0	0	0	0	0	0	0
396	0	0	0	0	0	0	0	0	0	0	0	0	0	0	0	0	0	0	0	0	0	0	0	0	0	0	0	0	0	0	0	0	0	0	0	0	0	0	0	0	0	0	0	0	0	0	0	0	0
397	0	0	0	0	0	0	0	0	0	0	0	0	0	0	0	0	0	0	0	0	0	0	0	0	0	0	0	0	0	0	0	0	0	0	0	0	0	0	0	0	0	0	0	0	0	0	0	0	0
398	0	0	0	0	0	0	0	0	0	0	0	0	0	0	0	0	0	0	0	0	0	0	0	0	0	0	0	0	0	0	0	0	0	0	0	0	0	0	0	0	0	0	0	0	0	0	0	0	0
399	0	0	0	0	0	0	0	0	0	0	0	0	0	0	0	0	0	0	0	0	0	0	0	0	0	0	0	0	0	0	0	0	0	0	0	0	0	0	0	0	0	0	0	0	0	0	0	0	0
400	0	0	0	0	0	0	0	0	0	0	0	0	0	0	0	0	0	0	0	0	0	0	0	0	0	0	0	0	0	0	0	0	0	0	0	0	0	0	0	0	0	0	0	0	0	0	0	0	0
401	0	0	0	0	0	0	0	0	0	0	0	0	0	0	0	0	0	0	0	0	0	0	0	0	0	0	0	0	0	0	0	0	0	0	0	0	0	0	0	0	0	0	0	0	0	0	0	0	0
402	0	0	0	0	0	0	0	0	0	0	0	0	0	0	0	0	0	0	0	0	0	0	0	0	0	0	0	0	0	0	0	0	0	0	0	0	0	0	0	0	0	0	0	0	0	0	0	0	0
403	0	0	0	0	0	0	0	0	0	0	0	0	0	0	0	0	0	0	0	0	0	0	0	0	0	0	0	0	0	0	0	0	0	0	0	0	0	0	0	0	0	0	0	0	0	0	0	0	0
404	0	0	0	0	0	0	0	0	0	0	0	0	0	0	0	0	0	0	0	0	0	0	0	0	0	0	0	0	0	0	0	0	0	0	0	0	0	0	0	0	0	0	0	0	0	0	0	0	0
405	0	0	0	0	0	0	0	0	0	0	0	0	0	0	0	0	0	0	0	0	0	0	0	0	0	0	0	0	0	0	0	0	0	0	0	0	0	0	0	0	0	0	0	0	0	0	0	0	0
406	0	0	0	0	0	0	0	0	0	0	0	0	0	0	0	0	0	0	0	0	0	0	0	0	0	0	0	0	0	0	0	0	0	0	0	0	0	0	0	0	0	0	0	0	0	0	0	0	0
407	0	0	5	18.6667	0	0	0	0	0	0	0	0	0	0	0	0	0	0	124.333	0	0	0	0	0	0	0	0	27.6667	0	0	0	25.3333	27	0	0	8.66667	6	0	0	0	0	0	22.3333	0	0	0	0	59.6667	0
408	0	0	0	0	0	0	0	0	0	0	0	0	0	0	0	0	0	0	0	0	0	0	0	0	0	0	0	0	0	0	0	0	0	0	0	0	0	0	0	0	0	0	0	0	0	0	0	0	0
409	0	0	0	0	0	0	0	0	0	0	0	0	0	0	0	0	0	0	0	0	0	0	0	0	0	0	0	0	0	0	0	0	0	0	0	0	0	0	0	0	0	0	0	0	0	0	0	0	0
410	0	0	0	0	0	0	0	0	0	0	0	0	0	0	0	0	0	0	0	0	0	0	0	0	0	0	0	0	0	0	0	0	0	0	0	0	0	0	0	0	0	0	0	0	0	0	0	0	0
411	0	0	0	0	0	0	0	0	0	0	0	0	0	0	0	0	0	0	0	0	0	0	0	0	0	0	0	0	0	0	0	0	0	0	0	0	0	0	0	0	0	0	0	0	0	0	0	0	0
412	0	0	0	0	0	0	0	0	0	0	0	0	0	0	0	0	0	0	0	0	0	0	0	0	0	0	0	0	0	0	0	0	0	0	0	0	0	0	0	0	0	0	0	0	0	0	0	0	0
413	0	0	0	0	0	0	0	0	0	0	0	0	0	0	0	0	0	0	0	0	0	0	0	0	0	0	0	0	0	0	0	0	0	0	0	0	0	0	0	0	0	0	0	0	0	0	0	0	0
414	0	0	0	0	0	0	0	0	0	0	0	0	0	0	0	0	0	0	0	0	0	0	0	0	0	0	0	0	0	0	0	0	0	0	0	0	0	0	0	0	0	0	0	0	0	0	0	0	0
415	0	0	0	0	0	0	0	0	0	0	0	0	0	0	0	0	0	0	0	0	0	0	0	0	0	0	0	0	0	0	0	0	0	0	0	0	0	0	0	0	0	0	0	0	0	0	0	0	0
416	0	0	0	0	0	0	0	0	0	0	0	0	0	0	0	0	0	0	0	0	0	0	0	0	0	0	0	0	0	0	0	0	0	0	0	0	0	0	0	0	0	0	0	0	0	0	0	0	0
417	0	0	0	0	0	0	0	0	0	0	0	0	0	0	0	0	0	0	0	0	0	0	0	0	0	0	0	0	0	0	0	0	0	0	0	0	0	0	0	0	0	0	0	0	0	0	0	0	0
418	0	0	0	0	0	0	0	0	0	0	0	0	0	0	0	0	0	0	0	0	0	0	0	0	0	0	0	0	0	0	0	0	0	0	0	0	0	0	0	0	0	0	0	0	0	0	0	0	0
419	0	0	0	0	0	0	0	0	0	0	0	0	0	0	0	0	0	0	0	0	0	0	0	0	0	0	0	0	0	0	0	0	0	0	0	0	0	0	0	0	0	0	0	0	0	0	0	0	0
420	0	0	0	0	0	0	0	0	0	0	0	0	0	0	0	0	0	0	0	0	0	0	0	0	0	0	0	0	0	0	0	0	0	0	0	0	0	0	0	0	0	0	0	0	0	0	0	0	0
421	0	0	0	0	0	0	0	0	0	0	0	0	0	0	0	0	0	0	0	0	0	0	0	0	0	0	0	0	0	0	0	0	0	0	0	0	0	0	0	0	0	0	0	0	0	0	0	0	0
422	0	0	0	0	0	0	0	0	0	0	0	0	0	0	0	0	0	0	0	0	0	0	0	0	0	0	0	0	0	0	0	0	0	0	0	0	0	0	0	0	0	0	0	0	0	0	0	0	0
423	0	0	0	0	0	0	0	0	0	0	0	0	0	0	0	0	0	0	0	0	0	0	0	0	0	0	0	0	0	0	0	0	0	0	0	0	0	0	0	0	0	0	0	0	0	0	0	0	0
424	0	0	0	0	0	0	0	0	0	0	0	0	0	0	0	0	0	0	0	0	0	0	0	0	0	0	0	0	0	0	0	0	0	0	0	0	0	0	0	0	0	0	0	0	0	0	0	0	0
425	0	0	0	0	0	0	0	0	0	0	0	0	0	0	0	0	0	0	0	0	0	0	0	0	0	0	0	0	0	0	0	0	0	0	0	0	0	0	0	0	0	0	0	0	0	0	0	0	0
426	0	0	0	0	0	0	0	0	0	0	0	0	0	0	0	0	0	0	0	0	0	0	0	0	0	0	0	0	0	0	0	0	0	0	0	0	0	0	0	0	0	0	0	0	0	0	0	0	0
427	0	0	0	0	0	0	0	0	0	0	0	0	0	0	0	0	0	0	0	0	0	0	0	0	0	0	0	0	0	0	0	0	0	0	0	0	0	0	0	0	0	0	0	0	0	0	0	0	0
428	0	0	0	0	0	0	0	0	0	0	0	0	0	0	0	0	0	0	0	0	0	0	0	0	0	0	0	0	0	0	0	0	0	0	0	0	0	0	0	0	0	0	0	0	0	0	0	0	0
429	0	0	0	0	0	0	0	0	0	0	0	0	0	0	0	0	0	0	0	0	0	0	0	0	0	0	0	0	0	0	0	0	0	0	0	0	0	0	0	0	0	0	0	0	0	0	0	0	0
430	0	0	0	0	0	0	0	0	0	0	0	0	0	0	0	0	0	0	0	0	0	0	0	0	0	0	0	0	0	0	0	0	0	0	0	0	0	0	0	0	0	0	0	0	0	0	0	0	0
431	0	0	0	0	0	0	0	0	0	0	0	0	0	0	0	0	0	0	0	0	0	0	0	0	0	0	0	0	0	0	0	0	0	0	0	0	0	0	0	0	0	0	0	0	0	0	0	0	0
432	0	0	0	0	0	0	0	0	0	0	0	0	0	0	0	0	0	0	0	0	0	0	0	0	0	0	0	0	0	0	0	0	0	0	0	0	0	0	0	0	0	0	0	0	0	0	0	0	0
433	0	0	0	0	0	0	0	0	0	0	0	0	0	0	0	0	0	0	0	0	0	0	0	0	0	0	0	0	0	0	0	0	0	0	0	0	0	0	0	0	0	0	0	0	0	0	0	0	0
434	0	0	0	0	0	0	0	0	0	0	0	0	0	0	0	0	0	0	0	0	0	0	0	0	0	0	0	0	0	0	0	0	0	0	0	0	0	0	0	0	0	0	0	0	0	0	0	0	0
435	0	0	0	0	0	0	0	0	0	0	0	0	0	0	0	0	0	0	0	0	0	0	0	0	0	0	0	0	0	0	0	0	0	0	0	0	0	0	0	0	0	0	0	0	0	0	0	0	0
436	0	0	0	0	0	0	0	0	0	0	0	0	0	0	0	0	0	0	0	0	0	0	0	0	0	0	0	0	0	0	0	0	0	0	0	0	0	0	0	0	0	0	0	0	0	0	0	0	0
437	0	0	0	0	0	0	0	0	0	0	0	0	0	0	0	0	0	0	0	0	0	0	0	0	0	0	0	0	0	0	0	0	0	0	0	0	0	0	0	0	0	0	0	0	0	0	0	0	0
438	0	0	0	0	0	0	0	0	0	0	0	0	0	0	0	0	0	0	0	0	0	0	0	0	0	0	0	0	0	0	0	0	0	0	0	0	0	0	0	0	0	0	0	0	0	0	0	0	0
439	0	0	0	0	0	0	0	0	0	0	0	0	0	0	0	0	0	0	0	0	0	0	0	0	0	0	0	0	0	0	0	0	0	0	0	0	0	0	0	0	0	0	0	0	0	0	0	0	0
440	0	0	0	0	0	0	0	0	0	0	0	0	0	0	0	0	0	0	0	0	0	0	0	0	0	0	0	0	0	0	0	0	0	0	0	0	0	0	0	0	0	0	0	0	0	0	0	0	0
441	0	0	0	0	0	0	0	0	0	0	0	0	0	0	0	0	0	0	0	0	0	0	0	0	0	0	0	0	0	0	0	0	0	0	0	0	0	0	0	0	0	0	0	0	0	0	0	0	0
442	0	0	0	0	0	0	0	0	0	0	0	0	0	0	0	0	0	0	0	0	0	0	0	0	0	0	0	0	0	0	0	0	0	0	0	0	0	0	0	0	0	0	0	0	0	0	0	0	0
443	0	0	0	0	0	0	0	0	0	0	0	0	0	0	0	0	0	0	0	0	0	0	0	0	0	0	0	0	0	0	0	0	0	0	0	0	0	0	0	0	0	0	0	0	0	0	0	0	0
444	0	0	0	0	0	0	0	0	0	0	0	0	0	0	0	0	0	0	0	0	0	0	0	0	0	0	0	0	0	0	0	0	0	0	0	0	0	0	0	0	0	0	0	0	0	0	0	0	0
445	0	0	0	0	0	0	0	0	0	0	0	0	0	0	0	0	0	0	0	0	0	0	0	0	0	0	0	0	0	0	0	0	0	0	0	0	0	0	0	0	0	0	0	0	0	0	0	0	0
446	0	0	0	0	0	0	0	0	0	0	0	0	0	0	0	0	0	0	0	0	0	0	0	0	0	0	0	0	0	0	0	0	0	0	0	0	0	0	0	0	0	0	0	0	0	0	0	0	0
447	0	0	0	0	0	0	0	0	0	0	0	0	0	0	0	0	0	0	0	0	0	0	0	0	0	0	0	0	0	0	0	0	0	0	0	0	0	0	0	0	0	0	0	0	0	0	0	0	0
448	0	0	0	0	0	0	0	0	0	0	0	0	0	0	0	0	0	0	0	0	0	0	0	0	0	0	0	0	0	0	0	0	0	0	0	0	0	0	0	0	0	0	0	0	0	0	0	0	0
449	0	0	0	0	0	0	0	0	0	0	0	0	0	0	0	0	0	0	0	0	0	0	0	0	0	0	0	0	0	0	0	0	0	0	0	0	0	0	0	0	0	0	0	0	0	0	0	0	0
450	0	0	0	0	0	0	0	0	0	0	0	0	0	0	0	0	0	0	0	0	0	0	0	0	0	0	0	0	0	0	0	0	0	0	0	0	0	0	0	0	0	0	0	0	0	0	0	0	0
451	0	0	0	0	0	0	0	0	0	0	0	0	0	0	0	0	0	0	0	0	0	0	0	0	0	0	0	0	0	0	0	0	0	0	0	0	0	0	0	0	0	0	0	0	0	0	0	0	0
452	0	0	0	0	0	0	0	0	0	0	0	0	0	0	0	0	0	0	0	0	0	0	0	0	0	0	0	0	0	0	0	0	0	0	0	0	0	0	0	0	0	0	0	0	0	0	0	0	0
453	0	0	0	0	0	0	0	0	0	0	0	0	0	0	0	0	0	0	0	0	0	0	0	0	0	0	0	0	0	0	0	0	0	0	0	0	0	0	0	0	0	0	0	0	0	0	0	0	0
454	0	0	0	0	0	0	0	0	0	0	0	0	0	0	0	0	0	0	0	0	0	0	0	0	0	0	0	0	0	0	0	0	0	0	0	0	0	0	0	0	0	0	0	0	0	0	0	0	0
455	0	0	0	0	0	0	0	0	0	0	0	0	0	0	0	0	0	0	0	0	0	0	0	0	0	0	0	0	0	0	0	0	0	0	0	0	0	0	0	0	0	0	0	0	0	0	0	0	0
456	0	0	0	0	0	0	0	0	0	0	0	0	0	0	0	0	0	0	0	0	0	0	0	0	0	0	0	0	0	0	0	0	0	0	0	0	0	0	0	0	0	0	0	0	0	0	0	0	0
457	0	0	0	0	0	0	0	0	0	0	0	0	0	0	0	0	0	0	0	0	0	0	0	0	0	0	0	0	0	0	0	0	0	0	0	0	0	0	0	0	0	0	0	0	0	0	0	0	0
458	0	0	0	0	0	0	0	0	0	0	0	0	0	0	0	0	0	0	0	0	0	0	0	0	0	0	0	0	0	0	0	0	0	0	0	0	0	0	0	0	0	0	0	0	0	0	0	0	0
459	0	0	0	0	0	0	0	0	0	0	0	0	0	0	0	0	0	0	0	0	0	0	0	0	0	0	0	0	0	0	0	0	0	0	0	0	0	0	0	0	0	0	0	0	0	0	0	0	0
460	0	0	0	0	0	0	0	0	0	0	0	0	0	0	0	0	0	0	0	0	0	0	0	0	0	0	0	0	0	0	0	0	0	0	0	0	0	0	0	0	0	0	0	0	0	0	0	0	0
461	0	0	0	0	0	0	0	0	0	0	0	0	0	0	0	0	0	0	0	0	0	0	0	0	0	0	0	0	0	0	0	0	0	0	0	0	0	0	0	0	0	0	0	0	0	0	0	0	0
462	0	0	0	0	0	0	0	0	0	0	0	0	0	0	0	0	0	0	0	0	0	0	0	0	0	0	0	0	0	0	0	0	0	0	0	0	0	0	0	0	0	0	0	0	0	0	0	0	0
463	0	0	0	0	0	0	0	0	0	0	0	0	0	0	0	0	0	0	0	0	0	0	0	0	0	0	0	0	0	0	0	0	0	0	0	0	0	0	0	0	0	0	0	0	0	0	0	0	0
464	0	0	0	0	0	0	0	0	0	0	0	0	0	0	0	0	0	0	0	0	0	0	0	0	0	0	0	0	0	0	0	0	0	0	0	0	0	0	0	0	0	0	0	0	0	0	0	0	0
465	0	0	0	0	0	0	0	0	0	0	0	0	0	0	0	0	0	0	0	0	0	0	0	0	0	0	0	0	0	0	0	0	0	0	0	0	0	0	0	0	0	0	0	0	0	0	0	0	0
466	0	0	0	0	0	0	0	0	0	0	0	0	0	0	0	0	0	0	0	0	0	0	0	0	0	0	0	0	0	0	0	0	0	0	0	0	0	0	0	0	0	0	0	0	0	0	0	0	0
467	0	0	0	0	0	0	0	0	0	0	0	0	0	0	0	0	0	0	0	0	0	0	0	0	0	0	0	0	0	0	0	0	0	0	0	0	0	0	0	0	0	0	0	0	0	0	0	0	0
468	0	0	0	0	0	0	0	0	0	0	0	0	0	0	0	0	0	0	0	0	0	0	0	0	0	0	0	0	0	0	0	0	0	0	0	0	0	0	0	0	0	0	0	0	0	0	0	0	0
469	0	0	0	0	0	0	0	0	0	0	0	0	0	0	0	0	0	0	0	0	0	0	0	0	0	0	0	0	0	0	0	0	0	0	0	0	0	0	0	0	0	0	0	0	0	0	0	0	0
470	0	0	0	0	0	0	0	0	0	0	0	0	0	0	0	0	0	0	0	0	0	0	0	0	0	0	0	0	0	0	0	0	0	0	0	0	0	0	0	0	0	0	0	0	0	0	0	0	0
471	0	0	0	0	0	0	0	0	0	0	0	0	0	0	0	0	0	0	0	0	0	0	0	0	0	0	0	0	0	0	0	0	0	0	0	0	0	0	0	0	0	0	0	0	0	0	0	0	0
472	0	0	0	0	0	0	0	0	0	0	0	0	0	0	0	0	0	0	0	0	0	0	0	0	0	0	0	0	0	0	0	0	0	0	0	0	0	0	0	0	0	0	0	0	0	0	0	0	0
473	0	0	0	0	0	0	0	0	0	0	0	0	0	0	0	0	0	0	0	0	0	0	0	0	0	0	0	0	0	0	0	0	0	0	0	0	0	0	0	0	0	0	0	0	0	0	0	0	0
474	0	0	0	0	0	0	0	0	0	0	0	0	0	0	0	0	0	0	0	0	0	0	0	0	0	0	0	0	0	0	0	0	0	0	0	0	0	0	0	0	0	0	0	0	0	0	0	0	0
475	0	0	0	0	0	0	0	0	0	0	0	0	0	0	0	0	0	0	0	0	0	0	0	0	0	0	0	0	0	0	0	0	0	0	0	0	0	0	0	0	1370	0	0	0	0	0	0	0	0
476	0	0	0	0	0	0	0	0	0	0	0	0	0	0	0	0	0	0	0	0	0	0	0	0	0	0	0	0	0	0	0	0	0	0	0	0	0	0	0	0	0	0	0	0	0	0	0	0	0
477	0	0	0	0	0	0	0	0	0	0	0	0	0	0	0	0	0	0	0	0	0	0	0	0	0	0	0	0	0	0	0	0	0	0	0	0	0	0	0	0	0	0	0	0	0	0	0	0	0
478	0	0	0	0	0	0	0	0	0	0	0	0	0	0	0	0	0	0	0	0	0	0	0	0	0	0	0	0	0	0	0	0	0	0	0	0	0	0	0	0	0	0	0	0	0	0	0	0	0
479	0	0	0	0	0	0	0	0	0	0	0	0	0	0	0	0	0	0	0	0	0	0	0	0	0	0	0	0	0	0	0	0	0	0	0	0	0	0	59.6667	0	20.6667	0	0	0	0	0	0	0	0
480	0	0	0	0	0	0	0	0	0	0	0	0	0	0	0	0	0	0	0	0	0	0	0	0	0	0	0	0	0	0	0	0	0	0	0	0	0	0	0	0	0	0	0	0	0	0	0	0	0
481	0	0	0	0	0	0	0	0	0	0	0	0	0	0	0	0	0	0	0	0	0	0	0	0	0	0	0	0	0	0	0	0	0	0	0	0	0	0	0	0	0	0	0	0	0	0	0	0	0
482	0	0	0	0	0	0	0	0	0	0	0	0	0	0	0	0	0	0	0	0	0	0	0	0	0	0	0	0	0	0	0	0	0	0	0	0	0	0	0	0	0	0	0	0	0	0	0	0	0
483	0	0	0	0	0	0	0	0	0	0	0	0	0	0	0	0	0	0	0	0	0	0	0	0	0	0	0	0	0	0	0	0	0	0	0	0	0	0	0	0	0	0	0	0	0	0	0	0	0
484	0	0	0	0	0	0	0	0	0	0	0	0	0	0	0	0	0	0	0	0	0	0	0	0	0	0	0	0	0	0	0	0	0	0	0	0	0	0	0	0	0	0	0	0	0	0	0	0	0
485	0	0	0	0	0	0	0	0	0	0	0	0	0	0	0	0	0	0	0	0	0	0	0	0	0	0	0	0	0	0	0	0	0	0	0	0	0	0	0	0	0	0	0	0	0	0	0	0	0
486	0	0	0	0	0	0	0	0	0	0	0	0	0	0	0	0	0	0	0	0	0	0	0	0	0	0	0	0	0	0	0	0	0	0	0	0	0	0	0	0	0	0	0	0	0	0	0	0	0
487	0	0	0	0	0	0	0	0	0	0	0	0	0	0	0	0	0	0	0	0	0	0	0	0	0	0	0	0	0	0	0	0	0	0	0	0	0	0	0	0	0	0	0	0	0	0	0	0	0
488	0	0	0	0	0	0	0	0	0	0	0	0	0	0	0	0	0	0	0	0	0	0	0	0	0	0	0	0	0	0	0	0	0	0	0	0	0	0	0	0	0	0	0	0	0	0	0	0	0
489	0	0	0	0	0	0	0	0	0	0	0	0	0	0	0	0	0	0	0	0	0	0	0	0	0	0	0	0	0	0	0	0	0	0	0	0	0	0	0	0	0	0	0	0	0	0	0	0	0
490	0	0	0	0	0	0	0	0	0	0	0	0	0	0	0	0	0	0	0	0	0	0	0	0	0	0	0	0	0	0	0	0	0	0	0	0	0	0	0	0	0	0	0	0	0	0	0	0	0
491	0	0	0	0	0	0	0	0	0	0	0	0	0	0	0	0	0	0	0	0	0	0	0	0	0	0	0	0	0	0	0	0	0	0	0	0	0	0	0	0	0	0	0	0	0	0	0	0	0
492	0	0	0	0	0	0	0	0	0	0	0	0	0	0	0	0	0	0	0	0	0	0	0	0	0	0	0	0	0	0	0	0	0	0	0	0	0	0	0	0	0	0	0	0	0	0	0	0	0
493	0	0	0	0	0	0	0	0	0	0	0	0	0	0	0	0	0	0	0	0	0	0	0	0	0	0	0	0	0	0	0	0	0	0	0	0	0	0	0	0	0	0	0	0	0	0	0	0	0
494	0	0	0	0	0	0	0	0	0	0	0	0	0	0	0	0	0	0	0	0	0	0	0	0	0	0	0	0	0	0	0	0	0	0	0	0	0	0	0	0	0	0	0	0	0	0	0	0	0
495	0	0	0	0	0	0	0	0	0	0	0	0	0	0	0	0	0	0	0	0	0	0	0	0	0	0	0	0	0	0	0	0	0	0	0	0	0	0	0	0	0	0	0	0	0	0	0	0	0
496	0	0	0	0	0	0	0	0	0	0	0	0	0	0	0	0	0	0	0	0	0	0	0	0	0	0	0	0	0	0	0	0	0	0	0	0	0	0	0	0	0	0	0	0	0	0	0	0	0
497	0	0	0	0	0	0	0	0	0	0	0	0	0	0	0	0	0	0	0	0	0	0	0	0	0	0	0	0	0	0	0	0	0	0	0	0	0	0	0	0	0	0	0	0	0	0	0	0	0
498	0	0	0	0	0	0	0	0	0	0	0	0	0	0	0	0	0	0	0	0	0	0	0	0	0	0	0	0	0	0	0	0	0	0	0	0	0	0	0	0	0	0	0	0	0	0	0	0	0
499	0	0	0	0	0	0	0	0	0	0	0	0	0	0	0	0	0	0	0	0	0	0	0	0	0	0	0	0	0	0	0	0	0	0	0	0	0	0	0	0	0	0	0	0	0	0	0	0	0
500	0	0	0	0	0	0	0	0	0	0	0	0	0	0	0	0	0	0	0	0	0	0	0	0	0	0	0	0	0	0	0	0	0	0	0	0	0	0	0	0	0	0	0	0	0	0	0	0	0
501	0	0	0	0	0	0	0	0	0	0	0	0	0	0	0	0	0	0	0	0	0	0	0	0	0	0	0	0	0	0	0	0	0	0	0	0	0	0	0	0	0	0	0	0	0	0	0	0	0
502	0	0	0	0	0	0	0	0	0	0	0	0	0	0	0	0	0	0	0	0	0	0	0	0	0	0	0	0	0	0	0	0	0	0	0	0	0	0	0	0	0	0	0	0	0	0	0	0	0
503	0	0	0	0	0	0	0	0	0	0	0	0	0	0	0	0	0	0	0	0	0	0	0	0	0	0	0	0	0	0	0	0	0	0	0	0	0	0	0	0	0	0	0	0	0	0	0	0	0
504	0	0	0	0	0	0	0	0	0	0	0	0	0	0	0	0	0	0	0	0	0	0	0	0	0	0	0	0	0	0	0	0	0	0	0	0	0	0	0	0	0	0	0	0	0	0	0	0	0
505	0	0	0	0	0	0	0	0	0	0	0	0	0	0	0	0	0	0	0	0	0	0	0	0	0	0	0	0	0	0	0	0	0	0	0	0	0	0	0	0	0	0	0	0	0	0	0	0	0
506	0	0	0	0	0	0	0	0	0	0	0	0	0	0	0	0	0	0	0	0	0	0	0	0	0	0	0	0	0	0	0	0	0	0	0	0	0	0	0	0	0	0	0	0	0	0	0	0	0
507	0	0	0	0	0	0	0	0	0	0	0	0	0	0	0	0	0	0	0	0	0	0	0	0	0	0	0	0	0	0	0	0	0	0	0	0	0	0	0	0	0	0	0	0	0	0	0	0	0
508	22.3333	0	0	0	0	0	0	0	0	0	0	0	0	0	0	0	0	0	0	0	0	0	0	0	0	0	0	0	0	0	0	0	0	0	0	0	0	0	0	0	0	0	0	0	0	0	0	0	0
509	0	0	0	0	0	0	0	0	0	0	0	0	0	0	0	0	0	0	0	0	0	0	0	0	0	0	0	0	0	0	0	0	0	0	0	0	0	0	0	0	0	0	0	0	0	0	0	0	0
510	0	0	0	0	0	0	0	0	0	0	0	0	0	0	0	0	0	0	0	0	0	0	0	0	0	0	0	0	0	0	0	0	0	0	0	0	0	0	0	0	0	0	0	0	0	0	0	0	0
511	0	0	0	0	0	0	0	7.66667	0	0	0	0	0	0	0	0	0	0	0	0	0	0	0	0	0	0	0	0	0	0	0	0	0	0	0	0	0	0	0	0	0	0	0	0	0	0	0	0	0
512	0	0	0	0	0	0	0	0	0	0	0	0	0	0	0	0	0	0	0	0	0	0	0	0	0	0	0	0	0	0	0	0	0	0	0	0	0	0	0	0	0	0	0	0	0	0	0	0	0
513	0	0	0	0	0	0	0	0	0	0	0	0	0	0	0	0	0	0	0	0	0	0	0	0	0	0	0	0	0	0	0	0	0	0	0	0	0	0	0	0	0	0	0	0	97.6667	0	0	0	0
514	0	0	0	0	0	0	0	0	0	0	0	0	0	0	0	0	0	0	0	0	0	0	0	0	0	0	0	0	0	0	0	0	0	0	0	0	0	0	0	0	0	0	0	0	0	0	0	0	0
515	0	0	0	0	0	0	0	0	0	0	0	0	0	0	0	0	0	0	0	0	0	0	0	0	0	0	0	0	0	0	0	0	0	0	0	0	0	0	0	0	0	0	0	0	0	0	0	0	0
516	0	0	0	0	0	0	0	0	0	0	0	0	0	0	0	0	0	0	0	0	0	0	0	0	0	0	0	0	0	0	0	0	0	0	0	0	0	0	0	0	0	0	0	0	0	0	0	0	0
517	0	0	0	0	0	0	0	0	0	0	0	0	0	0	0	0	0	0	0	0	0	0	0	0	0	0	0	0	0	0	0	0	0	0	0	0	0	0	0	0	0	0	0	0	0	0	0	0	0
518	0	0	0	0	0	0	0	0	0	0	0	0	0	0	0	0	0	0	0	0	0	0	0	0	0	0	0	0	0	0	0	0	0	0	0	0	0	0	0	0	0	0	0	0	0	0	0	0	0
519	0	0	0	0	0	0	0	0	0	0	0	0	0	0	0	0	0	0	0	0	0	0	0	0	0	0	0	0	0	0	0	0	0	0	0	0	0	0	0	0	0	0	0	0	0	0	0	0	0
520	0	0	0	0	0	0	0	0	0	0	0	0	0	0	0	0	0	0	0	0	0	0	0	0	0	0	0	0	0	0	0	0	0	0	0	0	0	0	0	0	0	0	0	0	0	0	0	0	0
521	0	0	0	0	0	0	0	0	0	0	0	0	0	0	0	0	0	0	0	0	0	0	0	0	0	0	0	0	0	0	0	0	0	0	0	0	0	0	0	0	0	0	0	0	0	0	0	0	0
522	0	0	0	0	0	0	0	0	0	0	0	0	0	0	0	0	0	0	0	0	0	0	0	0	0	0	0	0	0	0	0	0	0	0	0	0	0	0	0	0	0	0	0	0	0	0	0	0	0
523	0	0	0	0	0	0	0	0	0	0	0	0	0	0	0	0	0	0	0	0	0	0	0	0	0	0	0	0	0	0	0	0	0	0	0	0	0	0	0	0	0	0	0	0	0	0	0	0	0
524	0	0	0	0	0	0	0	0	0	0	0	0	0	0	0	0	0	0	0	0	0	0	0	0	0	0	0	0	0	0	0	0	0	0	0	0	0	0	0	0	0	0	0	0	0	0	0	0	0
525	0	0	0	0	0	0	0	0	0	0	0	0	0	0	0	0	0	0	0	0	0	0	0	0	0	0	0	0	0	0	0	0	0	0	0	0	0	0	0	0	0	0	0	0	0	0	0	0	0
526	0	0	0	0	0	0	0	0	0	0	0	0	0	0	0	0	0	0	0	0	0	0	0	0	0	0	0	0	0	0	0	0	0	0	0	0	0	0	0	0	0	0	0	0	0	0	0	0	0
527	0	0	0	0	0	0	0	0	0	0	0	0	0	0	0	0	0	0	0	0	0	0	0	0	0	0	0	0	0	0	0	0	0	0	0	0	0	0	0	0	0	0	0	0	0	0	0	0	0
528	0	0	0	0	0	0	0	0	0	0	0	0	0	0	0	0	0	0	0	0	0	0	0	0	0	0	0	0	0	0	0	0	0	0	0	0	0	0	0	0	0	0	0	0	0	0	0	0	0
529	0	0	0	0	0	0	0	0	0	0	0	0	0	0	0	0	0	0	0	0	0	0	0	0	0	0	0	0	0	0	0	0	0	0	0	0	0	0	0	0	0	0	0	0	0	0	0	0	0
530	0	0	0	0	0	0	0	0	0	0	0	0	0	0	0	0	0	0	0	0	0	0	0	0	0	0	0	0	0	0	0	0	0	0	0	0	0	0	0	0	0	0	0	0	0	0	0	0	0
531	0	0	0	0	0	0	0	0	0	0	0	0	0	0	0	0	0	0	0	0	0	0	0	0	0	0	0	0	0	0	0	0	0	0	0	0	0	0	0	0	0	0	0	0	0	0	0	0	0
532	0	0	0	0	0	0	0	0	0	0	0	0	0	0	0	0	0	0	0	0	0	0	0	0	0	0	0	0	0	0	0	0	0	0	0	0	0	0	0	0	0	0	0	0	0	0	0	0	0
533	0	0	0	0	0	0	0	0	0	0	0	0	0	0	0	0	0	0	0	0	0	0	0	0	0	0	0	0	0	0	0	0	0	0	0	0	0	0	0	0	0	0	0	0	0	0	0	0	0
[truncated: 687 more rows]
[truncated: 479 more columns]
